# Supplementary material for: Familial Alzheimer's disease mutation identifies novel role of SORLA in release of neurotrophic exosomes
Source: Alzheimers Dement. 2025 Sep 10;21(9):e70591. doi: 10.1002/alz.70591 (PMC12421412; doi:10.1002/alz.70591)
Supplement: Supplementary file 3 — Supporting Information [file ALZ-21-e70591-s001.xlsx]

## Sheet: SILAC All hits
						Clone 59 hits		Clone 76 hits
		T: Protein IDs	T: Majority protein IDs	T: Protein names	T: Gene names	IP07_MS2_L_WT/H_59 normalized	IP08_MS2_H_WT/L_59 normalized	IP13_MS2_L_WT/H_76 normalized	IP14_MS2_H_WT/L_76 normalized	N: Peptides	N: Unique peptides	N: Sequence coverage [%]	N: Unique sequence coverage [%]	N: Mol. weight [kDa]	N: Q-value
		Q13045;Q13045-3;B4DIX0;Q59H95;B4DNA8;J3QQQ2;K7EQZ7;J3QLR6;J3KS39;K7EP37;J3QQU5;K7EP27;J3KT47	Q13045;Q13045-3;B4DIX0;Q59H95	Protein flightless-1 homolog	FLII	-3.50169	NaN	NaN	NaN	34	1	35.1	1.6	144.75	0
		P63241;I3L397;I3L504;P63241-2;Q6IS14;F8WCJ1;C9J7B5;C9J4W5;Q9GZV4	P63241;I3L397;I3L504;P63241-2;Q6IS14	Eukaryotic translation initiation factor 5A-1;Eukaryotic translation initiation factor 5A-1-like	EIF5A;EIF5AL1	-2.7004	-2.17104	NaN	-2.92566	16	16	85.1	85.1	16.832	0
		P09669;A0A024R9B7	P09669;A0A024R9B7	Cytochrome c oxidase subunit 6C	COX6C	-2.19651	NaN	NaN	0.582267	7	7	44	44	8.7813	0
		A0A087X0C8;O15484;Q6ZRM8;E7EV01;Q59GM2;B3KSR7;K7EP62;E9PS73	A0A087X0C8;O15484;Q6ZRM8;E7EV01;Q59GM2;B3KSR7	Calpain-5	CAPN5	-2.18257	1.43984	-0.1145	2.1956	21	21	39.7	39.7	72.984	0
		P26992;A0A0A0N0N2;B3KXJ2;Q5T8H6	P26992;A0A0A0N0N2;B3KXJ2;Q5T8H6	Ciliary neurotrophic factor receptor subunit alpha	CNTFR	-2.15127	1.05485	-2.15487	NaN	5	5	21.8	21.8	40.633	0
		Q9NY47-4;Q9NY47-2;C9JE82;Q9NY47-3	Q9NY47-4;Q9NY47-2;C9JE82;Q9NY47-3	Voltage-dependent calcium channel subunit alpha-2/delta-2;Voltage-dependent calcium channel subunit alpha-2-2;Voltage-dependent calcium channel subunit delta-2	CACNA2D2	-2.01035	1.9123	-0.0999011	2.40996	28	1	30.6	2	122.12	0
		P36957;A0A024R6C9;Q6IBS5;P36957-2;Q86TQ8;Q86TW7;Q86SW4;Q16187;B7Z6J1;H0YJF9;G3V3F0;G3V5M3;Q6LEQ7	P36957;A0A024R6C9;Q6IBS5;P36957-2;Q86TQ8	Dihydrolipoyllysine-residue succinyltransferase component of 2-oxoglutarate dehydrogenase complex, mitochondrial	DLST	-1.9936	-1.13435	NaN	-1.29007	13	13	28.3	28.3	48.755	0
		P54289-2;Q9UIU0;Q9UDQ3	P54289-2;Q9UIU0;Q9UDQ3	Voltage-dependent calcium channel subunit alpha-2/delta-1;Voltage-dependent calcium channel subunit alpha-2-1;Voltage-dependent calcium channel subunit delta-1	CACNA2D1;WUGSC:H_DJ0560O14.1	-1.95245	1.87094	0.116207	2.81205	52	0	53.6	0	123.18	0
		P26232-2;P26232-5;P26232;P26232-3;Q49AD3;P26232-4;F6KRI5;P26232-6;A0A0A0MRI5;A0A0A0MTJ6;B7Z259;C9IZ88;B9A010;C9J144	P26232-2;P26232-5;P26232;P26232-3;Q49AD3;P26232-4;F6KRI5;P26232-6	Catenin alpha-2	CTNNA2	-1.93055	0.496616	0.313441	1.17811	19	12	30.4	22.2	100.45	0
		Q9H2B2-2;Q9H2B2;A8K539;B4DMA9;B4DSA9;B4DS63;M0QZF3;B4DM35;M0R2I0	Q9H2B2-2;Q9H2B2;A8K539	Synaptotagmin-4	SYT4	-1.86477	NaN	-2.4517	-1.4521	7	7	26.3	26.3	46.063	0
		Q12860-2;Q12860;A0A024R104;Q12860-3;H0YIJ1;F8VUI9;F8VUI8;F8VQW3;F8VX96	Q12860-2;Q12860;A0A024R104	Contactin-1	CNTN1	-1.82342	1.9042	0.59318	3.8505	45	45	52	52	111.87	0
		Q14254;A0A024QZ62;Q6FG43;J3QLD9;E7EMK3;Q9BTI6;K7EKW9	Q14254;A0A024QZ62;Q6FG43;J3QLD9;E7EMK3;Q9BTI6;K7EKW9	Flotillin-2	FLOT2	-1.80991	2.18482	0.343147	2.87849	22	22	58.4	58.4	47.064	0
		P59768;G3V3J9;G3V2N0;G3V2C9;G3V415	P59768;G3V3J9;G3V2N0	Guanine nucleotide-binding protein G(I)/G(S)/G(O) subunit gamma-2;Guanine nucleotide-binding protein subunit gamma	GNG2	-1.79622	NaN	0.497649	NaN	5	5	80.3	80.3	7.8501	0
		Q5U058;P17677;P17677-2	Q5U058;P17677;P17677-2	Neuromodulin	GAP43	-1.78534	1.63408	-0.153287	2.27763	12	12	66.8	66.8	24.802	0
		P08582;Q53XS6;P08582-2;C9JVN1	P08582	Melanotransferrin	MFI2	-1.77787	1.97181	NaN	NaN	12	12	21	21	80.214	0
		Q5ST80;O75955;Q6IB58;Q53HQ0;O75955-2;A2VCL5;A2AB10;A2AB09;A2AB12;A2AB13;A0A0G2JJQ6;A2AB11;A2ABJ5	Q5ST80;O75955;Q6IB58;Q53HQ0;O75955-2;A2VCL5;A2AB10;A2AB09;A2AB12	Flotillin-1	FLOT1	-1.77049	1.99765	0.451978	2.76222	26	26	70.3	70.3	47.355	0
		P10301;A0A024QZF2	P10301;A0A024QZF2	Ras-related protein R-Ras	RRAS	-1.76693	0.231432	NaN	NaN	5	3	30.7	18.3	23.48	0
		P09471-2;P09471;Q8N6I9;B3KP89;H3BN82;H3BTM2;H3BQG8;Q6AWC5	P09471-2;P09471;Q8N6I9;B3KP89;H3BN82	Guanine nucleotide-binding protein G(o) subunit alpha	GNAO1	-1.72089	1.71523	0.0625351	2.49472	15	10	44.9	31.9	40.086	0
		Q92828;A0A024R150;A8K9S3	Q92828;A0A024R150;A8K9S3	Coronin-2A;Coronin	CORO2A	-1.70982	NaN	NaN	NaN	10	10	17.7	17.7	59.763	0
		O95298-2;O95298;A0A024R5K6;E9PM14;E9PQ53;A0A087WUM3;E9PRQ4;E9PRJ5;Q8NI46;A0A087WY27;O95298-3	O95298-2;O95298;A0A024R5K6;E9PM14;E9PQ53;A0A087WUM3;E9PRQ4;E9PRJ5;Q8NI46;A0A087WY27;O95298-3	NADH dehydrogenase [ubiquinone] 1 subunit C2;NADH dehydrogenase [ubiquinone] 1 subunit C2, isoform 2	NDUFC2;NDUFC2-KCTD14	-1.66416	NaN	NaN	NaN	4	4	36.5	36.5	11.399	0
		Q9UGN5-2;Q9UGN5;G3V167;A8K214;B4DV82;H0YH02	Q9UGN5-2;Q9UGN5;G3V167;A8K214;B4DV82	Poly [ADP-ribose] polymerase 2	PARP2	-1.65076	-0.559664	-2.71172	-0.942196	17	17	39.3	39.3	64.804	0
		Q8N3V7;B3KXB8	Q8N3V7;B3KXB8	Synaptopodin	SYNPO	-1.64695	1.15866	-0.722379	1.17345	20	2	30.8	2.8	99.462	0
		Q15286;Q15286-2;F5H157;F5H7F8;B4DTA6	Q15286;Q15286-2;F5H157	Ras-related protein Rab-35	RAB35	-1.62747	1.46796	0.377032	1.38951	4	4	25.4	25.4	23.025	0
		O75695;B2R6F5	O75695;B2R6F5	Protein XRP2	RP2	-1.6226	1.92714	NaN	2.31898	7	7	16.3	16.3	39.641	0
		Q06787-6;Q06787-4;Q06787-5;Q06787-7;Q06787-3;X5DQX7;Q06787;G8JLE9	Q06787-6;Q06787-4;Q06787-5;Q06787-7;Q06787-3;X5DQX7;Q06787;G8JLE9	Fragile X mental retardation protein 1	FMR1	-1.61532	0.149259	0.413788	-0.00304731	15	1	26.8	2.4	66.459	0
		P24311	P24311	Cytochrome c oxidase subunit 7B, mitochondrial	COX7B	-1.61032	NaN	NaN	0.332507	1	1	10	10	9.1604	0.0036637
		P10645;G5E968;Q86T07	P10645;G5E968;Q86T07	Chromogranin-A;Vasostatin-1;Vasostatin-2;EA-92;ES-43;Pancreastatin;SS-18;WA-8;WE-14;LF-19;AL-11;GV-19;GR-44;ER-37	CHGA	-1.59898	-1.67461	NaN	NaN	23	23	59.5	59.5	50.688	0
		Q7Z518;O95299;A0A087WXC5;A0A024R4B3;E7ESZ7;Q53SW4;A8K413;O95299-2;Q8N1B9;Q59FM0;C9J6X0;Q53QE8;H7C2W5;H7C1Y7;H7C2X4	Q7Z518;O95299;A0A087WXC5;A0A024R4B3;E7ESZ7;Q53SW4;A8K413;O95299-2;Q8N1B9;Q59FM0;C9J6X0	NADH dehydrogenase [ubiquinone] 1 alpha subcomplex subunit 10, mitochondrial	NDUFA10	-1.59603	0.161694	NaN	-0.520025	7	7	25.7	25.7	40.676	0
		Q8N652;Q8IY73;P19086;B4DEJ3	Q8N652;Q8IY73;P19086;B4DEJ3	Guanine nucleotide-binding protein G(z) subunit alpha	GNAZ	-1.59546	2.2437	NaN	NaN	8	7	28.7	26.5	40.954	0
		Q7Z2K8;Q7Z2K8-2	Q7Z2K8;Q7Z2K8-2	G protein-regulated inducer of neurite outgrowth 1	GPRIN1	-1.59058	1.21735	0.0708756	1.63362	24	24	34.5	34.5	102.4	0
		Q5JWF2;P63092;P63092-4;B0AZR9;Q14455;S4R3E3;Q5JWE9;S4R3V9;H0Y7E8;Q5JWD1	Q5JWF2;P63092;P63092-4;B0AZR9;Q14455	Guanine nucleotide-binding protein G(s) subunit alpha isoforms XLas;Guanine nucleotide-binding protein G(s) subunit alpha isoforms short	GNAS;GSA	-1.58072	1.44042	0.272541	2.10081	25	1	30.3	1.9	111.02	0
		O43707;Q96BG6;O43707-2;O43707-3;F5GXS2;B4E337;H7C144;B4DSX0;B3W6H4;K7EP19	O43707;Q96BG6;O43707-2	Alpha-actinin-4	ACTN4	-1.57497	-0.380935	-0.386259	-0.169501	53	28	70.3	41.4	104.85	0
		B4E2S3;Q14699;G3XAJ6;Q8N5I0;B4DVC8;C9JHG2;Q5JB43;B4E1H7;Q9BRA3;C9JRN3;C9JWQ9;F8WAR1;U3KPZ2;E7EPF2;C9J9B2;Q6XE24-3;Q6XE24-4;Q6XE24-5;Q6XE24-2;C9JIJ9;Q6XE24	B4E2S3;Q14699;G3XAJ6;Q8N5I0;B4DVC8;C9JHG2	Raftlin	RFTN1	-1.56881	2.04607	0.0585631	2.13468	27	26	45.5	43.6	86.704	0
		Q6FHM2;P62879;E7EP32;C9JXA5;C9JIS1;C9JZN1;P62879-2	Q6FHM2;P62879;E7EP32;C9JXA5;C9JIS1;C9JZN1	Guanine nucleotide-binding protein G(I)/G(S)/G(T) subunit beta-2	GNB2	-1.56638	1.72369	0.299205	2.21552	17	6	64.4	36.2	37.331	0
		P12814;A0A024R694;P12814-3;P12814-2;P12814-4;H9KV75;B7Z565;Q86TX4;B4DFY0;B3KUX9;B7Z2W3;H7C5W8;G3V2N5;A1L0V1;G3V2W4;B4DRP5;H0YJW3;H0YJ11;Q08043;B2R8Y4;G3V2X9;B4DZQ2;A0A087WSZ2;Q5ZEZ4;G3V5M4;B7Z4V1;G3V2E8;Q4VAM3;G3V380	P12814;A0A024R694;P12814-3;P12814-2;P12814-4;H9KV75;B7Z565;Q86TX4;B4DFY0	Alpha-actinin-1	ACTN1	-1.56247	0.223052	-0.347892	0.866077	49	29	68.6	48	103.06	0
		Q9UI09;Q53HG1;F8VRD8;F8VXI1;Q9UI09-2;Q15706;H0YID5	Q9UI09;Q53HG1;F8VRD8	NADH dehydrogenase [ubiquinone] 1 alpha subcomplex subunit 12	NDUFA12	-1.56067	0.468323	0.992575	0.522658	6	6	39.3	39.3	17.114	0
		Q9H4G4;D3DRP5;Q5VZR0;B4DQC5;A0A088AWP7;A0A087WUM5	Q9H4G4;D3DRP5;Q5VZR0;B4DQC5	Golgi-associated plant pathogenesis-related protein 1	GLIPR2;C9orf19	-1.55905	NaN	NaN	NaN	6	6	55.2	55.2	17.218	0
		O75781-2;A0A024R207;O75781;B2RCL4;A0A024R1Y6;B3KMX3;B7Z649;A0A087WWY4;A0A087WTK8;B7Z6Y8;C9JA33;Q8IXS6;Q8IXS6-2;B1ALY0;Q9Y2D5-6;Q9Y2D5-4;A0A024R152	O75781-2;A0A024R207;O75781;B2RCL4;A0A024R1Y6;B3KMX3;B7Z649	Paralemmin-1	PALM	-1.55709	2.01282	0.288963	3.65581	15	15	55.4	55.4	37.157	0
		Q9Y6C9;Q53G34;E9PIE4;B4DHQ0	Q9Y6C9;Q53G34;E9PIE4	Mitochondrial carrier homolog 2	MTCH2	-1.5427	-1.58182	0.625089	-1.32294	8	8	37	37	33.331	0
		A4FU00;Q8N9I0;A0A024R9B3	A4FU00;Q8N9I0;A0A024R9B3	Synaptotagmin-2	SYT2	-1.54256	NaN	NaN	NaN	4	2	13.6	8.2	35.592	0
		Q14160-3;A0A0G2JPP5;Q14160;A0A0G2JNZ2;Q14160-2;A0A0G2JMS7;A0PJK8;H0YCG0;H0YDF9;Q5T0G3;Q9BTT6-2;Q9BTT6;A8K883	Q14160-3;A0A0G2JPP5;Q14160;A0A0G2JNZ2;Q14160-2;A0A0G2JMS7	Protein scribble homolog	SCRIB	-1.5367	1.79027	0.756721	2.21751	28	28	28.8	28.8	177.69	0
		O15240;Q05BJ3	O15240	Neurosecretory protein VGF;Neuroendocrine regulatory peptide-1;Neuroendocrine regulatory peptide-2;Antimicrobial peptide VGF[554-577]	VGF	-1.53102	0.728574	0.533911	1.93595	31	31	57.6	57.6	67.257	0
		P07947;B2RA70;J3QRU1;Q9P134;E5RFS5;B3KUV3;P06239;Q573B4;B4DZS7;P06239-3	P07947;B2RA70;J3QRU1	Tyrosine-protein kinase Yes	YES1	-1.51122	1.25604	1.00743	1.50187	11	6	25.4	16.8	60.801	0
		Q8ND76-3;Q8ND76;B2RBH6;Q8ND76-2;R4GN48;R4GNF3;B7Z8E4;H7BZD2	Q8ND76-3;Q8ND76;B2RBH6;Q8ND76-2;R4GN48;R4GNF3;B7Z8E4	Cyclin-Y	CCNY	-1.5102	1.799	NaN	NaN	4	3	18.8	16	33.245	0
		P53618;E9PP73;E9PP63;E9PKQ1	P53618	Coatomer subunit beta	COPB1	-1.50883	-0.0265871	0.327131	0.145873	31	31	37.3	37.3	107.14	0
		P62873;B2R6K4;A0A024R056;P62873-2;F6UT28;F6X3N5;B1AKQ8;Q71UM6;B3KVK2;Q71UM7;F5H8J8;F5H100;F5H0S8;P16520-2;Q59G26;E9PCP0;P16520;F1T0G5;F1T0G4	P62873;B2R6K4;A0A024R056;P62873-2;F6UT28;F6X3N5;B1AKQ8	Guanine nucleotide-binding protein G(I)/G(S)/G(T) subunit beta-1	GNB1	-1.50055	1.81406	0.192068	2.3525	16	8	62.9	33.2	37.377	0
		P04899;P04899-6;B3KX51;P04899-3;P04899-5;P04899-2;Q96C71;P04899-4;B3KP24;Q93020;Q6LCB5;P11488;A0A024R2Z1;Q5T697;P19087;A8MTJ3	P04899;P04899-6;B3KX51;P04899-3;P04899-5;P04899-2;Q96C71;P04899-4;B3KP24;Q93020	Guanine nucleotide-binding protein G(i) subunit alpha-2	GNAI2;WUGSC:H_LUCA16.1	-1.49677	1.89247	0.464484	2.41435	21	13	61.4	38.3	40.45	0
		P07948;A8K379;E5RJ37	P07948;A8K379	Tyrosine-protein kinase Lyn	LYN	-1.48646	2.19125	0.0770563	2.5853	29	2	61.7	5.1	58.573	0
		P63096;P63096-2;C9JPP4;C9JL77	P63096;P63096-2	Guanine nucleotide-binding protein G(i) subunit alpha-1	GNAI1	-1.47597	1.67224	0.189285	1.95289	15	6	49.4	22.9	40.361	0
		Q09666;Q6ZQN2;B4DTV0;Q8N274;Q13727;E9PQE3;E9PJZ0;E9PKR9;E9PJC6;E9PLK4;Q96EC4;Q09666-2;Q9BVU3;P48552;A8K171	Q09666	Neuroblast differentiation-associated protein AHNAK	AHNAK	-1.45354	-1.71449	1.13182	-2.50898	165	165	54.9	54.9	629.09	0
		Q9UK08	Q9UK08	Guanine nucleotide-binding protein G(I)/G(S)/G(O) subunit gamma-8	GNG8	-1.44329	NaN	0.418311	NaN	4	4	60	60	7.8411	0
		O00161;A8K287;O00161-2;A0A024R9R8;H3BNE1;H3BR18;H3BM38;H3BPJ0;H3BV99;H3BP15;H3BQY9;H3BR99;H3BNG6;H3BU94	O00161;A8K287;O00161-2;A0A024R9R8;H3BNE1;H3BR18;H3BM38;H3BPJ0;H3BV99;H3BP15;H3BQY9	Synaptosomal-associated protein 23;Synaptosomal-associated protein	SNAP23	-1.43781	1.76587	0.137092	0.77905	7	7	45.5	45.5	23.354	0
		Q16891-2;Q16891;B9A067;Q16891-4;B4DS66;Q16891-3;B4DKR1;C9J406;B4DQY2;H7C463;B4DT20;B4E2B5;Q3B7X4;A0A087WYS0;Q05DN3;D6RAW4	Q16891-2;Q16891;B9A067;Q16891-4;B4DS66;Q16891-3;B4DKR1;C9J406;B4DQY2;H7C463;B4DT20	Mitochondrial inner membrane protein	IMMT	-1.42916	0.253021	1.19624	0.409147	45	45	59.8	59.8	82.624	0
		P60880;A0A0A0MSS0	P60880	Synaptosomal-associated protein 25	SNAP25	-1.42578	-0.55457	NaN	NaN	10	1	64.6	6.8	23.315	0
		C9JJX6;O00192-2;E9PDC3;O00192;B9EH95;Q8NAH4;Q05BN6	C9JJX6;O00192-2;E9PDC3;O00192;B9EH95;Q8NAH4	Armadillo repeat protein deleted in velo-cardio-facial syndrome	ARVCF	-1.42546	NaN	0.103038	0.55817	11	11	16.6	16.6	96.827	0
		P47985;P0C7P4	P47985;P0C7P4	Cytochrome b-c1 complex subunit Rieske, mitochondrial;Cytochrome b-c1 complex subunit 11;Putative cytochrome b-c1 complex subunit Rieske-like protein 1	UQCRFS1;UQCRFS1P1	-1.42223	0.349478	NaN	0.327572	7	7	34.3	34.3	29.668	0
		E9PNW4;Q6FHM9;P13987;E9PR17;H0YET2	E9PNW4;Q6FHM9;P13987;E9PR17	CD59 glycoprotein	CD59	-1.40964	1.91506	NaN	NaN	3	3	29.6	29.6	11.985	0
		Q9NRX2;E9PKV2	Q9NRX2;E9PKV2	39S ribosomal protein L17, mitochondrial	MRPL17	-1.4031	-1.25556	NaN	NaN	8	8	41.7	41.7	20.05	0
		Q02218;E9PCR7;A0A0D9SFS3;Q02218-2;E9PDF2;B4DF00;B4DH65;B4E3E9;E9PFG7;B4DK55;B4DZ95;A2VCT3;A2VCT2;Q02218-3;C9J4G7;A5XEI1	Q02218;E9PCR7;A0A0D9SFS3;Q02218-2;E9PDF2;B4DF00;B4DH65;B4E3E9;E9PFG7;B4DK55;B4DZ95;A2VCT3	2-oxoglutarate dehydrogenase, mitochondrial	OGDH	-1.39895	-1.13353	NaN	-1.2513	30	24	39.2	32.8	115.93	0
		Q6IAA8;F5GX19;F5H3Y3;H0YFI1;F5H479;B4DUK2	Q6IAA8;F5GX19;F5H3Y3;H0YFI1;F5H479	Ragulator complex protein LAMTOR1	LAMTOR1	-1.39556	-0.16025	NaN	0.00288247	7	7	74.5	74.5	17.745	0
		P08754;O43383	P08754	Guanine nucleotide-binding protein G(k) subunit alpha	GNAI3	-1.3938	1.8536	0.345051	2.1737	19	12	56.5	33.9	40.532	0
		Q9Y4I1-2;A8CDT9;Q9Y4I1;A0A087WY00;G3V394;F8WE88;F8W6H6;Q9Y4I1-3;Q59FF5;B4E147;E7ERV5;B5LY56;Q9UES3;O95318;Q9UES4;Q9UES5;O95317;A0A024R269;G3V3C9;B4DVH2;H0YM93;B4E268;Q9ULV0-2;A0A0A0MR36	Q9Y4I1-2;A8CDT9;Q9Y4I1;A0A087WY00;G3V394;F8WE88;F8W6H6;Q9Y4I1-3;Q59FF5	Unconventional myosin-Va	MYO5A	-1.38709	NaN	0.583982	1.31678	75	65	45.2	40.4	212.27	0
		Q9UEH5;Q6IPW4;Q6IB76;P19404;A8K750;E7EPT4	Q9UEH5;Q6IPW4;Q6IB76;P19404;A8K750;E7EPT4	NADH dehydrogenase [ubiquinone] flavoprotein 2, mitochondrial	NDUFV2	-1.37896	0.13606	1.17182	0.0943712	8	8	39.8	39.8	25.43	0
		Q00610-2;Q00610;A0A087WVQ6;J3KS13;K7EJJ5;J3KRF5;J3KSQ2;J3QL20;A4FU99;Q9H3B0;F5H5N6;A0A087WV74;B7Z2Y4;A0A087WXH4	Q00610-2;Q00610;A0A087WVQ6	Clathrin heavy chain 1	CLTC	-1.37657	-0.69764	0.787717	-0.462436	100	85	72.1	62.3	187.89	0
		P12036-2;P12036;B4DQ49	P12036-2;P12036	Neurofilament heavy polypeptide	NEFH	-1.3562	NaN	-0.273337	0.279174	22	18	24.8	21.8	105.64	0
		P50148;A0A024R240;G9FP35;G3V1P7;B7Z581;B1AM21;Q03113-3;E9PC54;Q03113-2;Q03113	P50148;A0A024R240;G9FP35	Guanine nucleotide-binding protein G(q) subunit alpha	GNAQ	-1.35603	0.81106	0.290145	1.2419	17	8	53.2	26.2	42.142	0
		P09496-2;P09496-4;P09496-3;P09496;F8WF69;P09496-5;C9J8P9	P09496-2;P09496-4;P09496-3;P09496;F8WF69;P09496-5	Clathrin light chain A	CLTA	-1.34886	-0.688055	0.940839	-0.606913	7	7	30.3	30.3	23.662	0
		Q8NBQ5;D6RCD0	Q8NBQ5;D6RCD0	Estradiol 17-beta-dehydrogenase 11	HSD17B11	-1.34574	-1.18511	NaN	NaN	12	12	46.7	46.7	32.935	0
		O96000;A8K761;H3BPJ9;O96000-2;H3BV16;Q96RX5	O96000;A8K761;H3BPJ9;O96000-2;H3BV16	NADH dehydrogenase [ubiquinone] 1 beta subcomplex subunit 10	NDUFB10	-1.3372	0.440952	0.807276	0.29901	7	7	37.2	37.2	20.776	0
		P19022-2;P19022;A0A024RC42;C9J8J8;C9J126;Q8ND09;A0A0G2JRA4;A0A087WX99;Q8NB64;P55283-2;P55283;B2RCN5	P19022-2;P19022;A0A024RC42	Cadherin-2	CDH2	-1.32458	0.384602	0.199454	0.305445	16	16	26.1	26.1	97.039	0
		Q9ULH0-4;Q9ULH0;B4DK94;E9PH70;Q9ULH0-2;B4DGY1;Q9ULH0-3;H0Y8E4;Q7Z322;H7C584;G1UI41;Q9ULH0-5;B4DI12;B4DG84;A0A076N408;A0A076NBC8;A0A076N8A7;F8WAY8	Q9ULH0-4;Q9ULH0;B4DK94;E9PH70;Q9ULH0-2;B4DGY1;Q9ULH0-3;H0Y8E4	Kinase D-interacting substrate of 220 kDa	KIDINS220	-1.31325	0.200755	-0.383829	0.0285691	16	16	11.6	11.6	194.57	0
		P60953;A0A024RAE4;B4E1U9;B7ZAY4;B4DMH5;A0A024R9T1;P60953-1;A0A024RAE6;Q5JYX0;Q9UJM1;Q9UJM0;F8WET9;B1AH79;Q59FQ0;G3V4H1;G3V476;Q9H4E5-2;Q9H4E5;Q7Z513;A0A024R692;Q59G91	P60953;A0A024RAE4;B4E1U9;B7ZAY4;B4DMH5;A0A024R9T1;P60953-1;A0A024RAE6;Q5JYX0;Q9UJM1	Cell division control protein 42 homolog	CDC42	-1.30492	-1.57342	1.22337	-1.68436	8	7	42.9	37.2	21.258	0
		E9PH64;Q9Y6M9;Q9UQS5;B7Z7N1;E7EWZ0;E9PF49;Q5JVG7	E9PH64;Q9Y6M9;Q9UQS5;B7Z7N1;E7EWZ0;E9PF49	NADH dehydrogenase [ubiquinone] 1 beta subcomplex subunit 9	NDUFB9	-1.30083	0.414027	NaN	0.350837	4	4	35.7	35.7	20.383	0
		Q9P0J0;Q9P0J0-2;U3KQP3;B4DEZ3;K7EJE1;E7ENQ6;B4DQP1	Q9P0J0;Q9P0J0-2	NADH dehydrogenase [ubiquinone] 1 alpha subcomplex subunit 13	NDUFA13	-1.2993	0.354001	1.34461	NaN	5	5	43.1	43.1	16.698	0
		P49821-2;G3V0I5;P49821;E5KNH5;Q53G70;Q96ID4;B4DE93;E9PQP1;B4DUN7;E9PMX3;E9PPR0;E9PJL9;E9PLC6;E9PPS5;H0YD04;H0YE81;E9PPD6	P49821-2;G3V0I5;P49821;E5KNH5;Q53G70;Q96ID4;B4DE93;E9PQP1;B4DUN7;E9PMX3	NADH dehydrogenase [ubiquinone] flavoprotein 1, mitochondrial	NDUFV1	-1.29608	0.115566	1.00078	0.0794293	13	13	34.9	34.9	49.867	0
		V9HWH2;V9HW77;P12277;B4DP56;H0YJG0;G3V4N7;G3V461;H0YJK0;B4DNF8;B4DUP1;P06732;B2R892;G3V2I1	V9HWH2;V9HW77;P12277;B4DP56;H0YJG0	Creatine kinase B-type	CKB	-1.29402	-3.44635	0.700052	-2.71843	21	21	69.8	69.8	42.644	0
		Q7Z736-3;Q7Z736-2;X6R3U4;Q7Z736;Q7Z736-4;K7EK04;B3KU98	Q7Z736-3;Q7Z736-2;X6R3U4;Q7Z736;Q7Z736-4	Pleckstrin homology domain-containing family H member 3	PLEKHH3	-1.28191	NaN	NaN	NaN	6	6	11.1	11.1	76.077	0
		P61421;B2R7M1;F5GYQ1;J3QL14;R4GN72;B7Z6L9;B7Z788;H3BQJ1;H3BQB4;H3BSG7	P61421;B2R7M1;F5GYQ1;J3QL14;R4GN72;B7Z6L9;B7Z788	V-type proton ATPase subunit d 1	ATP6V0D1	-1.28042	-0.527845	NaN	NaN	7	7	23.9	23.9	40.329	0
		P80723;P80723-2	P80723;P80723-2	Brain acid soluble protein 1	BASP1	-1.279	NaN	NaN	NaN	10	10	63.4	63.4	22.693	0
		Q59GA0;E9PIM6;P04216;B0YJA4;E9PNQ8;J3QRJ3	Q59GA0;E9PIM6;P04216;B0YJA4;E9PNQ8;J3QRJ3	Thy-1 membrane glycoprotein	THY1	-1.27143	2.25786	0.603095	2.47926	4	4	27.6	27.6	15.904	0
		P10606;Q6FHM4;Q6FHJ9	P10606;Q6FHM4;Q6FHJ9	Cytochrome c oxidase subunit 5B, mitochondrial	COX5B	-1.267	0.458907	1.16809	0.485427	8	8	35.7	35.7	13.696	0
		P51970;B7Z768	P51970;B7Z768	NADH dehydrogenase [ubiquinone] 1 alpha subcomplex subunit 8	NDUFA8	-1.26484	0.307662	1.02512	0.313594	4	4	30.2	30.2	20.105	0
		Q496I0;P14406;H0UI06;D6R9C3;D6RIE3;D6RGV5	Q496I0;P14406;H0UI06;D6R9C3;D6RIE3;D6RGV5	Cytochrome c oxidase subunit 7A2, mitochondrial	COX7A2	-1.26147	-0.0604124	NaN	0.336283	3	3	56.6	56.6	9.4259	0
		P35222;A0A024R2Q3;B4DL06;B4DGU4;B5BU28;B4DSW9;E7EMJ5;G9GAG7;P35222-2;E9PDF9;E7EV28;C9IZ65	P35222;A0A024R2Q3;B4DL06;B4DGU4;B5BU28;B4DSW9	Catenin beta-1	CTNNB1	-1.25447	0.661202	0.362436	0.447526	23	21	40.2	38.3	85.496	0
		P20674;H3BNX8;H3BRM5;H3BV69;H3BRI0;Q71UP1	P20674;H3BNX8;H3BRM5;H3BV69	Cytochrome c oxidase subunit 5A, mitochondrial	COX5A	-1.2529	0.124725	0.974716	0.297015	7	7	52.7	52.7	16.762	0
		Q6IBA0;O43920	Q6IBA0;O43920	NADH dehydrogenase [ubiquinone] iron-sulfur protein 5	NDUFS5	-1.25229	NaN	NaN	0.339023	4	4	34.9	34.9	12.517	0
		P13073;H3BN72;H3BNV9;H3BPG0;Q86WV2;H3BNI5	P13073;H3BN72;H3BNV9;H3BPG0;Q86WV2	Cytochrome c oxidase subunit 4 isoform 1, mitochondrial	COX4I1	-1.25139	0.123799	1.01555	0.328951	8	8	40.2	40.2	19.576	0
		Q9NS69;Q549C5;Q53GB0	Q9NS69;Q549C5;Q53GB0	Mitochondrial import receptor subunit TOM22 homolog	TOMM22;MST065	-1.23199	0.0450235	1.22746	-0.0605176	5	5	48.6	48.6	15.521	0
		Q9ULV4;Q53G58;A0A024RBI5;Q9ULV4-2;Q59EA2;Q9ULV4-3;B4E3S0;B4DMH3;B7Z9V0;H0YHL7;F8W1H8;F8VUX3;F8VSA4;F8VRE9;F8VTT6;F8VVB7;F8VV53;B3KRY9;Q6QEF8-4;B3KSZ9;Q6QEF8-3;Q6QEF8-2;J3QLV6;Q6QEF8-5	Q9ULV4;Q53G58;A0A024RBI5;Q9ULV4-2;Q59EA2;Q9ULV4-3;B4E3S0;B4DMH3;B7Z9V0;H0YHL7	Coronin-1C;Coronin	CORO1C	-1.22614	1.13113	0.298602	1.50421	27	1	53	7.2	53.248	0
		Q59FM5;P29992;K7EL62;O95837;A0A087WVZ3	Q59FM5;P29992;K7EL62	Guanine nucleotide-binding protein subunit alpha-11	GNA11	-1.22441	0.988994	NaN	1.10762	15	6	51.3	24.1	41.891	0
		P48444;B0YIW5;Q6MZV5;B0YIW6;P48444-2;Q6P1Q5;E9PK34	P48444;B0YIW5;Q6MZV5;B0YIW6;P48444-2	Coatomer subunit delta	ARCN1;DKFZp686M09245	-1.22404	0.044464	0.463947	0.140648	22	22	48.5	48.5	57.21	0
		Q9NVH1-3;B4DPK2;Q9NVH1;Q9NVH1-2;B4DGD5;Q9UMU8;B1AK20;Q5TH61;B3KTC6	Q9NVH1-3;B4DPK2;Q9NVH1;Q9NVH1-2;B4DGD5	DnaJ homolog subfamily C member 11	DNAJC11	-1.22324	0.684011	NaN	0.326997	12	12	30.2	30.2	57.196	0
		Q9BTT5;Q16795;A8K4V2;H3BRM9;F5H0J3;F5GY40	Q9BTT5;Q16795;A8K4V2	NADH dehydrogenase [ubiquinone] 1 alpha subcomplex subunit 9, mitochondrial	NDUFA9	-1.22089	0.26135	NaN	-0.455119	16	16	59.8	59.8	38.441	0
		O75569;O75569-3;O75569-2;B4DJC7;G5E9Q4;F8WEG8;C9JMM3	O75569;O75569-3;O75569-2;B4DJC7	Interferon-inducible double stranded RNA-dependent protein kinase activator A	PRKRA	-1.2097	-0.66125	0.30107	-1.06419	9	9	37.7	37.7	34.404	0
		O75431;C9JNK6;C9JAZ1;O75431-2;B7Z9F3;B3KM74;F8WE26	O75431;C9JNK6;C9JAZ1;O75431-2;B7Z9F3;B3KM74	Metaxin-2	MTX2	-1.20895	-0.124519	NaN	-0.0803014	7	7	44.1	44.1	29.763	0
		A0A0C4DGN6;Q9Y2X7;Q9Y2X7-3;Q59FC3;J3QRU8;B4DMF7;Q7Z2E5;B4DS81;J3QLH1;Q6PIN6;J3QL89;J3QQI0;K7EN79;Q9Y2X7-2	A0A0C4DGN6;Q9Y2X7;Q9Y2X7-3;Q59FC3;J3QRU8;B4DMF7;Q7Z2E5	ARF GTPase-activating protein GIT1	GIT1;DKFZp686G1540	-1.20889	0.823505	NaN	0.5757	14	13	28.8	26.8	83.131	0
		O96008;A0A024R0P9;O96008-2;K7EKG4;K7EJ57	O96008;A0A024R0P9;O96008-2	Mitochondrial import receptor subunit TOM40 homolog	TOMM40	-1.20783	0.265797	1.1146	-0.142863	9	9	39.6	39.6	37.893	0
		Q96PK6;Q59GV2;Q96PK6-2;B4DNG4;Q96PK6-3;A0A0A6YYI9;Q96PK6-4;F8WDX3;A0A0A0MSL8;B8ZZ74	Q96PK6	RNA-binding protein 14	RBM14	-1.1932	-0.318812	0.256528	0.284633	20	15	35.4	24.8	69.491	0
		Q8TBT6;P08574	Q8TBT6;P08574	Cytochrome c1, heme protein, mitochondrial	CYC1	-1.19068	NaN	NaN	-0.10197	8	8	42.9	42.9	34.489	0
		O14561;I3L505;A4UCS3;H3BNK3	O14561;I3L505;A4UCS3	Acyl carrier protein, mitochondrial;Acyl carrier protein	NDUFAB1	-1.1853	-1.86029	NaN	-1.39146	3	3	21.2	21.2	17.417	0
		O43676;A0A024R413;C9JKQ2	O43676;A0A024R413;C9JKQ2	NADH dehydrogenase [ubiquinone] 1 beta subcomplex subunit 3	NDUFB3	-1.18155	0.225645	0.494922	0.485118	4	4	33.7	33.7	11.402	0
		P61224-3;P61224;A0A024RB87;F5H6R7;F5H004;F5GX62;Q9BXV4;E7ESV4;F5H7Y6;A0A0J9YXB3;A6NIZ1;F5H0B7;F5H500;F5GYB5;P61224-2;P61224-4;F5H4H0;F5GYH7;F5H077;F5GWU8;F5H491;F5H823;B7ZB78;F5GZG1;B7ZAY2;F8WBC0	P61224-3;P61224;A0A024RB87;F5H6R7;F5H004;F5GX62;Q9BXV4;E7ESV4;F5H7Y6;A0A0J9YXB3;A6NIZ1;F5H0B7;F5H500;F5GYB5;P61224-2;P61224-4;F5H4H0;F5GYH7;F5H077;F5GWU8;F5H491;F5H823;B7ZB78;F5GZG1	Ras-related protein Rap-1b;Ras-related protein Rap-1b-like protein	RAP1B	-1.17715	-0.107772	1.16207	-0.388242	8	2	53.3	9.1	18.778	0
		Q9NZR1;A8K9L8;G5EA42;Q4G0W6;Q9NZR1-2;H0YMA2	Q9NZR1;A8K9L8;G5EA42;Q4G0W6;Q9NZR1-2	Tropomodulin-2	TMOD2	-1.17594	0.339251	-0.517326	0.0113525	14	13	59	56.4	39.595	0
		P35221;B4E2G8;P35221-2;B4DKT9;B4DU00;G3XAM7;B3KSR8;P35221-3;E5RIB1;E5RJ41;E5RG03;E5RGY6;E5RJL0;E5RIE0;E5RHV7;E5RGY7;E5RFM3;E5RJP7;E5RGD2;A0A087WZL6;E5RGU3;E5RHJ5;E5RFG3;E5RFK9;E5RFM5;H0YBB8;E5RJZ2;E5RGG4;E5RJ43;E5RGS1;Q16370;E5RIT8;REV__Q9P2T0-2;REV__Q9P2T0	P35221;B4E2G8;P35221-2;B4DKT9;B4DU00;G3XAM7;B3KSR8;P35221-3	Catenin alpha-1	CTNNA1	-1.17249	0.295488	0.216334	0.219587	37	29	50	43.4	100.07	0
		P35606-2;P35606;B4E2C9;D6R997;H0Y938;D6RBZ7;D6RCL6;D6RBG7;D6RBT6;H0YAC7	P35606-2;P35606	Coatomer subunit beta	COPB2	-1.16633	0.0220482	0.355202	0.284988	34	34	47.4	47.4	99.045	0
		X5DRB5;X5DR54;Q9NXR1-2;X5DP35;Q9NXR1;I3L2R9;I3L522;A6NIZ0;Q9GZM8-3;Q9GZM8;Q9GZM8-2;B4DS41;I3L3G9;I3L2S8;I3L2R3;I3L2T8;I3L533;J3QRZ1;J3QSD2;X5DRF9;I3L464;J3KRK9;J3QL85	X5DRB5;X5DR54;Q9NXR1-2;X5DP35;Q9NXR1;I3L2R9;I3L522;A6NIZ0;Q9GZM8-3;Q9GZM8;Q9GZM8-2;B4DS41	Nuclear distribution protein nudE homolog 1;Nuclear distribution protein nudE-like 1	NDE1;NDEL1	-1.16485	NaN	NaN	NaN	7	7	23.2	23.2	32.428	0
		B4DVP8;Q05C09;Q76N32;B4E250;Q76N32-2;Q5HYA6	B4DVP8;Q05C09;Q76N32;B4E250;Q76N32-2	Centrosomal protein of 68 kDa	CEP68	-1.15342	NaN	NaN	NaN	7	7	18.8	18.8	72.958	0
		P53621;P53621-2	P53621;P53621-2	Coatomer subunit alpha;Xenin;Proxenin	COPA	-1.15134	0.0156403	0.385997	0.107018	49	49	46.5	46.5	138.34	0
		O14980;B7ZB16;B4DR01;B3KWD0;C9JKM9;C9J673;C9IZS4;C9JQ02;C9JV99;F8WF71;C9IYM2;C9JF49;H7BZC5	O14980;B7ZB16;B4DR01;B3KWD0	Exportin-1	XPO1	-1.14685	-1.93683	NaN	-1.76425	45	45	50.6	50.6	123.38	0
		O75306;O75306-2;B7Z792;Q53HG2;B7Z9L2;Q9HC11;Q9HC12	O75306;O75306-2;B7Z792;Q53HG2	NADH dehydrogenase [ubiquinone] iron-sulfur protein 2, mitochondrial	NDUFS2	-1.14685	-0.335954	NaN	-0.206129	20	20	58.3	58.3	52.545	0
		P45880-2;P45880;A0A024QZT0;P45880-1;A0A024QZN9;A0A0A0MR02;B4DKM5;Q5JSD2;Q5JSD1;A2A3S1	P45880-2;P45880;A0A024QZT0;P45880-1;A0A024QZN9;A0A0A0MR02;B4DKM5;Q5JSD2;Q5JSD1	Voltage-dependent anion-selective channel protein 2	VDAC2	-1.14111	0.275126	1.40813	0.441484	13	13	58	58	30.412	0
		O43181;H0Y9M8	O43181	NADH dehydrogenase [ubiquinone] iron-sulfur protein 4, mitochondrial	NDUFS4	-1.14091	0.268674	NaN	0.277509	4	4	33.7	33.7	20.108	0
		O75489;Q53FM7;Q9UF24;O75489-2;E9PS48;G3V194;E9PKL8;E9PJE7	O75489;Q53FM7;Q9UF24	NADH dehydrogenase [ubiquinone] iron-sulfur protein 3, mitochondrial	NDUFS3;DKFZp586K0821	-1.13422	-0.174915	1.76729	-0.51645	18	18	62.5	62.5	30.241	0
		P23246;Q9BSV4;P23246-2;Q86VG2;Q6PIX2;H0Y9K7;H0Y9U2	P23246;Q9BSV4;P23246-2;Q86VG2;Q6PIX2	Splicing factor, proline- and glutamine-rich	SFPQ	-1.13179	0.282855	0.488431	-0.099139	38	36	52.8	51.3	76.149	0
		Q9UBF2;Q9UBF2-2;Q9H9B7;B3KND4;Q9NUP3;Q9H279;Q9NSM7	Q9UBF2;Q9UBF2-2;Q9H9B7;B3KND4	Coatomer subunit gamma-2;Coatomer subunit gamma	COPG2	-1.11537	-0.100592	0.847155	0.393087	27	24	41	36.7	97.621	0
		P35580-2;P35580-4;Q15753	P35580-2;P35580-4	Myosin-10	MYH10	-1.10528	1.29484	0.462714	1.2959	179	1	70.7	0.7	230.78	0
		Q9UPQ0-10;Q9UPQ0-2;Q9UPQ0;D6RD46;Q9UPQ0-8;Q9UPQ0-6;H0Y8P3;Q9UPQ0-3;G5EA03;B7Z3G0;B7Z656	Q9UPQ0-10;Q9UPQ0-2;Q9UPQ0;D6RD46;Q9UPQ0-8;Q9UPQ0-6;H0Y8P3;Q9UPQ0-3;G5EA03;B7Z3G0;B7Z656	LIM and calponin homology domains-containing protein 1	LIMCH1	-1.10481	1.00159	0.483783	0.994507	55	0	58	0	118.95	0
		A0A0D9SFK2;Q92614-4;A0A024QZ63;Q92614;Q92614-3;Q92614-2;Q92614-5;Q5QD01;B4DYM1;B4E0T8;B4DZ32;H0YEV9;B4DFN7;B3KVF8;Q9NYE8	A0A0D9SFK2;Q92614-4;A0A024QZ63;Q92614;Q92614-3;Q92614-2;Q92614-5;Q5QD01;B4DYM1;B4E0T8	Unconventional myosin-XVIIIa	MYO18A	-1.10346	1.51652	-0.136979	0.542704	75	75	42.6	42.6	231.1	0
		P28331;E5KRK5;P28331-2;P28331-4;P28331-5;B4DJ81;P28331-3;Q9P1A0;C9JPQ5;F8WDL5	P28331;E5KRK5;P28331-2;P28331-4;P28331-5;B4DJ81;P28331-3	NADH-ubiquinone oxidoreductase 75 kDa subunit, mitochondrial	NDUFS1	-1.10286	0.272979	0.926838	0.319387	25	25	40.9	40.9	79.467	0
		B7Z1X9;Q9NX63;A4D1N4;C9JRZ6;F8WAR4;F8WD73	B7Z1X9;Q9NX63;A4D1N4;C9JRZ6;F8WAR4	Coiled-coil-helix-coiled-coil-helix domain-containing protein 3, mitochondrial	CHCHD3	-1.10138	0.0654344	1.08391	0.437654	5	5	37	37	15.611	0
		P21281;Q59HF3;B4DFM5;B4DQI9;H0YC04;Q71UA2;B4DWH7;C9JL73;P15313;E5RGH6;H0YAT8;C9J5E3;C9JNS9;H0YC45;C9JZ02	P21281;Q59HF3;B4DFM5	V-type proton ATPase subunit B, brain isoform	ATP6V1B2	-1.10105	-1.32312	NaN	-1.04356	19	19	58.3	58.3	56.5	0
		P14927;B2R4A2;P14927-2;B7Z2R2;E5RHG9	P14927;B2R4A2;P14927-2;B7Z2R2	Cytochrome b-c1 complex subunit 7	UQCRB	-1.09923	-0.0741069	NaN	-0.00163115	10	10	69.4	69.4	13.53	0
		P21796;B3KTS5;C9JI87;B4DEI3	P21796;B3KTS5;C9JI87;B4DEI3	Voltage-dependent anion-selective channel protein 1	VDAC1	-1.0968	0.393855	1.23402	0.242206	20	20	82	82	30.772	0
		O95168-2;O95168;F2Z3P9;C9JXQ9	O95168-2;O95168;F2Z3P9;C9JXQ9	NADH dehydrogenase [ubiquinone] 1 beta subcomplex subunit 4	NDUFB4	-1.09532	NaN	NaN	-0.0412538	4	4	44.2	44.2	14.026	0
		P51116;I3L1Z2	P51116	Fragile X mental retardation syndrome-related protein 2	FXR2	-1.09255	-0.0576319	0.448489	-0.122617	21	18	39.4	34.2	74.222	0
		Q9Y277;Q9Y277-2;E5RFP6;E5RJN6;E5RHZ6;E5RK27;E5RHE1;E5RFL1	Q9Y277;Q9Y277-2;E5RFP6;E5RJN6;E5RHZ6	Voltage-dependent anion-selective channel protein 3	VDAC3	-1.08963	0.403813	1.45064	0.358059	10	10	45.6	45.6	30.658	0
		A0A024R5K3;E9PPW7;O00217;E9PN51;F8W9K7;E9PKH6;Q53G17;B4DYI3;H0YDT4	A0A024R5K3;E9PPW7;O00217;E9PN51;F8W9K7;E9PKH6;Q53G17;B4DYI3	NADH dehydrogenase [ubiquinone] iron-sulfur protein 8, mitochondrial	NDUFS8	-1.08773	0.00388999	1.03608	NaN	7	7	33.7	33.7	19.213	0
		Q86UP2-4;Q86UP2;A0A024R663;Q86UP2-2;Q86UP2-3;G3V4Y7;B7Z6P3;B3KWP6;B3KP76;H0YJZ8;H0YJP2;G3V5G2;G3V5P0;Q6PDF7;Q3SWV9;H0YJV5;Q6NZ46	Q86UP2-4;Q86UP2;A0A024R663;Q86UP2-2;Q86UP2-3	Kinectin	KTN1	-1.08359	-0.995851	0.0849304	-0.970978	66	65	56.6	56.6	152.99	0
		P18827;Q53H42;E9PHH3;H7C1K4;B4DRQ9	P18827;Q53H42;E9PHH3;H7C1K4;B4DRQ9	Syndecan-1	SDC1	-1.0754	1.12168	NaN	0.671656	2	2	11.9	11.9	32.461	0
		Q9UEG9;P12074;H6SG15;A0A024RBN6;O95101	Q9UEG9;P12074;H6SG15;A0A024RBN6;O95101	Cytochrome c oxidase subunit 6A, mitochondrial;Cytochrome c oxidase subunit 6A1, mitochondrial	COX6A1	-1.07409	NaN	1.34637	0.28238	3	2	54.7	33.7	9.7499	0
		Q9Y250-2;Q9Y250;Q9Y250-5;Q9Y250-4;Q9Y250-3;Q9Y250-6;Q9BRY6	Q9Y250-2;Q9Y250;Q9Y250-5;Q9Y250-4;Q9Y250-3	Leucine zipper putative tumor suppressor 1	LZTS1	-1.06357	NaN	NaN	NaN	4	3	7.2	5.8	63.833	0
		Q9Y3D9	Q9Y3D9	28S ribosomal protein S23, mitochondrial	MRPS23	-1.06212	-0.803116	-0.89933	-1.7036	9	2	50.5	18.9	21.77	0
		O95182;Q6FG42;Q32Q14;M0R0N0;Q6IB89	O95182;Q6FG42;Q32Q14;M0R0N0;Q6IB89	NADH dehydrogenase [ubiquinone] 1 alpha subcomplex subunit 7	NDUFA7	-1.05825	NaN	NaN	NaN	3	3	33.6	33.6	12.551	0
		P11233;H7C3P7;C9JPE8	P11233;H7C3P7	Ras-related protein Ral-A	RALA	-1.05102	0.577151	0.755332	0.634314	10	6	54.9	23.8	23.567	0
		Q6ZRI8-5;X6RIA0	Q6ZRI8-5;X6RIA0	Rho GTPase-activating protein 36	ARHGAP36	-1.05075	-0.82718	-0.361095	-0.305503	32	1	69.5	2.2	56.564	0
		H9E7F7;H9E7P8;H9E7W2;H9E7T7;X5C6M5;X5BKA4;X2CK15;W8DFH5;W8D4U9;W8D1X2;V9K571;V9JPM6;V9J3S1;U5Z9R9;U5Z487;U3LSI8;T1SWS8;T1Q632;S4STI1;R9Y412;Q9B2U8;Q9B138;Q8WCW3;Q8HNR1;Q85KS0;Q7Y6M3;Q7Y626;Q6VJJ3;Q6VJD8;Q6VIG7;Q6RQ80;Q6RNN7;Q6RKW8;Q6R0V6;Q5SB08;Q5SAP1;Q5S971;Q4GQP0;Q4GHE1;Q4GCZ4;Q4GCG2;Q4F4V6;Q305H0;Q19MP7;Q15HH9;Q0Z7S0;Q0Z7J0;Q06TE6;P00403;L7XQ86;L7XMG0;K9M370;J7FG21;I6UIH6;I6PZI4;I6PRP7;I6N6Q6;…	H9E7F7;H9E7P8;H9E7W2;H9E7T7;X5C6M5;X5BKA4;X2CK15;W8DFH5;W8D4U9;W8D1X2;V9K571;V9JPM6;V9J3S1;U5Z9R9;U5Z487;U3LSI8;T1SWS8;T1Q632;S4STI1;R9Y412;Q9B2U8;Q9B138;Q8WCW3;Q8HNR1;Q85KS0;Q7Y6M3;Q7Y626;Q6VJJ3;Q6VJD8;Q6VIG7;Q6RQ80;Q6RNN7;Q6RKW8;Q6R0V6;Q5SB08;Q5SAP1;Q5S971;Q4GQP0;Q4GHE1;Q4GCZ4;Q4GCG2;Q4F4V6;Q305H0;Q19MP7;Q15HH9;Q0Z7S0;Q0Z7J0;Q06TE6;P00403;L7XQ86;L7XMG0;K9M370;J7FG21;I6UIH6;I6PZI4;I6PRP7;I6N6Q6;…	Cytochrome c oxidase subunit 2	COX2;COII;MT-CO2	-1.04488	-0.337576	1.07537	0.0170667	7	1	33.6	9.2	24.558	0
		P78357;K7EMM9;A0A024R1Y9	P78357;K7EMM9;A0A024R1Y9	Contactin-associated protein 1	CNTNAP1	-1.04446	1.24811	NaN	1.23278	16	16	13.8	13.8	156.26	0
		Q6ZU80-1;Q6ZU80;G9BAV9;H0YJE3;Q6ZU80-3;H0YIZ9;Q8N3Z7;G3V3F4;Q86TS1;Q9NS50;H0YJH2;Q9ULA4;Q9HCB0;H0YJD7	Q6ZU80-1;Q6ZU80;G9BAV9;H0YJE3	Centrosomal protein of 128 kDa	CEP128;LEDP/132	-1.04369	NaN	NaN	NaN	23	23	27.5	27.5	115.78	0
		P31930;B4DUL5;B4DZB9	P31930;B4DUL5	Cytochrome b-c1 complex subunit 1, mitochondrial	UQCRC1	-1.03527	-0.0284693	2.19126	0.145873	16	16	36.9	36.9	52.645	0
		Q15233;A8K525;Q15233-2;H7C367;C9JYS8;C9IZL7;C9J4X2	Q15233;A8K525;Q15233-2;H7C367	Non-POU domain-containing octamer-binding protein	NONO	-1.03358	0.0776532	0.604411	-0.0833552	36	33	63.7	63.7	54.231	0
		P05060;B2R5M3;B4DEA7;A0A0A0MT66	P05060;B2R5M3;B4DEA7	Secretogranin-1;GAWK peptide;CCB peptide	CHGB	-1.03316	NaN	1.12819	NaN	30	30	48.6	48.6	78.275	0
		V9HWE1;P08670;Q53HU8;B0YJC4;B0YJC5;Q5JVS8;Q9H319;Q53SB5;Q45VM8;Q45VM7;Q45VM6;P17661;L7RDA5;A5Z217;B4E192;B4DJW0;P14136-3;P14136;P14136-2;B4DIR1;K7ELP4;B4DUI0;K7EJU1;K7EKH9;K7EKH6;Q96GE1	V9HWE1;P08670;Q53HU8;B0YJC4	Vimentin	VIM	-1.02956	1.46519	-0.124725	0.511772	63	10	89.7	19.7	53.651	0
		O00159-3	O00159-3	Unconventional myosin-Ic	MYO1C	-1.01828	0.407951	0.0354165	0.032242	79	1	67.3	1	119.63	0
		Q9Y512	Q9Y512	Sorting and assembly machinery component 50 homolog	SAMM50	-1.01685	0.323774	0.907089	0.473735	16	9	34.5	17.1	51.976	0
		P13591-1;A0A087WTF6;A0A087WWD4;A0A087WV75;P13591-4;H7BYX6;P13591-3;A0A087WTE4;A0A0D9SF98;A0A087WWJ5;B4DSQ7;A0A087WVU1;P13591-6;B7Z8D6;A0A087X1V2;A0A087WZS4;A0A0C4DGS4;A0A087WTR3;O00557;A0A087WVD0	P13591-1;A0A087WTF6;A0A087WWD4;A0A087WV75;P13591-4;H7BYX6;P13591-3;A0A087WTE4;A0A0D9SF98;A0A087WWJ5	Neural cell adhesion molecule 1	NCAM1	-1.01178	-0.567105	0.03292	-0.331663	22	1	27	1.1	93.36	0
		Q9NYL9;Q5HYL6;H0YNJ8;H0YKU1;H0YNU8	Q9NYL9;Q5HYL6;H0YNJ8;H0YKU1	Tropomodulin-3	TMOD3;DKFZp686E1899	-0.996316	-0.0966378	-0.282143	-0.075292	15	13	58.5	53.7	39.594	0
		D3DVC4;P48681;Q05BW3;A5PKT9;Q2YDX4;Q9H6U9	D3DVC4;P48681;Q05BW3;A5PKT9	Nestin	NES	-0.991753	1.44747	-0.138159	0.794187	75	75	56.6	56.6	177.42	0
		P14210-3;P14210;A8K6K9;P14210-5;P14210-2;P14210-4;C9JS80;C9JDP4;C9WSJ4;C9WSJ3;P14210-6;Q59H59	P14210-3;P14210;A8K6K9;P14210-5;P14210-2;P14210-4	Hepatocyte growth factor;Hepatocyte growth factor alpha chain;Hepatocyte growth factor beta chain	HGF	-0.991681	-0.507501	NaN	NaN	5	5	6.2	6.2	82.601	0
		Q9NR31;Q5SQT9;B2R679;Q8NG23;Q9NR31-2;Q6FID4;H0Y5E8;Q5SQT8;X1WI22;D6RAA2;D6RDB2;D6RD69	Q9NR31;Q5SQT9;B2R679;Q8NG23;Q9NR31-2;Q6FID4;H0Y5E8	GTP-binding protein SAR1a	SAR1A;SARA1	-0.991318	-2.68966	NaN	-2.84539	11	8	77.3	63.1	22.367	0
		O95139;A0A087WZX2;O95139-2;Q7Z6M2	O95139;A0A087WZX2;O95139-2	NADH dehydrogenase [ubiquinone] 1 beta subcomplex subunit 6	NDUFB6	-0.981633	NaN	NaN	-0.232481	4	4	27.3	27.3	15.489	0
		Q93050-1;Q53X12;Q93050;Q93050-3;Q53ET5;Q5CZH6;B7Z641;B7Z2A9;B7Z2J9;K7EM24;K7EN36;K7EPG4;K7ELZ6;Q6AHY6;F5H1T6;K7EQW2;K7ERA0;K7ERA6	Q93050-1;Q53X12;Q93050;Q93050-3;Q53ET5;Q5CZH6;B7Z641;B7Z2A9;B7Z2J9	V-type proton ATPase 116 kDa subunit a isoform 1	ATP6V0A1;DKFZp686N0561	-0.978781	-0.0939098	0.719733	0.229711	11	11	16.6	16.6	95.755	0
		Q7Z4V5-2;Q7Z4V5;Q7Z4V5-4;Q7Z4V5-3;M0R0J3;K7EPS6;Q59H67;A0A087WT54;K7ERA4;A0A087WX58;Q9Y3E1;A0A024R216;A0A087WZ99;K7EJP7	Q7Z4V5-2;Q7Z4V5;Q7Z4V5-4;Q7Z4V5-3	Hepatoma-derived growth factor-related protein 2	HDGFRP2	-0.97739	-0.437623	0.656854	1.00834	14	13	27.5	26.3	74.229	0
		Q9Y608-2;Q9Y608-4;Q9Y608-5;Q9Y608;A0A024R2K4;C9JSU1;H7C3N9;Q9Y608-3;C9JJC9;C9JC17;C9J321;C9J0U5	Q9Y608-2;Q9Y608-4;Q9Y608-5;Q9Y608;A0A024R2K4	Leucine-rich repeat flightless-interacting protein 2	LRRFIP2	-0.964879	0.277628	NaN	NaN	18	17	48	45	45.413	0
		Q684P5-3;Q684P5;Q684P5-2;F2Z357;P47736;A0A024RAB5;P47736-2;Q49AP2;A0A0A0MQY8;P47736-3;J3KPC5;P47736-4;X6R8W7	Q684P5-3;Q684P5;Q684P5-2	Rap1 GTPase-activating protein 2	RAP1GAP2	-0.951513	-0.466277	0.0688011	0.612211	20	20	36.1	36.1	77.897	0
		A6NDB9;K7EKN5	A6NDB9	Paralemmin-3	PALM3	-0.948227	NaN	NaN	NaN	5	5	10.7	10.7	71.695	0
		Q14204;H0YJ21;Q6P2H7;B4DSR6;Q92862;Q9NRC3	Q14204	Cytoplasmic dynein 1 heavy chain 1	DYNC1H1	-0.944409	-1.84944	0.92703	-1.60489	236	236	57.8	57.8	532.4	0
		O60716-5;Q68DU0;C9JZR2;O60716-3;O60716-2;O60716;O60716-8;O60716-7;O60716-6;O60716-4;Q96FS1;O60716-21;O60716-19;O60716-18;O60716-17;O60716-13;O60716-11;O60716-10;O60716-9;O60716-24;O60716-23;O60716-22;O60716-20;O60716-16;O60716-15;O60716-14;O60716-12;Q7KZJ3;O60716-29;A0A024R4Z0;O60716-27;O60716-26;O60716-25;O60716-32;O60716-31;O60716-30;A0A024R4Y7;O60716-28;E9PRE2;H0YC95;E9PKY0;E9PKL1	O60716-5;Q68DU0;C9JZR2;O60716-3;O60716-2;O60716;O60716-8;O60716-7;O60716-6;O60716-4;Q96FS1;O60716-21;O60716-19;O60716-18;O60716-17;O60716-13;O60716-11;O60716-10;O60716-9;O60716-24;O60716-23;O60716-22;O60716-20;O60716-16;O60716-15;O60716-14;O60716-12;Q7KZJ3;O60716-29;A0A024R4Z0;O60716-27;O60716-26;O60716-25;O60716-32;O60716-31;O60716-30;A0A024R4Y7;O60716-28	Catenin delta-1	CTNND1;DKFZp781O2021	-0.943059	0.266037	0.672543	0.161823	27	27	34.2	34.2	104.15	0
		A0A0F7KYT8;P51114;A0A0F7L1S3;A0A0F7L0Q8;B4DXZ6;P51114-2;B4DM78;P51114-3;E9PFF5;B4DM21;E7EU85;B4DGH9;C9JAJ4;C9JZE0;C9JY20;H7C4S4;Q14341;C9IZ22;C9JYQ6;A0A0F7L2Z7;C9J5B4	A0A0F7KYT8;P51114;A0A0F7L1S3;A0A0F7L0Q8;B4DXZ6;P51114-2;B4DM78;P51114-3;E9PFF5;B4DM21;E7EU85;B4DGH9	Fragile X mental retardation syndrome-related protein 1	FXR1	-0.94058	-0.0600664	0.246156	0.151209	31	29	45.8	43.4	76.199	0
		P41252;Q59G75;A0A0A0MSX9;J3KR24;Q7Z3U5;Q7Z355;Q6P0M4;B4DVX2;Q7L4K8;Q5TCD1;Q9P1N9;Q5TCC6;Q5TCC9	P41252;Q59G75;A0A0A0MSX9;J3KR24;Q7Z3U5;Q7Z355;Q6P0M4;B4DVX2	Isoleucine--tRNA ligase, cytoplasmic	IARS;DKFZp686L0869;DKFZp686L17145	-0.938474	-1.16236	0.279862	-0.326751	56	56	48.4	48.4	144.5	0
		O43303-2;A0A024QYV8;O43303;B4DTZ1	O43303-2;A0A024QYV8;O43303;B4DTZ1	Centriolar coiled-coil protein of 110 kDa	CCP110	-0.935007	-0.0562061	NaN	0.484912	7	7	8.9	8.9	111.22	0
		P22695;H3BRG4;H3BSJ9;H3BP04;H3BUE4;H3BUI9;A0A087WVZ4	P22695;H3BRG4;H3BSJ9;H3BP04	Cytochrome b-c1 complex subunit 2, mitochondrial	UQCRC2	-0.932742	-0.17891	1.61281	0.313942	17	17	56.1	56.1	48.442	0
		V9HWK1;P60174-1;P60174;Q53HE2;B4DUI5;P60174-4;Q2QD09;U3KPZ0;U3KQF3;U3KPS5	V9HWK1;P60174-1;P60174;Q53HE2;B4DUI5;P60174-4;Q2QD09	Triosephosphate isomerase	TPI1	-0.925923	-4.61497	NaN	-4.54453	21	21	90	90	26.669	0
		P07196;B3KQI5;B3KXJ0;A0A087X0W2;I6L9F6;Q8TCR7;B4DR43	P07196;B3KQI5;B3KXJ0;A0A087X0W2;I6L9F6;Q8TCR7	Neurofilament light polypeptide	NEFL;DKFZp761K0922	-0.921132	NaN	-0.446362	0.319271	28	24	48.3	42.9	61.516	0
		Q6ZRI8-3	Q6ZRI8-3	Rho GTPase-activating protein 36	ARHGAP36	-0.917317	-0.414076	-0.727964	-0.551522	26	2	67.6	3.4	46.229	0
		V9HWN7;P04075;J3KPS3;P04075-2;H3BQN4;A0A0M4FNU3;H3BPS8;H3BUH7;H3BR04;H3BMQ8;H3BU78;H3BR68;A4UCS9;A4UCT0	V9HWN7;P04075;J3KPS3;P04075-2;H3BQN4;A0A0M4FNU3;H3BPS8	Fructose-bisphosphate aldolase A;Fructose-bisphosphate aldolase	ALDOA	-0.917012	-3.37307	NaN	-1.47574	31	26	88.7	77.2	39.42	0
		C9JZL8;C9J5M0;C9JC07;B4DG42;Q96S97;A0A024R4N0;C9JJV6	C9JZL8;C9J5M0;C9JC07;B4DG42;Q96S97;A0A024R4N0;C9JJV6	Myeloid-associated differentiation marker	MYADM	-0.916018	0.861638	NaN	1.45912	3	3	27.1	27.1	20.379	0
		P09382;F8WEI7;A0A0B6XK00	P09382	Galectin-1	LGALS1	-0.913493	0.121679	0.571322	0.0272956	11	11	74.8	74.8	14.716	0
		Q14344;A0A024R8M0;Q14344-2;B4DWV9	Q14344;A0A024R8M0;Q14344-2;B4DWV9	Guanine nucleotide-binding protein subunit alpha-13	GNA13	-0.908198	1.06302	NaN	1.39001	13	12	35.3	33.2	44.049	0
		Q14444-2;Q14444;A0A087X082;G3V153;E9PLA9;B3KXU8;B4DSF8	Q14444-2;Q14444;A0A087X082;G3V153;E9PLA9;B3KXU8	Caprin-1	CAPRIN1	-0.898247	-0.559175	0.817537	-0.759869	19	19	33.6	33.6	76.861	0
		O14579;M0QXB4;Q7Z4Z1;A0A087X0I4;Q53HJ6;O14579-2;O14579-3;M0R061	O14579;M0QXB4;Q7Z4Z1;A0A087X0I4;Q53HJ6;O14579-2;O14579-3	Coatomer subunit epsilon	COPE	-0.89476	-0.114566	0.875937	0.0714881	13	13	70.1	70.1	34.482	0
		Q9Y3L5;F6U784;A0A087X2C3	Q9Y3L5;F6U784;A0A087X2C3	Ras-related protein Rap-2c	RAP2C;RAP2A	-0.893207	0.527571	NaN	0.356031	7	3	57.4	19.7	20.745	0
		B4E266;B4DER1;Q9P2J5;B2RCM2;Q9P2J5-2;Q9H8E3;Q9P2J5-3;Q9HAM7;Q9NPU8;B3KXA9;Q9NVC0;Q9NVP8;Q6NVI4;Q0VGM8;Q9P0T1;A0A087WXY1	B4E266;B4DER1;Q9P2J5;B2RCM2;Q9P2J5-2;Q9H8E3	Leucine--tRNA ligase, cytoplasmic	LARS	-0.891963	-1.43444	0.254117	-0.911885	55	55	54.3	54.3	129.19	0
		Q9HAU0;Q9HAU0-2;A0A024RAY7;Q9HAU0-4;B4DHK5;Q9HAU0-6;Q9HAU0-5;B4DMB9;B4DJX4;Q9HAU0-8;A0JP02;Q9HAU0-3;H0YGJ6;Q9HAU0-7;F5H1X3;H0YG48	Q9HAU0;Q9HAU0-2;A0A024RAY7;Q9HAU0-4;B4DHK5;Q9HAU0-6;Q9HAU0-5;B4DMB9;B4DJX4;Q9HAU0-8;A0JP02;Q9HAU0-3	Pleckstrin homology domain-containing family A member 5	PLEKHA5	-0.881195	NaN	0.426005	0.680864	15	15	17.2	17.2	127.46	0
		Q08211;Q58F26;Q6PJK6;B3KU66;Q08211-2;REV__H0YA90;REV__Q7Z6J0-3	Q08211	ATP-dependent RNA helicase A	DHX9	-0.875387	-1.17277	0.224065	-1.61228	53	53	52.4	52.4	140.96	0
		O15069	O15069	NAC-alpha domain-containing protein 1	NACAD	-0.869871	-0.53644	0.225835	1.65842	16	16	14.1	14.1	161.1	0
		Q68CM6;P61764;P61764-2;B7Z2V7;B7Z1V5;Q59GC9;B7Z3F4;A0A0D9SFQ7;A0A0D9SFW6;A0A0D9SG72;A0A0D9SEP9;A0A0D9SEH5;A0A096LP33;A0A096LP52	Q68CM6;P61764;P61764-2;B7Z2V7;B7Z1V5;Q59GC9;B7Z3F4	Syntaxin-binding protein 1	stxbp1;STXBP1	-0.859493	-1.42511	NaN	NaN	26	26	59.9	59.9	67.568	0
		B7Z5S9;O94973;O94973-2;A0A0G2JS82;O94973-3;A0A0G2JQM1;B7Z1Q4;Q8N2F8;B3KMI7;E9PR62;A0A0G2JRF9;A0A0G2JQA4;A0A0G2JRS3;Q59FN8;E9PNC4;E9PQP4;A0A0G2JS17;A0A0G2JQT9;H0YDE9;H0YEG0;M0R2D9;E9PPZ3;E9PS94;Q9UFK5;E9PPY8	B7Z5S9;O94973;O94973-2;A0A0G2JS82;O94973-3;A0A0G2JQM1;B7Z1Q4	AP-2 complex subunit alpha-2	AP2A2	-0.849519	0.0333701	0.142783	0.231064	30	21	44.7	33.3	103.06	0
		Q13136-2;Q13136;E9PJZ7;Q59FZ5;E9PPF6;H0YDW2;E9PID5;F8VWR9;H0YD72;B3KVS8;B7Z4H8;H0YEF9;B4DEU8;O75334-6;O75334-5;O75334-2;O75334-4;G3V200;O75334-3;O75334;Q4LE62	Q13136-2;Q13136;E9PJZ7;Q59FZ5	Liprin-alpha-1	PPFIA1	-0.842939	NaN	-0.763752	0.479644	10	9	11.3	10.3	133.97	0
		P31946-2;V9HWD6;P31946;B5BU24;Q4VY20;Q4VY19;A0A0J9YWE8;Q59EQ2;A0A0J9YWZ2	P31946-2;V9HWD6;P31946;B5BU24	14-3-3 protein beta/alpha;14-3-3 protein beta/alpha, N-terminally processed	YWHAB	-0.842134	-2.85215	-0.626299	-3.75178	18	10	71.7	47.1	27.85	0
		P50416;B2RAQ8;A0A024R5F4;P50416-2;H3BUJ0;H3BP22;H3BUV7;Q8WZ48;H3BMD2	P50416;B2RAQ8;A0A024R5F4;P50416-2	Carnitine O-palmitoyltransferase 1, liver isoform	CPT1A	-0.838024	-1.1497	-0.0513026	3.02931	21	21	32.9	32.9	88.367	0
		A0A024RDK2;Q01484;A0A024RDI4;Q01484-5;Q01484-2;B7Z636;E9PHW9;B7Z651;Q01484-7;H0Y8Y2;H0YAG3;Q12955-7;P16157-2;P16157-11;P16157-9;P16157-6;P16157-7;P16157-4;P16157-13;P16157-10;P16157-15;P16157-8;P16157-5;P16157-16;P16157-3;P16157;P16157-21;P16157-12;P16157-14;D6RIY9;D6R9U4;D6RHY3;A0A087X0B4;A0A087WZ65	A0A024RDK2;Q01484;A0A024RDI4;Q01484-5;Q01484-2;B7Z636;E9PHW9	Ankyrin-2	ANK2	-0.831067	0.272382	-0.336055	0.775093	55	3	20.6	1.2	431.35	0
		O94832;J3QRN6;K7EIG7;Q7Z3N6;J3KRL0;Q8N618;J3QRR2;F8WEW9;B0I1T2-2;B0I1T2-3;B0I1T2-4;B0I1T2	O94832;J3QRN6;K7EIG7;Q7Z3N6	Unconventional myosin-Id	MYO1D;DKFZp686A01173	-0.826355	1.41446	0.259426	1.14958	47	47	53	53	116.2	0
		Q14155-1;A0A024RDY9;B1ALK7;B7Z6G2;Q14155-5;Q14155-6;Q14155-2;Q14155-3;Q14155;E7EUY6;E9PDQ5;Q5W9H1;B7Z344;C9JAD7;C9JDI6;B1ANY6;Q5ZEZ3;E7EU80;F6SJA5;E7ENL8;Q8N4Q3;Q15052-2;B7Z3C7	Q14155-1;A0A024RDY9;B1ALK7;B7Z6G2;Q14155-5;Q14155-6;Q14155-2;Q14155-3;Q14155;E7EUY6;E9PDQ5;Q5W9H1	Rho guanine nucleotide exchange factor 7	ARHGEF7;KIAA0142	-0.825867	0.375067	NaN	NaN	10	9	22.1	20.1	73.139	0
		Q16352;A0A087WYG8;Q59EM6;B4DE66;Q5RLN2	Q16352;A0A087WYG8;Q59EM6	Alpha-internexin	INA	-0.821057	1.64952	0.325304	1.37262	48	42	81	74.5	55.39	0
		Q9UN86-2;A0A024RDB2;A8K6V7;Q9UN86;A0A024RDE5;D6RAC7;D6RB17;D6RGJ4;D6RBM9;D6REX8;D6RBR0;D6RE13;D6RBW8;D6R9X5;D6R9A4	Q9UN86-2;A0A024RDB2;A8K6V7;Q9UN86;A0A024RDE5	Ras GTPase-activating protein-binding protein 2	G3BP2	-0.810402	-0.261016	0.465978	-0.359805	19	17	47	45.2	50.817	0
		E5RHW4;O94905;E5RJ09;O94905-2;O94905-3	E5RHW4;O94905;E5RJ09	Erlin-2	ERLIN2	-0.808344	-1.02248	NaN	-0.845909	14	12	54.4	48.8	37.725	0
		E9PJH7;Q9H936;A0A0D9SFE1;A0A0D9SEI9;A0A024RCA6;K4DIB6;K4DIB3;K4DIB8;K4DIA8;K4DIA2;A0A0D9SG84;E9PI74;E9PQ36;E9PS95;A0A0D9SFA8;K4DIB0;Q9H1K4;A0A024R0W0;E9PJY0;A0A0A6YYN8;K4DIB4	E9PJH7;Q9H936;A0A0D9SFE1;A0A0D9SEI9;A0A024RCA6;K4DIB6;K4DIB3;K4DIB8;K4DIA8;K4DIA2;A0A0D9SG84;E9PI74;E9PQ36;E9PS95	Mitochondrial glutamate carrier 1	SLC25A22	-0.808014	-1.22546	0.0173002	-1.14385	10	10	35.8	35.8	33.281	0
		P14868;D3DP78;P14868-2;Q53T60;Q53R85;H7BZ35;C9J7S3;C9JLC1;H7C278;C9JQM9	P14868;D3DP78;P14868-2;Q53T60	Aspartate--tRNA ligase, cytoplasmic	DARS	-0.80364	-1.18344	0.210229	-0.607836	38	38	74.5	74.5	57.136	0
		Q12904;Q12904-2;B4DNK3;D6R937	Q12904;Q12904-2;B4DNK3	Aminoacyl tRNA synthase complex-interacting multifunctional protein 1;Endothelial monocyte-activating polypeptide 2	AIMP1	-0.802896	-0.894188	0.310325	-0.378175	15	14	49	48.7	34.352	0
		O95816;B3KN59;B3KM36;O95816-2	O95816;B3KN59;B3KM36;O95816-2	BAG family molecular chaperone regulator 2	BAG2	-0.796432	-0.548966	0.0312825	-0.476117	7	7	35.1	35.1	23.772	0
		Q8N766-2;Q8N766;Q8N766-4;Q8N766-3;Q5TG59;H7C4E3;H7C5A2	Q8N766-2;Q8N766;Q8N766-4;Q8N766-3	ER membrane protein complex subunit 1	EMC1	-0.795268	-0.634711	1.04157	-0.349144	22	22	33.6	33.6	111.63	0
		H0Y2S9;Q9Y6X7;H7C3G6;Q96EE5;J3QL44	H0Y2S9;Q9Y6X7		MPRIP;KIAA0864	-0.781737	1.15205	0.829152	1.46001	69	14	42.8	9.4	203.37	0
		O00214;A0A024R3S4;Q59E97;O00214-2;A0A024R3X1;E9PN19;F6V2D4;B4DJG2;H7BXD8;Q96QS7;B1ANM0;Q5T3P9;E9PJ77;E9PRN3	O00214;A0A024R3S4;Q59E97;O00214-2;A0A024R3X1;E9PN19;F6V2D4;B4DJG2;H7BXD8;Q96QS7	Galectin-8	LGALS8	-0.780058	1.23186	NaN	NaN	9	9	29.7	29.7	35.808	0
		Q9Y4F1;Q9Y4F1-2;C9JME2;M0QYB0;M0QXT1;H0Y783;M0R262;Q9Y4F1-3	Q9Y4F1;Q9Y4F1-2;C9JME2	FERM, RhoGEF and pleckstrin domain-containing protein 1	FARP1	-0.779722	1.28759	0.216904	1.3593	36	36	47.2	47.2	118.63	0
		P07814;V9GYZ6;Q3KQZ8;B4DKX5;H6WCP5;B4DP50;V9GZ76	P07814;V9GYZ6;Q3KQZ8;B4DKX5;H6WCP5	Bifunctional glutamate/proline--tRNA ligase;Glutamate--tRNA ligase;Proline--tRNA ligase	EPRS	-0.777451	-1.06951	0.184326	-0.385111	66	66	55.7	55.7	170.59	0
		P22626;A0A024RA61;P22626-2;A0A024RA27;A0A087WUI2;A0A024RA28;I6L957	P22626;A0A024RA61;P22626-2;A0A024RA27;A0A087WUI2;A0A024RA28;I6L957	Heterogeneous nuclear ribonucleoproteins A2/B1	HNRNPA2B1	-0.758815	-1.33727	-0.29725	-2.1449	28	27	67.7	67.7	37.429	0
		P55084-2;P55084;B4DY96;F5GZQ3;B4DDC9;B5MD38;D6W539;C9JEY0;C9JE81;C9K0M0;Q92799	P55084-2;P55084;B4DY96;F5GZQ3;B4DDC9;B5MD38;D6W539	Trifunctional enzyme subunit beta, mitochondrial;3-ketoacyl-CoA thiolase	HADHB	-0.757194	-0.193321	-0.451224	-0.231905	31	31	73.7	73.7	48.879	0
		P06753-2;Q5HYB6;B2RDE1;A0A087WWU8;P06753-3;Q5VU61;B4DWT5;Q8NAG3;B4DQ80;D6R904;D6RFM2	P06753-2;Q5HYB6;B2RDE1;A0A087WWU8;P06753-3;Q5VU61;B4DWT5;Q8NAG3;B4DQ80		DKFZp686J1372;TPM3	-0.751635	-1.29004	0.238919	-1.39301	33	0	70.2	0	29.032	0
		O15020;O15020-2;A4QPE4;E9PJZ2;A0A096XMD7	O15020;O15020-2	Spectrin beta chain, non-erythrocytic 2	SPTBN2	-0.748633	0.0427844	-0.49211	-0.295482	104	92	52.6	47.9	271.32	0
		Q13155;A0A024QZY1;B2R7M3;A8MU58;F8W950;F8WCL2	Q13155;A0A024QZY1;B2R7M3;A8MU58;F8W950	Aminoacyl tRNA synthase complex-interacting multifunctional protein 2	AIMP2	-0.746485	-1.20663	0.272506	-0.637648	9	9	50.9	50.9	35.348	0
		Q8NBU5;Q8NBU5-2;B4E2J1	Q8NBU5;Q8NBU5-2;B4E2J1	ATPase family AAA domain-containing protein 1	ATAD1	-0.744419	-0.762338	NaN	-0.26472	9	9	34.6	34.6	40.744	0
		Q75MT9;Q6FHZ0;P40926;A0A024R4K3;Q0QF37;P40926-2;G3XAL0;B3KTM1	Q75MT9;Q6FHZ0;P40926;A0A024R4K3;Q0QF37;P40926-2;G3XAL0;B3KTM1	Malate dehydrogenase;Malate dehydrogenase, mitochondrial	MDH2	-0.744161	-5.04735	0.759014	-3.91661	18	18	70.3	70.3	33.228	0
		B9EGI2;J3KSK7;A8MZF8;K7EJ14	B9EGI2		MPRIP	-0.741661	1.12088	0.792082	1.28546	65	2	67.4	3.7	118.05	0
		Q6ZN96	Q6ZN96			-0.740884	1.35586	0.290074	1.15924	20	2	34.3	2.3	63.67	0
		Q9BZF2;Q8WXP9;Q9NXG8;Q9BZF2-2;J3QLK7;Q59H73	Q9BZF2;Q8WXP9;Q9NXG8;Q9BZF2-2;J3QLK7	Oxysterol-binding protein-related protein 7;Oxysterol-binding protein	OSBPL7	-0.740884	0.35208	-0.0615688	0.0308304	21	21	32.3	32.3	95.43	0
		Q13813-2;A0A0D9SGF6;B4DGT1;Q14917;A0A0D9SFF6;A0A0D9SFH4	Q13813-2;A0A0D9SGF6;B4DGT1			-0.736648	NaN	NaN	NaN	195	0	75	0	285.09	0
		Q16342-3;Q16342;F5H4V9;Q6NW24;F5GWT2;Q16342-5;Q16342-2;J3QK82;A0A087WYJ3;Q16342-4	Q16342-3;Q16342;F5H4V9	Programmed cell death protein 2	PDCD2	-0.735522	NaN	NaN	NaN	4	4	20.6	20.6	35.29	0
		P54136;P54136-2;B4DXW6;E5RJM9;E5RH09	P54136;P54136-2;B4DXW6	Arginine--tRNA ligase, cytoplasmic	RARS	-0.734309	-1.98776	0.164787	-1.22051	41	41	62.4	62.4	75.378	0
		Q96CW1-2;A0A087WY71;Q96CW1;E9PFW3;B4E304;B4DNB9;C9JJ47;B4DJB1;B4DFM1;C9JGT8;C9JJD3;C9JTK4;C9JPV8;B4DTI4;B7Z4N2;H7C4C3	Q96CW1-2;A0A087WY71;Q96CW1;E9PFW3;B4E304;B4DNB9;C9JJ47;B4DJB1;B4DFM1;C9JGT8;C9JJD3;C9JTK4	AP-2 complex subunit mu	AP2M1	-0.733181	0.173	0.0350026	0.140386	18	18	45.7	45.7	49.389	0
		V9HWB9;P00338;P00338-3;P00338-4;B4DJI1;P00338-5;P00338-2;F5GXY2;F5GYU2;F5GXH2;F5H5J4;F5H6W8;F5GZQ4;F5H8H6;F5GXC7;F5GWW2;A0A087WUM2;Q96L19;Q6ZMR3;F5GXU1	V9HWB9;P00338;P00338-3;P00338-4;B4DJI1;P00338-5;P00338-2	L-lactate dehydrogenase A chain;L-lactate dehydrogenase	LDHA	-0.727616	-4.46272	0.0121553	-4.04268	23	22	74.4	74.4	36.688	0
		P61163;R4GMT0;B4DM97;B4DXP9;B4DMT4	P61163;R4GMT0;B4DM97;B4DXP9;B4DMT4	Alpha-centractin	ACTR1A	-0.72718	-1.96342	0.506537	-1.83727	16	11	61.2	41.5	42.613	0
		P62158;B4DJ51;H0Y7A7;Q9BRL5;E7ETZ0;E7EMB3;A8K1M2;Q96HY3;G3V361;M0QZ52;F8WBR5;G3V226;P27482;B4DUI9;C9J7T9;P02585	P62158;B4DJ51;H0Y7A7;Q9BRL5;E7ETZ0;E7EMB3;A8K1M2;Q96HY3;G3V361	Calmodulin	CALM1;CALM2	-0.720804	0.24245	0.0457143	0.121148	19	1	98.7	24.8	16.837	0
		Q9P206-2;Q9P206;Q9P206-3;Q9P206-4	Q9P206-2;Q9P206;Q9P206-3	Uncharacterized protein KIAA1522	KIAA1522	-0.71914	-0.41781	-0.166715	0.561106	17	17	25.1	25.1	113.06	0
		Q5U0Q1;Q13283;Q6FI03;Q53HH4;Q32P45;B7Z8K4;Q6ZP53;E5RIZ6;E5RIF8;E5RH42;Q13283-2;E5RJU8;E5RI46;E5RH00	Q5U0Q1;Q13283;Q6FI03;Q53HH4;Q32P45;B7Z8K4;Q6ZP53	Ras GTPase-activating protein-binding protein 1	G3BP;G3BP1	-0.715454	-0.692641	0.852068	-0.759405	20	18	53.4	50.9	52.164	0
		P09493-3;D9YZV5;Q15657;P09493-9;P09493-8;Q6ZN40;H0YKX5;P09493-7;A0A024R5W6;H0YKP3;H0YL42;H0YK20;H0YL80;A0A087WTJ7;H0YKZ6;H0YLS7;O15513	P09493-3;D9YZV5;Q15657;P09493-9;P09493-8;Q6ZN40;H0YKX5;P09493-7;A0A024R5W6	Tropomyosin alpha-1 chain	TPM1	-0.710702	-0.391115	-0.327112	-1.78041	31	0	74.3	0	32.876	0
		P17612-2;A8K8B9;P17612;A0A024R7J0;Q15136;K7ERP6;B7Z708;P22612	P17612-2;A8K8B9;P17612;A0A024R7J0;Q15136;K7ERP6	cAMP-dependent protein kinase catalytic subunit alpha	PRKACA;KIN27	-0.703898	0.186881	-0.153935	-0.0176215	11	3	32.9	8.7	39.821	0
		P07737;K7EJ44;CON__P02584;I3L3D5	P07737;K7EJ44	Profilin-1	PFN1	-0.700262	-4.63907	0.828255	-5.1735	13	13	93.6	93.6	15.054	0
		Q49MG5;B9EJB6;B4DVG9;E7ETZ8;A2VCT0;A0A0C4DG83;Q49MG5-2;C9JXH8	Q49MG5;B9EJB6;B4DVG9;E7ETZ8;A2VCT0	Microtubule-associated protein 9	MAP9	-0.691891	-0.510313	-0.858856	-0.717714	24	3	44.7	4.3	74.233	0
		B2RTY4-2;B2RTY4;B2RTY4-4;H3BRD5;B2RTY4-5;Q59EH0;H3BMM1;H3BV44;B2RTY4-3;H3BU05;H3BSU8;H3BTL9;H3BMS3;H3BP49	B2RTY4-2;B2RTY4;B2RTY4-4;H3BRD5;B2RTY4-5;Q59EH0;H3BMM1	Unconventional myosin-IXa	MYO9A	-0.691177	0.0728604	-0.0930192	0.292193	26	24	13.8	13.1	290.38	0
		B1ANR0;Q13310-2;Q13310;Q6IQ30;Q13310-3;H0Y5F5;Q15164;Q59GZ7;Q53GL4;H0YEU6;Q147Y3;Q3B867;H0YCC8;H0YEQ8;B1ANR1;H0Y6X6;H0YER0;P0CB38	B1ANR0;Q13310-2;Q13310;Q6IQ30;Q13310-3;H0Y5F5	Polyadenylate-binding protein 4	PABPC4	-0.689478	-0.709292	-0.0316775	-0.810587	27	14	44.2	24.1	67.97	0
		Q56VL3;J3KPI9;Q56VL3-2	Q56VL3	OCIA domain-containing protein 2	OCIAD2	-0.687688	-0.384847	0.825875	-0.0381693	5	5	44.8	44.8	16.953	0
		Q53YD7;P26641;P26641-2;B4DUP0;B4DUK7;B4DSR4;Q2F838	Q53YD7;P26641;P26641-2;B4DUP0	Elongation factor 1-gamma	EEF1G	-0.686523	-2.25974	0.854049	-2.46873	27	27	62	62	50.118	0
		Q9Y4F5-2;Q9Y4F5;J3KQR7;Q9Y4F5-3;B4DUX3;A1KWQ5;B3KRP2	Q9Y4F5-2;Q9Y4F5;J3KQR7;Q9Y4F5-3	Centrosomal protein of 170 kDa protein B	CEP170B	-0.684101	NaN	0.0622037	NaN	31	29	27.3	27.3	167.71	0
		Q96SB3;D3DTX6;B3KNT0;Q96B17	Q96SB3;D3DTX6	Neurabin-2	PPP1R9B	-0.683472	1.07163	0.664814	0.817132	28	27	45	43.8	89.191	0
		P08183;A4D1D2;A1L471;P08183-2;Q59GY9;Q6RVA0;P21439-3;P21439-2;Q4G0Q4;P21439;E7EWT8;F4ZUX9;F4ZUV0;B5U2G4;H7C0M2;Q6TBL4;F4ZV79;F4ZUY5;F4ZUV4;F4ZUT2;F4ZUQ5	P08183;A4D1D2;A1L471;P08183-2;Q59GY9	Multidrug resistance protein 1	ABCB1	-0.682483	-0.88526	-0.146134	-0.577315	26	26	25.2	25.2	141.48	0
		Q99996-5;Q99996-3;Q99996-2;A0A0A0MRF6;Q99996;Q99996-6;A0A0A0MRE9;Q96KG3;H7BYL6;A0A087WX84;Q99996-4;A4D1E4;Q5GIA7;B3KQF9;Q9UFL2;Q8IW64;H0Y6Q0	Q99996-5;Q99996-3;Q99996-2;A0A0A0MRF6;Q99996;Q99996-6;A0A0A0MRE9;Q96KG3	A-kinase anchor protein 9	AKAP9	-0.677982	0.309525	-0.0082	0.176578	106	75	34	24.5	447.75	0
		V9HW74;P09936;B2RD14;D6RE83;D6R956;D6R974;A6NLJ7;D6RF53	V9HW74;P09936;B2RD14;D6RE83;D6R956;D6R974;A6NLJ7	Ubiquitin carboxyl-terminal hydrolase isozyme L1	UCHL1	-0.676719	-3.38641	NaN	-2.31394	16	16	86.5	86.5	24.824	0
		Q15388;A0A024R3W2	Q15388;A0A024R3W2	Mitochondrial import receptor subunit TOM20 homolog	TOMM20	-0.673104	0.09815	NaN	-0.295588	3	3	27.6	27.6	16.298	0
		V9HWF4;P00558;P00558-2;B4E1H9;B4DHM5;B4DHB3;B4DWQ3	V9HWF4;P00558;P00558-2;B4E1H9;B4DHM5;B4DHB3	Phosphoglycerate kinase 1;Phosphoglycerate kinase	PGK1	-0.670387	-4.7627	NaN	-4.20065	32	25	83.2	64.3	44.614	0
		A0A0A0MRM8;Q9UM54-5;Q9UM54-2;Q9UM54-6;Q9UM54-4;Q9UM54-1;Q9UM54;E7EW20;A0A0D9SGC1;Q5JVM0;Q14784	A0A0A0MRM8;Q9UM54-5;Q9UM54-2;Q9UM54-6;Q9UM54-4;Q9UM54-1;Q9UM54;E7EW20;A0A0D9SGC1	Unconventional myosin-VI	MYO6	-0.670206	-0.839622	-0.425137	-0.998068	69	69	59.5	59.5	145.01	0
		P40939;E9KL44;B4DRH6;B4DDZ5;H0YFD6;P40939-2;V9GZL3	P40939;E9KL44;B4DRH6;B4DDZ5	Trifunctional enzyme subunit alpha, mitochondrial;Long-chain enoyl-CoA hydratase;Long chain 3-hydroxyacyl-CoA dehydrogenase	HADHA	-0.666757	-0.087626	-0.374288	-0.174296	37	37	58.7	58.7	82.999	0
		Q53HS0;P47897;A8K3A8;P47897-2;Q96AW5;B4DNN3;Q9BUZ3;B4DDN1;Q9H3A5;C9J165;B7Z840;H7C0R3;B4DTH6;I3QNU8;F2Z2V6	Q53HS0;P47897;A8K3A8;P47897-2;Q96AW5;B4DNN3;Q9BUZ3;B4DDN1;Q9H3A5	Glutamine--tRNA ligase	QARS	-0.66339	-1.20012	0.318038	-0.545361	40	40	59	59	87.71	0
		P78549-3;P78549-2;P78549;E5KTI5;H3BRL9;H3BPD5;H3BUV2;B4DPA0	P78549-3;P78549-2;P78549;E5KTI5;H3BRL9;H3BPD5	Endonuclease III-like protein 1	NTHL1	-0.65764	0.446468	0.392762	0.612777	8	8	40.1	40.1	32.838	0
		Q16718;A0A024R745;F8WAS3;A0A087X1G1;H7BYD0;Q16718-2;A0A024R772;A0A087WXR5;A0A024R736;C9IZN5	Q16718;A0A024R745;F8WAS3;A0A087X1G1;H7BYD0;Q16718-2	NADH dehydrogenase [ubiquinone] 1 alpha subcomplex subunit 5	NDUFA5	-0.656084	NaN	1.06818	-0.313943	5	5	58.6	58.6	13.459	0
		Q8IUD2-2;X6RLX0;G8JLD3;Q8IUD2-3;Q8IUD2;Q8IUD2-4;X6RM00;B4DG07;Q8IUD2-5;K7EPD6;K7EPP6;K7EIZ7	Q8IUD2-2;X6RLX0;G8JLD3;Q8IUD2-3;Q8IUD2;Q8IUD2-4;X6RM00;B4DG07;Q8IUD2-5	ELKS/Rab6-interacting/CAST family member 1	ERC1	-0.655169	-0.0354461	-0.0750534	0.428035	31	24	39.2	32	113.92	0
		Q14978-3;S4R341	Q14978-3	Nucleolar and coiled-body phosphoprotein 1	NOLC1	-0.654894	0.0392789	1.04359	1.52607	13	1	18	3.4	73.744	0
		A0A087WZP7;Q86WG5;Q86WG5-3;H0YD05;Q9H032;H0Y767;B3KRC9;B3KVW2	A0A087WZP7;Q86WG5;Q86WG5-3	Myotubularin-related protein 13	SBF2	-0.652876	NaN	-0.111566	-0.433876	18	15	14.3	12.8	203.14	0
		Q01813;Q01813-2;Q8WTZ9;O14943;B1APP8;Q49A78;B1APP6;H0Y757;Q5VSR5;V9GY25;H0Y3Y3;V9GYV7	Q01813;Q01813-2;Q8WTZ9;O14943	6-phosphofructokinase type C	PFKP;PFK-P	-0.650765	-1.29644	-0.235482	-1.70774	25	21	37	31.2	85.595	0
		Q60FE6;Q60FE5;P21333-2;P21333;Q5HY54;A6NDY9;A0A087WWY3;Q8TES4;Q6NXF2;Q96C61;B4E2F9;F8WE98;B4DTD5;H0Y5C6;Q2VP91;Q86TQ3;H0Y5F3;H7C2E7	Q60FE6;Q60FE5;P21333-2;P21333;Q5HY54;A6NDY9;A0A087WWY3;Q8TES4	Filamin-A	FLNA;FLJ00119	-0.650397	-2.07491	0.788838	-2.65772	117	107	55	51.8	277.5	0
		Q8TB36;B4DIH2;Q8TB36-2;E5RGI2	Q8TB36;B4DIH2;Q8TB36-2	Ganglioside-induced differentiation-associated protein 1	GDAP1	-0.650121	-1.65308	NaN	-1.33315	12	11	39.1	36.9	41.345	0
		P68032;P68133;A8K3K1;B7Z6P1;Q7Z7J6;A6NL76	P68032;P68133;A8K3K1;B7Z6P1;Q7Z7J6;A6NL76	Actin, alpha cardiac muscle 1;Actin, alpha skeletal muscle	ACTC1;ACTA1	-0.649018	-0.818656	0.324563	-0.901931	23	0	58.6	0	42.019	0
		P22392-2;Q32Q12;Q6FHN3;P22392;J3KPD9;E7ERL0;O60361;F6XY72	P22392-2;Q32Q12;Q6FHN3;P22392;J3KPD9;E7ERL0;O60361	Nucleoside diphosphate kinase B;Nucleoside diphosphate kinase;Putative nucleoside diphosphate kinase	NME2;NME1-NME2;NME1;NME2P1	-0.648742	-3.95861	0.766259	-4.15454	16	6	78.7	26.2	30.137	0
		A6H8X9;Q5SW79-2;E7EMW0;E5RFU8;E5RJT5;Q9NSN9;E5RIH6;H0YB92;B2R9B7;Q00G26	A6H8X9;Q5SW79-2	Centrosomal protein of 170 kDa	CEP170	-0.645333	-0.108161	-0.104605	-0.0716183	88	0	67.4	0	161.44	0
		P13861-2;P13861;A8KAH7;A0A024R2W3;H7C330;H7C1L0;C9J830;A0A0K0K1I3;H7C4A9	P13861-2;P13861;A8KAH7;A0A024R2W3	cAMP-dependent protein kinase type II-alpha regulatory subunit	PRKAR2A	-0.644225	-0.0770715	-0.184725	-0.272559	20	18	63.9	56.3	43.066	0
		A0A0D9SF54	A0A0D9SF54			-0.644225	0.0244615	-0.373063	-0.420414	195	0	75.3	0	282.83	0
		P38606-2;P38606;B7Z2V6;C9JVW8;C9JA17	P38606-2;P38606;B7Z2V6	V-type proton ATPase catalytic subunit A	ATP6V1A	-0.644041	-1.48799	0.797062	-1.2362	28	28	55	55	64.735	0
		Q7Z7H5-3;Q7Z7H5;Q7Z7H5-2;F8W7F7	Q7Z7H5-3;Q7Z7H5;Q7Z7H5-2	Transmembrane emp24 domain-containing protein 4	TMED4	-0.643764	-0.521328	0.447269	-0.439696	6	6	37.6	37.6	20.781	0
		O00425;O00425-2;F8WD15;B4DKT5;Q9Y6M1-5;Q9Y6M1-6;Q9Y6M1-3;Q9Y6M1-4;Q9Y6M1-1;Q9Y6M1;F8W930	O00425	Insulin-like growth factor 2 mRNA-binding protein 3	IGF2BP3	-0.640251	-1.09176	0.143166	-0.87803	22	20	46.3	42.3	63.704	0
		Q5VSY0-2;Q5VSY0;C9J9D2;B4DXS0	Q5VSY0-2;Q5VSY0	G kinase-anchoring protein 1	GKAP1	-0.637657	NaN	NaN	NaN	5	5	21.3	21.3	36.125	0
		Q8IX27;Q8TEW0-8;Q8TEW0-5;Q5VWV2;Q8TEW0-4;Q8TEW0-11;Q8TEW0-2;Q8TEW0;Q8TEW0-9;Q8TEW0-10;Q5VWU8;Q8TEW0-3;Q8TEW0-7;Q8TEW0-6;Q8IX26;F5GZI3;Q8IX28;B1AP52	Q8IX27;Q8TEW0-8;Q8TEW0-5;Q5VWV2;Q8TEW0-4;Q8TEW0-11;Q8TEW0-2;Q8TEW0;Q8TEW0-9;Q8TEW0-10;Q5VWU8;Q8TEW0-3;Q8TEW0-7;Q8TEW0-6;Q8IX26;F5GZI3;Q8IX28	Partitioning defective 3 homolog	PARD3	-0.636822	0.0563061	-0.29678	-0.0652797	10	10	14.2	14.2	103.19	0
		Q86UU1-2;A0A024R3F4;Q86UU1;A0A024R3H6;Q5W9G0;Q86UU1-3;Q96D60;B0YJ65;Q6ZUD6;A0A087WZL0;Q8NC75;Q96SW0;B3KQD4;Q96C94;B7Z2B9;B4DK17;B4DIX4;A0A087WXY7;Q68CT9;Q96HZ0;Q8NEI7;B2RXH3;Q6NSJ2	Q86UU1-2;A0A024R3F4;Q86UU1;A0A024R3H6;Q5W9G0;Q86UU1-3;Q96D60;B0YJ65;Q6ZUD6;A0A087WZL0;Q8NC75	Pleckstrin homology-like domain family B member 1	PHLDB1;KIAA0638	-0.629193	-0.172067	0.18572	0.49682	33	31	31.5	30.3	144.74	0
		P60842;A8K7F6;A8K088;J3KT12;P60842-2;Q59F68;J3QS69;B4DNH2;J3KTB5;J3KSZ0;J3QL43;B4DKP9;J3KTN0;J3QR64;J3QLN6;B4E047;J3QKZ9;J3KS25;B4E102;J3KS93;J3QL52;J3KT04;J3QQP0	P60842;A8K7F6;A8K088;J3KT12;P60842-2;Q59F68;J3QS69;B4DNH2;J3KTB5;J3KSZ0;J3QL43	Eukaryotic initiation factor 4A-I	EIF4A1	-0.628447	-2.98199	1.10755	-2.5497	37	18	78.3	46.6	46.153	0
		P41208;Q12798	P41208	Centrin-2	CETN2	-0.628167	-0.0327576	0.122837	0.728312	6	6	38.4	38.4	19.738	0
		Q1KLZ0;P60709;B4E335;Q8WVW5;Q53G99;Q53GK6;Q53G76;Q6PJ43;B7ZAP6;B3KWQ3;Q96FU6;A4UCT3;Q96DE1;A5GZ75;E7EVS6;F1BXA6;G5E9R0;C9JZR7;A5A3E0;C9JTX5;A0AUL6;K4EQ44;K4EP00;K4ENJ5;Q562Z7;Q562Y6;Q562X9;Q562S0;Q562N8;G8FSY7;Q562R8;Q562L9;Q562N0;Q562L5;Q562Y8;Q562M3;Q562L6;Q562Z6;Q562P0;Q562N2	Q1KLZ0;P60709;B4E335;Q8WVW5;Q53G99;Q53GK6;Q53G76;Q6PJ43;B7ZAP6;B3KWQ3	Actin, cytoplasmic 1;Actin, cytoplasmic 1, N-terminally processed	PS1TP5BP1;ACTB;ACTG1	-0.623492	-0.850507	0.28988	-0.867226	36	0	97.9	0	41.736	0
		D6REL5;Q6UWZ7;A0A087WWJ9;A0A087WZ78;A0A087WXK1	D6REL5;Q6UWZ7;A0A087WWJ9;A0A087WZ78	BRCA1-A complex subunit Abraxas	FAM175A	-0.622368	0.107286	-0.100709	0.496616	9	9	32.2	32.2	41.578	0
		O94887;O94887-3;O94887-2;C9JWM9;C9JVQ5;H7C447	O94887;O94887-3;O94887-2	FERM, RhoGEF and pleckstrin domain-containing protein 2	FARP2	-0.621524	NaN	0.603117	NaN	12	9	17.2	12.4	119.89	0
		F8VPD4;P27708;Q53SY7;H7C2E4;H7C3Z5;G1UI39;H7BZB3;Q53SZ4;P31327-2;Q5R210;Q5R208;Q5R206;P31327;A8K134;A0A024R454;P31327-3	F8VPD4;P27708;Q53SY7	CAD protein;Glutamine-dependent carbamoyl-phosphate synthase;Aspartate carbamoyltransferase;Dihydroorotase	CAD	-0.619742	-1.65172	0.95288	-1.55822	64	64	42	42	236.02	0
		O43324;O43324-2;D6RBD7;C9J1V9;H0YAL7;D6RCQ0;H0YAH9	O43324;O43324-2;D6RBD7;C9J1V9;H0YAL7	Eukaryotic translation elongation factor 1 epsilon-1	EEF1E1;hCG_2043275	-0.61438	-0.672267	0.482331	NaN	8	8	60.3	60.3	19.81	0
		A0A087WYP2;Q8IZQ5;H0YE28;H3BV83;A0A024R4Y9	A0A087WYP2;Q8IZQ5;H0YE28	Selenoprotein H	SELH;C11orf31	-0.612966	-0.711016	-0.881508	-1.13248	10	10	57.9	57.9	13.303	0
		H3BSL4;H3BUJ7;Q66K89;H3BQZ4;Q59GV1;B4DL00	H3BSL4;H3BUJ7;Q66K89	Transcription factor E4F1	E4F1	-0.612871	0.54666	-0.327457	-0.103007	3	3	9.9	9.9	64.019	0
		Q14195-2;Q6DEN2;Q14195;B4DLZ4;H0YBT4;D6RF19;H0YB87	Q14195-2;Q6DEN2;Q14195	Dihydropyrimidinase-related protein 3	DPYSL3	-0.607105	-3.93353	-0.299948	-0.692315	36	8	76	16.5	73.91	0
		Q8IXH6	Q8IXH6	Tumor protein p53-inducible nuclear protein 2	TP53INP2	-0.605399	NaN	-0.993928	NaN	2	2	9.1	9.1	23.98	0
		Q96GV9	Q96GV9	UNC119-binding protein C5orf30	C5orf30	-0.602172	NaN	NaN	NaN	3	3	19.4	19.4	23.083	0
		P63261;B4E3A4;B4DVQ0;I3L3I0;I3L1U9;I3L4N8;I3L3R2;K7EM38;J3KT65	P63261;B4E3A4;B4DVQ0;I3L3I0;I3L1U9;I3L4N8	Actin, cytoplasmic 2;Actin, cytoplasmic 2, N-terminally processed	ACTG1	-0.593784	-0.783415	0.267288	-0.936331	37	2	98.1	4.8	41.792	0
		A0A024R201;Q9UNM6;Q53GN6;B2RBM7;Q9Y6E3;Q9UNM6-2;B4DJ66;A0A087WUL9;J3KNQ3;E9PL38;H0YD73;Q9UNM7;E9PQG3;E9PPD2;Q5HYL3;F8W8J6	A0A024R201;Q9UNM6;Q53GN6;B2RBM7;Q9Y6E3;Q9UNM6-2;B4DJ66;A0A087WUL9;J3KNQ3;E9PL38;H0YD73	26S proteasome non-ATPase regulatory subunit 13	PSMD13	-0.591679	-1.67337	NaN	-1.6696	27	27	77.7	77.7	42.918	0
		P63000;A4D2P1;P63000-2;A4D2P0;A4D2P2;P15153;A0A024R1P2;A0A024R9T5;B1AH77;B1AH78;B1AH80	P63000;A4D2P1;P63000-2;A4D2P0;A4D2P2;P15153;A0A024R1P2;A0A024R9T5;B1AH77;B1AH78;B1AH80	Ras-related C3 botulinum toxin substrate 1;Ras-related C3 botulinum toxin substrate 2	RAC1;RAC2	-0.591679	-1.62415	-1.12611	-0.812638	6	3	36.5	21.4	21.45	0
		Q9Y2H9;B4DMN4;K7EJZ9;K7EME4;A0JLR0;K7EJI7;B3KU51;E7ERL6;B4DS23;B4DSE5;B4DKT8;O15021-2;O15021-3;O15021-1;E7EWQ5;J3QT34;O15021	Q9Y2H9	Microtubule-associated serine/threonine-protein kinase 1	MAST1	-0.588133	-0.151282	-0.357045	0.382612	25	20	23	19.3	170.68	0
		C9J9E2;Q8NCB2-3;A0A024R331;Q8NCB2-2;Q8NCB2;B2RDF9;E7ETR1;B4DIG8;B4DM24;B4DMF2;B4DSW8;C9JSB2;F8WDJ4;A0A024R2U2	C9J9E2;Q8NCB2-3;A0A024R331;Q8NCB2-2;Q8NCB2;B2RDF9;E7ETR1;B4DIG8;B4DM24;B4DMF2;B4DSW8	CaM kinase-like vesicle-associated protein	CAMKV	-0.586693	1.00497	NaN	NaN	8	8	21.7	21.7	49.638	0
		Q9UQB8-3;Q9UQB8-5;Q9UQB8-4;Q9UQB8-6;Q9UQB8-2;Q9UQB8;I3L4C2;B4DMV0;B4DQ43;B3KPV9;B4DWA1;I3L2M4;I3L327;I3L3C6;I3L0M4;I3L125;I3L3J7;I3L1C8;I3L113;I3L3C5;I3L526;I3L2J6;I3L0Y9;I3L4A3	Q9UQB8-3;Q9UQB8-5;Q9UQB8-4;Q9UQB8-6;Q9UQB8-2;Q9UQB8;I3L4C2;B4DMV0;B4DQ43;B3KPV9;B4DWA1	Brain-specific angiogenesis inhibitor 1-associated protein 2	BAIAP2	-0.583808	-0.737182	-0.438932	-0.186163	20	20	51	51	56.625	0
		Q01082;B2ZZ89;A0A087WUZ3;D6W5C0;Q01082-2;F8W6C1;B4DIF8;P11277-3;P11277;B2RMN7;P11277-2;A0A024R674;Q59FP5;Q8WYB3;Q71VG1;Q53RC4;Q71VG2;Q59FA9;O14724	Q01082;B2ZZ89;A0A087WUZ3;D6W5C0;Q01082-2	Spectrin beta chain, non-erythrocytic 1	SPTBN1	-0.579952	0.040682	-0.244035	-0.417752	174	1	73.6	0.3	274.61	0
		Q86VV8-3;Q86VV8;Q86VV8-2;Q86VV8-4;J3KTD2;J3KT00;J3KSV7	Q86VV8-3;Q86VV8;Q86VV8-2;Q86VV8-4;J3KTD2;J3KT00	Rotatin	RTTN	-0.578601	-1.07057	-0.266517	-1.11641	5	5	2.4	2.4	245.69	0
		Q59GQ7;A0A0C4DGA6;Q14527;A8K5B6;Q14527-2;Q05DQ5;Q05DF7;Q05BZ6;H7C5K0	Q59GQ7;A0A0C4DGA6;Q14527;A8K5B6;Q14527-2	Helicase-like transcription factor	HLTF	-0.577924	-0.533409	-0.793854	0.0234683	19	19	27.9	27.9	111.97	0
		Q15046;Q15046-2;Q6ZTI3;H3BVA8;J3KRL2;H3BPV7;H3BRC9	Q15046;Q15046-2	Lysine--tRNA ligase	KARS	-0.577344	-1.06845	0.347931	-0.433993	31	31	53.1	53.1	68.047	0
		P47756-2;B2R7T8;B1AK87;B1AK88;B4DWA6;P47756;B1AK85;Q7L4N0	P47756-2;B2R7T8;B1AK87;B1AK88;B4DWA6;P47756;B1AK85	F-actin-capping protein subunit beta	CAPZB	-0.575893	-0.19103	-0.10165	-0.673762	20	20	74.6	74.6	30.628	0
		P22492;A1L407	P22492;A1L407	Histone H1t	HIST1H1T	-0.574441	-0.0539878	-0.641176	NaN	8	6	33.3	23.7	22.019	0
		Q53GE2;Q53GC7;P47755;A4D0V4;F8W9N7;B4DE01;C9JUG7;P47755-2;A0A0D9SET8;F8WED3	Q53GE2;Q53GC7;P47755;A4D0V4;F8W9N7;B4DE01;C9JUG7;P47755-2;A0A0D9SET8	F-actin-capping protein subunit alpha-2	CAPZA2	-0.574344	-0.435554	-0.120219	-0.561707	12	9	63.3	51.4	32.967	0
		Q8N5A5-3;H0UI99;Q8N5A5-2;H0UI97;Q8N5A5;V9GY48;Q8N5A5-4;X6RGY1;A0A0J9YYD9	Q8N5A5-3;H0UI99;Q8N5A5-2;H0UI97;Q8N5A5;V9GY48;Q8N5A5-4	Zinc finger CCCH-type with G patch domain-containing protein	ZGPAT	-0.573665	NaN	0.0189365	NaN	6	6	13.7	13.7	54.604	0
		P55036;Q5VWC4;A6PVX3;P55036-2;H0Y3Y9;A2A3N6;H0Y561	P55036;Q5VWC4;A6PVX3;P55036-2	26S proteasome non-ATPase regulatory subunit 4	PSMD4	-0.572017	-1.31337	-0.325271	-1.71995	12	12	35.8	35.8	40.736	0
		Q8NFW8;Q53GF0;Q8NFW8-2;F5GYM0;F5H296	Q8NFW8;Q53GF0;Q8NFW8-2	N-acylneuraminate cytidylyltransferase	CMAS	-0.568421	-0.205347	-0.10044	0.323428	26	26	64.3	64.3	48.379	0
		P52907;A0A024R0E5;A8K0T9	P52907;A0A024R0E5;A8K0T9	F-actin-capping protein subunit alpha-1	CAPZA1	-0.565695	-0.188726	0.00840653	-0.376377	12	9	68.2	56.3	32.922	0
		P28289;P28289-2;Q9NZQ9-2;Q9NZQ9	P28289;P28289-2	Tropomodulin-1	TMOD1	-0.563939	0.534759	0.113942	-0.202589	25	24	65.7	63.5	40.569	0
		Q9H4P4;A0A024RB33;Q9H4P4-2;B4DUQ8;B4E353;F8VSP7;F8VSB6	Q9H4P4;A0A024RB33;Q9H4P4-2;B4DUQ8;B4E353	E3 ubiquitin-protein ligase NRDP1	RNF41	-0.561106	1.11956	NaN	NaN	3	3	10.4	10.4	35.905	0
		B0QXZ6;O95503;B3KT27	B0QXZ6;O95503	Chromobox protein homolog 6	CBX6	-0.549127	NaN	NaN	NaN	5	4	19.3	17	41.918	0
		O15235;A0A024R0H2	O15235;A0A024R0H2	28S ribosomal protein S12, mitochondrial	MRPS12	-0.546759	-0.0608035	0.00833397	0.458172	5	5	39.1	39.1	15.173	0
		P42704;E5KNY5;B4DSR0;B8ZZ38;A0A0C4DG06;C9JCA9;H7C3W8	P42704;E5KNY5;B4DSR0	Leucine-rich PPR motif-containing protein, mitochondrial	LRPPRC	-0.546561	-2.17867	0.456663	-1.719	92	91	68.9	68.4	157.9	0
		P30419-2;Q96HI4;P30419;K7EN82;B7Z8J4;B4DXS1;Q5VUC6;B4DHU9;B3KT39;O60551;B2RCF3;Q5VUC7;A4FU65;Q9Y465	P30419-2;Q96HI4;P30419	Glycylpeptide N-tetradecanoyltransferase 1;Glycylpeptide N-tetradecanoyltransferase	NMT1	-0.545573	-0.648756	0.427518	0.133695	18	18	47.6	47.6	48.14	0
		O43795;B0I1S9;E9PDF6;B3KQI2;E7EQD9;Q05CR5;C9JYW1;H7C2Y7;C9JUP5;Q14777;C9K0I9;Q13871	O43795;B0I1S9;E9PDF6	Unconventional myosin-Ib	MYO1B	-0.543496	1.06378	0.0960363	0.612966	68	3	63.9	3.9	131.98	0
		Q6NUK1;B7ZB41;B4E290;Q6NUK1-2;J3KN42;H3BMI3	Q6NUK1;B7ZB41;B4E290;Q6NUK1-2	Calcium-binding mitochondrial carrier protein SCaMC-1	SLC25A24	-0.542605	-1.53424	NaN	-0.529052	20	20	48	48	53.354	0
		Q96PE2	Q96PE2	Rho guanine nucleotide exchange factor 17	ARHGEF17	-0.539333	-0.111617	0.0934788	0.560421	15	15	11.3	11.3	221.67	0
		B4DFL1;E9PEX6;B4DMK9;P09622;A0A024R713;P09622-3;P09622-2;F8WDM5;F2Z2E3	B4DFL1;E9PEX6;B4DMK9;P09622;A0A024R713;P09622-3;P09622-2	Dihydrolipoyl dehydrogenase;Dihydrolipoyl dehydrogenase, mitochondrial	DLD	-0.539233	-2.02438	0.658515	-1.68293	16	16	39.2	39.2	48.899	0
		V9HW72;P31948;A8K690;P31948-2;P31948-3;F5H783;F5GXD8	V9HW72;P31948;A8K690;P31948-2;P31948-3	Stress-induced-phosphoprotein 1	STIP1	-0.538935	-2.55835	0.495268	-3.02997	34	29	53.4	45.7	62.639	0
		Q6DHZ2;P31323;A0A024R712;B3KY43;Q75MP1;O60380	Q6DHZ2;P31323;A0A024R712;B3KY43;Q75MP1	cAMP-dependent protein kinase type II-beta regulatory subunit	PRKAR2B	-0.538339	0.0701146	-0.15043	-0.375366	15	13	53.6	46.7	46.348	0
		E7EVA0;P27816;P27816-6;P27816-2;P27816-5;B4DM10;A0A024R2V2;A0A024R2S1;A0A024R2V0;Q86Y04;P27816-4;Q6NX68;B5MEG9;Q05D06;H7C4C5;H7C456;H0Y2V1;F8W9U4;B4DSQ1;A0A0J9YVV8;P27816-7;A0A0J9YW37;Q8NDS5	E7EVA0;P27816;P27816-6;P27816-2;P27816-5;B4DM10;A0A024R2V2;A0A024R2S1	Microtubule-associated protein;Microtubule-associated protein 4	MAP4	-0.533264	-1.25432	0.27652	-0.915364	46	46	24.9	24.9	245.44	0
		B7ZKM6;H0YNH8;Q9BZF9-2;Q9BZF9;F5H2B9;B7ZKM7;Q8NDD7;H0YN48;Q05DB3;H0YMI1	B7ZKM6;H0YNH8;Q9BZF9-2;Q9BZF9;F5H2B9;B7ZKM7	Uveal autoantigen with coiled-coil domains and ankyrin repeats	UACA	-0.53077	0.405121	0.288364	0.370164	28	28	24.9	24.9	162.56	0
		Q5VT25-5;Q5VT25-6;Q5VT25-4;B9EGA7;A0A0A0MRJ0;Q5VT25;Q5VT25-2;Q5VT25-3;Q8IWQ7;H0Y5V1;H0Y7V8;Q5HYB0;A0A0A0MRJ1;H0Y6V3;H0Y6R0;Q9H5K7;Q9NYF6	Q5VT25-5;Q5VT25-6;Q5VT25-4;B9EGA7;A0A0A0MRJ0;Q5VT25;Q5VT25-2;Q5VT25-3;Q8IWQ7;H0Y5V1;H0Y7V8;Q5HYB0;A0A0A0MRJ1	Serine/threonine-protein kinase MRCK alpha	CDC42BPA;DKFZp686P1738	-0.530171	0.190425	-0.199751	0.0342158	31	25	23.2	20	195.92	0
		P46736-2;P46736-3;P46736;A0A087WZR3;H9KVA9;A0A0D9SF50;P46736-5;P46736-4;D3DWY6;X6RJS7;A0A0A0MS96	P46736-2;P46736-3;P46736;A0A087WZR3;H9KVA9;A0A0D9SF50;P46736-5;P46736-4;D3DWY6;X6RJS7	Lys-63-specific deubiquitinase BRCC36	BRCC3	-0.52707	0.0312541	0.0021079	-0.0383323	10	10	48.5	48.5	33.149	0
		Q96JZ5;Q9HD45;A0A024QYS2;Q8WUB5;Q5TB53;Q8NCC4;B4DN13;Q96K55	Q96JZ5;Q9HD45;A0A024QYS2;Q8WUB5;Q5TB53;Q8NCC4	Transmembrane 9 superfamily member 3	SMBP;TM9SF3	-0.524966	-1.0686	NaN	-0.0333333	10	10	20.7	20.7	62.941	0
		Q96JB5;Q96JB5-4;J3QQY1;Q96JB5-2;J3QS62;J3QRM1;Q96JB5-3;J3KRK4;J3QL86;J3KS63;J3QL95;J3KRI2;J3KTA5;B4DWZ1	Q96JB5;Q96JB5-4;J3QQY1;Q96JB5-2	CDK5 regulatory subunit-associated protein 3	CDK5RAP3	-0.524665	-0.64679	NaN	0.600936	9	9	19.2	19.2	56.92	0
		B4DTY8;P56199	B4DTY8;P56199	Integrin alpha-1	ITGA1	-0.523261	-1.53333	NaN	NaN	17	17	17.2	17.2	130	0
		P14649;A0A024RB31;B4E368;F8W1I5;F8VSA2	P14649;A0A024RB31;B4E368;F8W1I5	Myosin light chain 6B	MYL6B	-0.522056	0.17594	0.0416399	0.297602	20	18	66.3	54.8	22.764	0
		Q8IY17-3;Q8IY17;Q8IY17-4;Q8IY17-2;Q8IY17-5;B4DEV3;M0R2H4;M0R2K2;M0R2C2;A0A0B4NFD1;A0A0B4NFS2;A0A0B4NF33;M0QYF5;M0QZK5;M0QXH7;M0QYT1;F2Z2D4	Q8IY17-3;Q8IY17;Q8IY17-4;Q8IY17-2;Q8IY17-5	Neuropathy target esterase	PNPLA6	-0.513592	-0.49419	-0.0441843	0.249142	40	38	39.6	38.5	149.92	0
		X5D2J9;P78347-2;Q499G6;X5D939;P78347-4;X5DNP5;P78347-3;X5DR09;P78347;A8K9W7;B4DH52;B4DRA9;P78347-5;X5D7Q9;A0A0A0VEB4;B4DM07;C9J6M0;A0A087WW90;A0A0D9SF80;Q86UP8-3;Q86UP8;Q6EKJ0;A0A0A0MSY2	X5D2J9;P78347-2;Q499G6;X5D939;P78347-4;X5DNP5;P78347-3;X5DR09;P78347;A8K9W7;B4DH52;B4DRA9	General transcription factor II-I	GTF2I	-0.512783	0.0590784	-0.013498	0.15562	47	47	51.9	51.9	107.97	0
		Q9H1J1;Q9H1J1-2;B3KUE7;B4DXJ4;A0A024RE10;B4DGE0;Q9H1J1-3;A0A087WZ33	Q9H1J1;Q9H1J1-2;B3KUE7;B4DXJ4	Regulator of nonsense transcripts 3A	UPF3A	-0.510253	0.118626	-0.27035	0.407733	8	8	20	20	54.696	0
		Q9H7H0-2;Q9H7H0;Q9H7H0-3;G3V353;G3V4P2;H0YJW1;G3V3X6;G3V4H5	Q9H7H0-2;Q9H7H0;Q9H7H0-3;G3V353	Methyltransferase-like protein 17, mitochondrial	METTL17	-0.507922	0.25084	0.543635	0.0508847	7	7	17.9	17.9	49.6	0
		Q9BPW8;B4DQI7;A8K4I8;H7C2U6;C9JDV8;F8WCR5	Q9BPW8;B4DQI7;A8K4I8;H7C2U6	Protein NipSnap homolog 1	NIPSNAP1	-0.507008	-0.803192	0.232362	-0.156659	13	13	54.2	54.2	33.31	0
		P61981;B3KNB4;B4DE78;B4DHC4	P61981;B3KNB4;B4DE78;B4DHC4	14-3-3 protein gamma;14-3-3 protein gamma, N-terminally processed	YWHAG	-0.505281	-2.5575	-0.00877379	-2.51532	18	12	76.5	64	28.302	0
		Q13200;Q59EG8;B4DM22;Q13200-3;Q13200-2;Q9NSM5;Q13041;H7C1H2;C9JPC0;H7C2Q3;F8WBS8	Q13200;Q59EG8;B4DM22;Q13200-3;Q13200-2;Q9NSM5	26S proteasome non-ATPase regulatory subunit 2	PSMD2;DKFZp564A2282	-0.504468	-2.1213	0.624043	-1.91381	42	42	56.1	56.1	100.2	0
		Q8TED0;Q8TED0-3;H0Y8P4;Q8TED0-2;D6RF65	Q8TED0;Q8TED0-3;H0Y8P4;Q8TED0-2	U3 small nucleolar RNA-associated protein 15 homolog	UTP15	-0.502942	NaN	NaN	NaN	6	6	18.9	18.9	58.414	0
		Q96T92;Q01101	Q96T92	Insulinoma-associated protein 2	INSM2	-0.500802	-0.2396	0.508691	1.16723	21	21	53	53	59.491	0
		Q9HD20;A0A024R7N2;Q9HD20-2;A0A024R7P3;Q8NC73;H7C3H2;Q9HD20-3;Q6ZUA1;Q8TEG5	Q9HD20;A0A024R7N2;Q9HD20-2;A0A024R7P3	Probable cation-transporting ATPase 13A1	ATP13A1	-0.496513	-0.640636	1.03336	-0.0751704	24	24	24.1	24.1	132.95	0
		Q9BUJ2-2;Q9BUJ2;A8K6U7;Q9BUJ2-4;A8K3W4;A0A024R0J9;A0A0A0MRA5;B7Z4B8;Q9BUJ2-3;A8K5K0;M0R3F1;M0QYZ0;M0R0K8;M0QYI8;B3KM60;M0QZV6;M0R203;M0QYM5;M0R247;Q9BTB7;A0A087X1I2	Q9BUJ2-2;Q9BUJ2;A8K6U7;Q9BUJ2-4;A8K3W4;A0A024R0J9;A0A0A0MRA5;B7Z4B8;Q9BUJ2-3;A8K5K0;M0R3F1;M0QYZ0	Heterogeneous nuclear ribonucleoprotein U-like protein 1	HNRNPUL1	-0.495695	-0.98017	NaN	-1.41974	23	23	34.3	34.3	90.291	0
		P08237;A0A024R0Y5;P08237-3;Q96I60;P08237-2;B4E162;Q7KYX9;F8VX13;F8VNX2;F8VZQ1;Q7Z683;F8VSL1;F8VW30;F8VZI0;F8VP00;F8W1J8;F8VSF7;F8VUB8;F8VYK8;F8VTQ3;P78457;F8VVE3;H0YHB8	P08237;A0A024R0Y5;P08237-3;Q96I60;P08237-2;B4E162;Q7KYX9	6-phosphofructokinase, muscle type;6-phosphofructokinase	PFKM	-0.495081	-1.09523	-0.120617	-1.22004	27	24	41.7	38.2	85.182	0
		I6L9A7;Q9ULE0;A0A0A0MSQ8;T2C6S4;B3KRN2;Q9ULE0-2;B4DVL0	I6L9A7;Q9ULE0;A0A0A0MSQ8;T2C6S4;B3KRN2	Protein WWC3	WWC3	-0.494774	NaN	NaN	0.0859685	7	7	8.5	8.5	111.9	0
		P32004-3;P32004-2;Q7Z3Z9;P32004;A8K139;Q86SE4;H0Y5C3;E7EVM4;E7EPI4;Q7Z2I3;E9PHJ4;E7EMY4;Q7Z2J8;Q7Z2J0	P32004-3;P32004-2;Q7Z3Z9;P32004;A8K139;Q86SE4	Neural cell adhesion molecule L1	L1CAM	-0.494262	-1.54856	1.05442	NaN	24	24	25.2	25.2	138.91	0
		H0UID4;P63010;H0UID3;P63010-2;A8K916;A0A087X253;A8K0G3;Q68DI0;P63010-3;B4DWG4;H0UID5;A0A087WU93;A0A087WZQ6;B4E261;A0A087WYD1;B4DIL5;Q96EL6;K7EN71;K7ERB2;K7EJX1;K7EJ01;A0A087WXS3;K7EKZ5	H0UID4;P63010;H0UID3;P63010-2;A8K916;A0A087X253;A8K0G3;Q68DI0;P63010-3;B4DWG4;H0UID5;A0A087WU93;A0A087WZQ6;B4E261;A0A087WYD1	AP-2 complex subunit beta	AP2B1;DKFZp781K0743	-0.494057	-0.131329	0.219505	-0.0669562	34	21	47.6	34.1	104.34	0
		D3DTH7	D3DTH7		MYO1C	-0.493647	0.199751	1.12775	-0.416077	64	2	65.1	2.6	98.933	0
		Q53XM7;O95292;B3KVU7;Q6ZSP7;B4DNS4;Q6ZR82;E5RK64;O95292-2;Q59EZ6	Q53XM7;O95292;B3KVU7;Q6ZSP7;B4DNS4;Q6ZR82	Vesicle-associated membrane protein-associated protein B/C	VAPB	-0.491904	-0.183343	0.415769	0.350158	12	11	53.9	53.9	27.228	0
		V9HW80;P55072;Q96IF9;Q0IIN5;Q9NTC4;Q9HAP1;Q9HAP0;C9JUP7;C9IZA5;B4DYX2	V9HW80;P55072;Q96IF9;Q0IIN5	Transitional endoplasmic reticulum ATPase	VCP	-0.491494	-2.65681	0.447288	-2.62113	56	56	66.5	66.5	89.321	0
		A6NFI3	A6NFI3	Zinc finger protein 316	ZNF316	-0.490775	0.467801	0.0168623	0.250719	13	13	16.6	16.6	108.44	0
		C9J384;D3DN44;Q9BQ75-2;Q9BQ75;B3KW72;H7C515	C9J384;D3DN44;Q9BQ75-2;Q9BQ75;B3KW72	Protein CMSS1	CMSS1;hCG_2023567	-0.487589	-0.225194	-0.532467	-0.221539	5	5	25.3	25.3	26.228	0
		Q9UEY8;Q5VU08;Q59EK1;Q53FL4	Q9UEY8;Q5VU08;Q59EK1;Q53FL4	Gamma-adducin	ADD3	-0.487383	-0.278566	-0.814181	-1.2641	27	1	49.2	1.4	79.154	0
		V9HW56;P67936;B4DVY2;P67936-2;K7ENT6;B4DTB1;K7EMU5;K7EPV9;K7ERG3;K7EPB9;Q2TAC2-2;Q2TAC2	V9HW56;P67936;B4DVY2;P67936-2;K7ENT6;B4DTB1	Tropomyosin alpha-4 chain	TPM4	-0.487178	-1.39574	0.0874728	-2.06915	31	17	72.6	49.2	28.521	0
		Q5U077;P07195;A8MW50;C9J7H8;F5H793;Q59G78;F5H5G7;F5H155;G3XAP5;F5H245;P07864;G9BCY8;G9BCY7;D6NKH9	Q5U077;P07195;A8MW50	L-lactate dehydrogenase;L-lactate dehydrogenase B chain	LDHB	-0.482952	-4.17587	NaN	-4.64649	23	22	69.2	69.2	36.638	0
		Q9UPN1;F8VYE8;P36873;A0A024RBP2;P36873-2;F8VR82;F8W0W8;A0A087WYY5;B4DNE3	Q9UPN1;F8VYE8;P36873;A0A024RBP2;P36873-2;F8VR82;F8W0W8;A0A087WYY5	Serine/threonine-protein phosphatase;Serine/threonine-protein phosphatase PP1-gamma catalytic subunit	PPP1CC	-0.480058	0.385818	NaN	NaN	17	3	68	9.9	33.773	0
		Q9UHB6;Q53GG0;Q9UHB6-4;B4DN52;Q9UHB6-2;F8VQE1;Q9UHB6-5;Q9UHB6-3;B3KTW2;F8VS07;F8VRN8;F8VTU2;F8VVQ7	Q9UHB6;Q53GG0;Q9UHB6-4;B4DN52;Q9UHB6-2;F8VQE1;Q9UHB6-5;Q9UHB6-3;B3KTW2;F8VS07;F8VRN8	LIM domain and actin-binding protein 1	LIMA1	-0.477988	0.441802	0.414326	0.406101	40	39	61.1	60.2	85.225	0
		Q8IZ69;F2Z2W7;Q8IZ69-2;B4E213;C9K041;H7BZZ4;H7C100	Q8IZ69;F2Z2W7;Q8IZ69-2	tRNA (uracil-5-)-methyltransferase homolog A	TRMT2A	-0.477781	NaN	0.249908	NaN	7	7	10.2	10.2	68.725	0
		Q13263;B2R8R5;Q13263-2;M0R0K9;M0R3C0;M0R2I3	Q13263;B2R8R5;Q13263-2;M0R0K9	Transcription intermediary factor 1-beta	TRIM28	-0.476433	-1.12601	0.181706	-1.04011	32	32	51.5	51.5	88.549	0
		Q86X10-3;Q86X10;Q86X10-2;A2A2F0;A0A0J9YW54;B3KWL5;Q86X10-4;Q6MZJ2;B4E2E8;G1UI28	Q86X10-3;Q86X10;Q86X10-2;A2A2F0;A0A0J9YW54;B3KWL5	Ral GTPase-activating protein subunit beta	RALGAPB	-0.475811	0.0714881	0.281947	0.129085	15	15	16.9	16.9	166.53	0
		P56192;A8K492;B4DF61;P56192-2;B4E0E9;H0YIP0;A0A024RBA2;H0YHV5;H0YI94;F5H2V6;H0YHL6;H0YI27	P56192;A8K492;B4DF61	Methionine--tRNA ligase, cytoplasmic	MARS	-0.475292	-0.989707	0.234652	-0.384716	31	31	41.9	41.9	101.11	0
		O14950	O14950	Myosin regulatory light chain 12B	MYL12B	-0.475189	0.889863	0.494516	0.234992	17	1	83.7	17.4	19.779	0
		P16949;B5BU83;Q96CE4;A2A2D0;P16949-2;Q59G27;Q9H169-3;Q9H169;Q9H169-4;Q9H169-2;E5RIR6;E7EVN3;B7Z1W4	P16949;B5BU83;Q96CE4;A2A2D0;P16949-2;Q59G27	Stathmin	STMN1	-0.469573	-4.67477	NaN	-5.18521	10	7	46.3	34.2	17.302	0
		Q92900-2;A0A024R7L5;Q92900;A0A024R7L8;B3KY55;A0A059XBJ1;A0A059XAJ5;A0A059XAL2;A0A059XG67;A0A059X4U2;Q6ZUC8;A0A059XG73;A0A059XBJ6;A0A059XAM1	Q92900-2;A0A024R7L5;Q92900;A0A024R7L8	Regulator of nonsense transcripts 1	UPF1	-0.465922	-1.12954	-0.347892	-1.0818	33	33	35.1	35.1	123.03	0
		Q9Y2H5;Q5VTI5;A5XEJ5;A5XEJ4;A5XEJ7;A5XEJ6;A5XEJ3;A5XEJ2	Q9Y2H5;Q5VTI5	Pleckstrin homology domain-containing family A member 6	PLEKHA6	-0.462366	-0.159315	-0.436908	-0.217961	42	42	44.3	44.3	117.13	0
		P25786;P25786-2;V9HW55;F5GX11;B4E0X6;B4DEV8	P25786;P25786-2;V9HW55;F5GX11	Proteasome subunit alpha type-1	PSMA1	-0.462052	-2.08229	NaN	-2.41312	14	14	67.3	67.3	29.555	0
		Q59GB4;Q16555;Q16555-2;Q53ET2;Q8NAN9;E5RFU4;A9CQZ2	Q59GB4;Q16555;Q16555-2;Q53ET2	Dihydropyrimidinase-related protein 2	DPYSL2	-0.458487	-3.27439	NaN	-3.43395	35	13	71.3	21	68.183	0
		P61026;Q53T70;Q53SX4	P61026;Q53T70	Ras-related protein Rab-10	RAB10	-0.456175	-1.52757	0.411598	-1.12149	13	11	56	47	22.541	0
		P60660-2;F8W1R7;G3V1V0;F8VPF3	P60660-2;F8W1R7;G3V1V0;F8VPF3	Myosin light polypeptide 6	MYL6	-0.454387	0.726657	0.418022	0.16337	12	0	84.1	0	16.961	0
		A8KA83;Q9P0L0;Q9P0L0-2;A0A024RC64;J3QKM9	A8KA83;Q9P0L0;Q9P0L0-2	Vesicle-associated membrane protein-associated protein A	VAPA	-0.453755	-0.143803	0.14757	-0.160605	16	15	56.2	56.2	27.317	0
		Q9NWH9;A0A024R5X3;A0A024R5U7;H7C3F4;Q9NWH9-3;H7BXE3;H0YMM0;H0YL55;H0YKH2;H0YLW7;H0YMW8;H0YNF3;H0YMR6;H0YLE6;H0YKU6	Q9NWH9;A0A024R5X3;A0A024R5U7;H7C3F4;Q9NWH9-3	SAFB-like transcription modulator	SLTM	-0.452806	NaN	-0.155231	-0.0396218	19	19	20.3	20.3	117.15	0
		Q53GL0;B4DY45;Q53GL0-2;Q5T4P9;Q5T4P8	Q53GL0;B4DY45;Q53GL0-2;Q5T4P9	Pleckstrin homology domain-containing family O member 1	PLEKHO1	-0.45249	-0.434539	-0.646624	-1.01657	21	21	59.7	59.7	46.236	0
		O43824;H0Y2S1;Q8N2Q6;B4DJB5;B4DPB2	O43824;H0Y2S1;Q8N2Q6	Putative GTP-binding protein 6	GTPBP6	-0.450485	NaN	NaN	-0.312241	6	6	14.9	14.9	56.883	0
		P11171;P11171-2;P11171-3;Q1WWM3;P11171-4;Q4VB86;Q59F12;P11171-7;P11171-5;Q4VB87;P11171-6;Q29RX4;B7Z5L2;B7Z627;Q4VXN1;Q4VXN0;B3KT50;B7Z2D7;B7Z2G3;B7Z338;B7Z8M8	P11171;P11171-2;P11171-3;Q1WWM3;P11171-4;Q4VB86;Q59F12;P11171-7;P11171-5;Q4VB87;P11171-6;Q29RX4	Protein 4.1	EPB41	-0.447844	0.0263043	-0.390998	0.133827	35	32	45.9	41.9	97.016	0
		P06748;P06748-2;P06748-3;A4ZU86;Q9BTI9;Q9NX34;V9HVU7;A0A024RAP1;E5RI98;E5RGW4	P06748;P06748-2;P06748-3;A4ZU86;Q9BTI9	Nucleophosmin	NPM1	-0.445303	-1.41492	0.575701	-2.27656	15	13	50	44.6	32.575	0
		Q9P1Y5;D6W648;Q9P1Y5-2;A2VCM1;Q8WZ12	Q9P1Y5;D6W648;Q9P1Y5-2	Calmodulin-regulated spectrin-associated protein 3	CAMSAP3;hCG_2004001	-0.44297	-0.242721	0.00378479	1.04292	27	27	32.4	32.4	134.75	0
		P62136;P62136-2;B3KXM2;E9PMD7;P62136-3;F5H1L6;F5H037;F8WE71;H0Y3Y6;F8W1A0;C4TNW5;C0STL0;C4TNW6;F8W0V8	P62136;P62136-2;B3KXM2;E9PMD7;P62136-3	Serine/threonine-protein phosphatase PP1-alpha catalytic subunit;Serine/threonine-protein phosphatase	PPP1CA	-0.442121	-0.097008	0.337758	0.00834347	19	4	69.4	14.5	37.512	0
		Q06323;A0A0K0K1L8;Q06323-3;Q6FHU3;Q06323-2;Q86SZ9;H0YLU2;H0YKK6	Q06323;A0A0K0K1L8;Q06323-3;Q6FHU3;Q06323-2;Q86SZ9	Proteasome activator complex subunit 1	PSME1	-0.441696	-2.81939	NaN	-2.00179	16	16	65.5	65.5	28.723	0
		P78364;B2RXH1;Q59GP6;J3KQH6;Q6GMQ3;Q6N083;B4DF21;F5H6F5;F5H6F9;F5H6P9;F5GZP4;Q9UQ30;F5H0T9;H0YGK7	P78364;B2RXH1;Q59GP6;J3KQH6;Q6GMQ3;Q6N083	Polyhomeotic-like protein 1	PHC1;DKFZp686A1782	-0.44074	0.33948	0.898915	0.634965	13	13	29	29	105.53	0
		J3QRV5;Q6P1M3;Q6P1M3-2;B3KX47;B4DVR9;Q6P1M3-3;A0PJJ0;J3QL58;J3QSA6;J3QLV4;J3QRZ8;J3KRE1;J3QLD8;J3QS20;C9JUZ7;C9JPK3;C9K0E4;C9JCY1;C9JQS3;E9PFI2;B4DKF6;Q9Y2K9	J3QRV5;Q6P1M3;Q6P1M3-2;B3KX47;B4DVR9	Lethal(2) giant larvae protein homolog 2	LLGL2	-0.439038	0.0243196	0.67565	1.68509	36	36	46.1	46.1	113.38	0
		Q9NVI7-2;Q9NVI7;H0Y2W2;Q9NVI7-3;Q5SV16;Q5T2N8	Q9NVI7-2;Q9NVI7;H0Y2W2;Q9NVI7-3	ATPase family AAA domain-containing protein 3A	ATAD3A	-0.437441	0.152897	0.206862	0.332966	42	13	62.3	20.5	66.217	0
		Q14684;Q14684-2;Q6PJM8	Q14684;Q14684-2	Ribosomal RNA processing protein 1 homolog B	RRP1B	-0.437334	0.62686	0.226358	0.653794	28	28	37.2	37.2	84.427	0
		P18077;C9K025;F8WBS5;F8WB72	P18077;C9K025;F8WBS5;F8WB72	60S ribosomal protein L35a	RPL35A	-0.434455	-1.01938	-0.306029	-1.36238	13	13	69.1	69.1	12.538	0
		B4DKY9;B4DKW6;Q9HC62-2;Q9HC62;B4E2S4;H7C1A0	B4DKY9;B4DKW6;Q9HC62-2;Q9HC62;B4E2S4;H7C1A0	Sentrin-specific protease 2	SENP2	-0.434241	0.609377	0.257235	0.253747	6	6	16.7	16.7	48.17	0
		P19338;A0A024R4A0;B3KTP9;B3KM80;Q6ZS99;Q9BQ02;H7BY16;C9JYW2;C9JLB1;C9J1H7;C9JWL1	P19338;A0A024R4A0;B3KTP9;B3KM80;Q6ZS99;Q9BQ02;H7BY16	Nucleolin	NCL	-0.432211	-1.12822	0.510272	-1.68761	38	38	36.2	36.2	76.613	0
		Q53XL8;Q53HB3;P62191;P62191-2;G3V4X1	Q53XL8;Q53HB3;P62191;P62191-2	26S protease regulatory subunit 4	PSMC1	-0.43189	-1.56328	0.257614	-1.61127	25	25	69.1	69.1	49.184	0
		Q562R1	Q562R1	Beta-actin-like protein 2	ACTBL2	-0.43157	NaN	NaN	NaN	11	3	34.6	18.4	42.003	0
		Q9BPZ7-3;Q9BPZ7-2;A0A024R863;Q9BPZ7;Q9BPZ7-5;Q9BPZ7-6;Q9BPZ7-4;B1AMA6;E9PGB8;B1AMA5;B1AMB1;H0Y7F8;B1AMB2;Q6TAR2;H0Y866;B7Z5E5	Q9BPZ7-3;Q9BPZ7-2;A0A024R863;Q9BPZ7;Q9BPZ7-5;Q9BPZ7-6;Q9BPZ7-4	Target of rapamycin complex 2 subunit MAPKAP1	MAPKAP1	-0.430606	-0.0150972	-0.0200577	0.0579701	5	5	13.1	13.1	53.743	0
		Q05DH1;O14818;A0A0K0K1K4;O14818-2;H0Y586;O14818-4;H0UI83;Q8TAA3-2;B0YJ74;Q8TAA3-5;Q8TAA3;A0A087WYS6;F5GY34;Q4G1B8	Q05DH1;O14818;A0A0K0K1K4;O14818-2;H0Y586	Proteasome subunit alpha type;Proteasome subunit alpha type-7	PSMA7	-0.429964	-1.78081	0.0467422	-2.42453	12	12	55	55	26.713	0
		V9HVZ4;P04406;Q2TSD0;P04406-2;E7EUT5;Q0QET7;Q5ZEY3;A4UCT1;B4DRV9;Q16768;O14556;A0A0K0K1K1	V9HVZ4;P04406;Q2TSD0;P04406-2;E7EUT5;Q0QET7	Glyceraldehyde-3-phosphate dehydrogenase	GAPDH	-0.429214	-4.30643	0.864229	-4.40966	27	27	82.1	82.1	36.053	0
		Q8WTT2;A8K905;B4DXL4	Q8WTT2;A8K905;B4DXL4	Nucleolar complex protein 3 homolog	NOC3L	-0.427284	NaN	NaN	-0.195732	18	18	27	27	92.547	0
		Q14203-3;E7EX90;Q14203-4;Q14203-5;Q6AWB1;Q6AWB3;Q59F36;E7EWF7;O95654;H8Y0Y3;C9J1B7;C9JZA4;C9JTE5;C9JJN7;C9JJD0;C9JUI8;C9JKG6;E9PCY0	Q14203-3;E7EX90;Q14203-4;Q14203-5;Q6AWB1;Q6AWB3	Dynactin subunit 1	DCTN1;DKFZp686E0752;DKFZp686E191	-0.427177	-1.4369	NaN	NaN	38	1	41.4	0.8	136.82	0
		P28288;B4DL07;B4DZ22;P28288-2;P28288-3	P28288;B4DL07;B4DZ22;P28288-2	ATP-binding cassette sub-family D member 3	ABCD3	-0.425352	0.409907	0.715344	0.57056	23	23	40.4	40.4	75.475	0
		P17480;A8K962;O00164;B4DLB0;Q9BQR2;E9PLT2;E9PMM2;H0YDH7	P17480;A8K962;O00164	Nucleolar transcription factor 1	UBTF	-0.422664	-0.511279	0.568751	-0.338743	34	4	40.6	2.7	89.405	0
		Q99714;Q99714-2;Q5H928	Q99714;Q99714-2;Q5H928	3-hydroxyacyl-CoA dehydrogenase type-2	HSD17B10	-0.422448	-3.24715	0.630573	-2.74633	15	15	89.3	89.3	26.923	0
		Q9NVV4-2;Q9NVV4;Q5T852	Q9NVV4-2;Q9NVV4	Poly(A) RNA polymerase, mitochondrial	MTPAP	-0.420617	-0.248433	-0.0617071	0.0234683	8	7	13.8	12.4	78.832	0
		Q8TBK5;Q8N5Z7;Q02878;A0A024RBK3;Q9HBB3;B4DRX3;F8VZ45;U3KQR5;F8VR69;F8VZA3;F8VWR1;F8VU16	Q8TBK5;Q8N5Z7;Q02878;A0A024RBK3;Q9HBB3;B4DRX3	60S ribosomal protein L6	RPL6	-0.41738	-1.26109	-0.242816	-1.51717	23	2	51.7	3.1	32.741	0
		B4E123;E9PM19;P29597;A0A024R7E4;Q53HA9;E9PPF2;K7EJR6;H0YE41	B4E123;E9PM19;P29597;A0A024R7E4;Q53HA9;E9PPF2	Tyrosine-protein kinase;Non-receptor tyrosine-protein kinase TYK2	TYK2	-0.417056	1.96099	NaN	-0.586991	5	4	8.6	7.4	104.77	0
		B1ALU1;O95490-2;O95490-5;B1ALU3;O95490;O95490-7;O95490-6;H0Y5C0;O95490-3;O95490-4;B3KVU1;H0Y3V3;K7ERC3;K7EK47;O94910-2;O94910	B1ALU1;O95490-2;O95490-5;B1ALU3;O95490;O95490-7;O95490-6;H0Y5C0;O95490-3;O95490-4	Latrophilin-2	LPHN2	-0.416948	-0.401559	0.505984	-0.918742	16	16	17.3	17.3	155.55	0
		O14924-4;O14924;O14924-5;Q506M0;O14924-2;O14924-3;Q56A82;O14924-7;O14924-6;E9PBG5;B7Z1Q6;Q8WX97;Q8WX96;B7Z8B8;Q3B858;B3KVS7;A8K440	O14924-4;O14924;O14924-5;Q506M0;O14924-2;O14924-3;Q56A82	Regulator of G-protein signaling 12	RGS12	-0.415867	NaN	NaN	0.541911	8	8	6.1	6.1	149.59	0
		Q96SN8;Q66GT8;A0A0C4ZLW1;Q96SN8-3;B9EG74;Q96SN8-2;B3KVI2;Q96SN8-4;B7ZLE9;A6H8X1;A0A0A0MRG9;Q5CZA0;Q7Z3M0;B1AMJ5;Q6MZT4;Q5JTU8;F8WCI3;F8WF55;Q05CZ3;F8WBJ0;C9K0C9;A0A087WWI2;Q5VU43-11;Q5VU43-10;A7YY83;Q5VU43-12;Q5VU43-8;Q5VU43-9;Q5VU43-6;A0A0A0MRL8;Q5VU43-7;A0A0A0MRL9;Q5VU43-3;A0A087WVF8;Q5VU43;A0A0A0MRM0;Q5VU43-4;A0A0A0MRM1;A0A087WX83;A0A075B749	Q96SN8;Q66GT8;A0A0C4ZLW1;Q96SN8-3;B9EG74;Q96SN8-2;B3KVI2;Q96SN8-4;B7ZLE9;A6H8X1;A0A0A0MRG9;Q5CZA0;Q7Z3M0;B1AMJ5;Q6MZT4	CDK5 regulatory subunit-associated protein 2	CDK5RAP2;DKFZp686D1070;DKFZp686M1993;DKFZp686E2242	-0.41446	0.179384	-0.0305479	0.340049	45	44	29.9	29.5	215.04	0
		Q6GYQ0;Q6GYQ0-7;Q6GYQ0-6;Q6GYQ0-5;Q6GYQ0-2;Q6GYQ0-4;Q6GYQ0-3;A0PJ59;H0YJB5;H0YJ04;Q9Y408;Q9H984	Q6GYQ0;Q6GYQ0-7;Q6GYQ0-6;Q6GYQ0-5;Q6GYQ0-2;Q6GYQ0-4;Q6GYQ0-3	Ral GTPase-activating protein subunit alpha-1	RALGAPA1	-0.413161	-0.118461	0.267149	0.0103502	19	19	12.7	12.7	229.83	0
		Q96GY0;B2R9B8;H0YAP0	Q96GY0;B2R9B8	Zinc finger C2HC domain-containing protein 1A	ZC2HC1A	-0.412944	-0.00808732	0.110215	0.478817	21	21	53.8	53.8	35.092	0
		Q5T280;Q9P041;A0A087WYA7;R4GNG4;B4E0X4	Q5T280	Uncharacterized protein C9orf114	C9orf114	-0.40621	0.207143	-0.163241	0.339023	9	9	31.4	31.4	42.008	0
		P07237;A0A024R8S5;B4DUA5;H7BZ94;B4DNL5;B4DLN6;H0Y3Z3;Q96C96;I3L398;B3KTQ9;I3L312;B4DJS0;I3L4M2;I3L0S0;I3NI03;I3L3U6;I3L3P5;B4DNP9;I3L514;I3L1Y5	P07237;A0A024R8S5;B4DUA5;H7BZ94;B4DNL5;B4DLN6;H0Y3Z3;Q96C96	Protein disulfide-isomerase	P4HB	-0.404249	-3.65002	0.555503	-3.55129	35	35	66.5	66.5	57.116	0
		V9HW04;P62140;B4DJ75;B7ZB67;E7ETD8;C9J9S3;C9JP48;B4E163	V9HW04;P62140;B4DJ75;B7ZB67;E7ETD8	Serine/threonine-protein phosphatase PP1-beta catalytic subunit;Serine/threonine-protein phosphatase	PPP1CB	-0.403595	-0.403389	0.357955	-0.464465	18	6	64.2	29.4	37.186	0
		Q8TF44	Q8TF44	C2 calcium-dependent domain-containing protein 4C	C2CD4C	-0.400756	NaN	NaN	NaN	4	4	12.1	12.1	44.576	0
		Q9UHD8-5;Q9UHD8-7;Q9UHD8-2;Q9UHD8;Q9UHD8-3;Q9UHD8-4;Q9UHD8-9;Q9UHD8-8;Q1WWK5;K7EL40;K7ENL0;B4DTL7;K7EK18;K7EPY1;K7ER52;K7EIE4;K7EQD7;K7EJV0;K7ELJ9;K7EJ51;K7EJZ2;K7EIR4;K7EKN4;K7EN52;K7ENQ5;K7ER14;K7ER34;K7EJL9;K7ERG1;K7EQ08	Q9UHD8-5;Q9UHD8-7;Q9UHD8-2;Q9UHD8;Q9UHD8-3;Q9UHD8-4;Q9UHD8-9;Q9UHD8-8	Septin-9	2025-09-09	-0.39835	-2.18902	NaN	-1.82317	31	3	65.8	7.6	64.681	0
		P62195;P62195-2;Q59GS3;J3QSA9;J3QQM1;J3KRP2;J3QLH6;J3QRW1;J3QSE0;J3QRR3;J3KTQ9	P62195;P62195-2;Q59GS3;J3QSA9;J3QQM1;J3KRP2;J3QLH6	26S protease regulatory subunit 8	PSMC5	-0.397693	-1.43183	0.496448	-1.84747	22	21	60.8	57.9	45.626	0
		O75323;O75323-2;C9K068;H7C333;C9J7B1;F8WBI5	O75323;O75323-2;C9K068;H7C333;C9J7B1	Protein NipSnap homolog 2	GBAS	-0.396379	-0.466616	-0.0996318	-0.261431	10	10	45.5	45.5	33.742	0
		P52272;P52272-2;A0A087X0X3;Q59ES8;Q7KYM9;M0R2T0;M0R019;B4DEG4;Q6P2D7;M0R0N3;M0R2I7;M0QYQ7;M0R0Y6;M0QY96;M0QYL3;Q8TCM5	P52272;P52272-2;A0A087X0X3;Q59ES8;Q7KYM9	Heterogeneous nuclear ribonucleoprotein M	HNRNPM;ORF	-0.393965	-0.693178	0.126517	-0.770068	45	22	75.5	36.4	77.515	0
		Q9HC52;C9JM54	Q9HC52	Chromobox protein homolog 8	CBX8	-0.392537	0.334454	0.334917	0.505281	18	8	52.7	23.7	43.395	0
		O15260-2;Q5T8U5;Q5T8U7;O15260;B7Z8F3;B7Z7A8;O15260-3;B7Z605;B7Z1G8	O15260-2;Q5T8U5;Q5T8U7;O15260;B7Z8F3;B7Z7A8;O15260-3;B7Z605;B7Z1G8	Surfeit locus protein 4	SURF4	-0.392207	-0.773565	0.794332	-0.263404	6	6	46.5	46.5	17.97	0
		E9PF19;Q9Y4P3;Q8N2L6;B2RB52;B4DY50;Q96E41;B4DY59;A0A087WXC6;F8WCR3;F8WDI9	E9PF19;Q9Y4P3;Q8N2L6;B2RB52;B4DY50;Q96E41;B4DY59	Transducin beta-like protein 2	TBL2	-0.389457	-0.677656	0.0589838	-0.437057	15	15	41.6	41.6	45.935	0
		Q00839;B3KX72;B4DLR3;Q00839-2;Q96BA7;Q7Z4Q5;Q5RI18;Q9UEL2	Q00839;B3KX72;B4DLR3;Q00839-2;Q96BA7;Q7Z4Q5	Heterogeneous nuclear ribonucleoprotein U	HNRNPU;HNRPU	-0.389236	-1.26531	0.590506	-1.99005	34	34	41.6	41.6	90.583	0
		Q5U0A0;P28066;P28066-2	Q5U0A0;P28066;P28066-2	Proteasome subunit alpha type;Proteasome subunit alpha type-5	PSMA5	-0.386921	-2.38172	0.846195	-2.41758	12	12	54.8	54.8	26.425	0
		Q15019;Q15019-3;Q15019-2;B5MCX3;C9J2Q4;H7C2Y0;C9JB25;C9J938;H7C310;C9IY94;C9IZU3;C9JZI2;C9JQJ4;A0A0K0K1E7;C9JFT1;F8WB65;B5MD47;C9JT15;C9JSE7;H7C1T1	Q15019;Q15019-3;Q15019-2;B5MCX3;C9J2Q4;H7C2Y0	Septin-2	2025-09-02	-0.385376	-2.41565	-0.0190613	-2.64178	21	21	70.4	70.4	41.487	0
		A0A024RC47;P17028;P17028-2;K7EPL1;K7EQP8;K7EPZ8	A0A024RC47;P17028;P17028-2	Zinc finger protein 24	ZNF24	-0.385155	0.250719	0.171921	0.840765	17	17	57.9	57.9	42.128	0
		B2R704;Q14244;Q14244-3;B7Z3Y3;B7Z3E1;Q14244-2	B2R704;Q14244;Q14244-3;B7Z3Y3;B7Z3E1;Q14244-2	Ensconsin	MAP7	-0.384381	0.0856966	0.108223	0.928427	27	2	38.9	2.4	83.982	0
		Q8N5N7;Q8N5N7-2	Q8N5N7;Q8N5N7-2	39S ribosomal protein L50, mitochondrial	MRPL50	-0.384381	-1.0113	0.185835	-0.383586	4	4	41.1	41.1	18.325	0
		P05388;A8K4Z4;A0A024RBS2;Q6NSF2;P05388-2;F8VWS0;Q53HW2;Q53HK9;F8VW21;F8VU65;B4E3D5;F8VPE8;G3V210;F8VQY6;F8VRK7;F8VZS0;Q8NHW5;F8VWV4;F8VS58;F8W1K8;Q3MHV2	P05388;A8K4Z4;A0A024RBS2;Q6NSF2;P05388-2;F8VWS0;Q53HW2;Q53HK9;F8VW21;F8VU65;B4E3D5;F8VPE8;G3V210;F8VQY6;F8VRK7;F8VZS0;Q8NHW5;F8VWV4	60S acidic ribosomal protein P0;60S acidic ribosomal protein P0-like	RPLP0;RPLP0P6	-0.383829	-1.4767	-0.184852	-1.56426	19	19	61.5	61.5	34.273	0
		Q9NXR7;Q9NXR7-4;Q9NXR7-3;Q9NXR7-1;F8W733;Q6ZWH1;A2NFR5;C9J2G0	Q9NXR7;Q9NXR7-4;Q9NXR7-3;Q9NXR7-1;F8W733;Q6ZWH1;A2NFR5	BRCA1-A complex subunit BRE	BRE	-0.38084	-0.233091	0.00176114	-0.147953	6	6	19.1	19.1	43.551	0
		O15230;O15230-2;A0A087WYH7;A0A075B783;Q566Q1	O15230	Laminin subunit alpha-5	LAMA5	-0.379288	-0.234856	0.593616	1.37601	25	24	8.9	8.6	399.73	0
		Q96L34;Q96L34-2;O75271;K7EK17;K7EKG8;Q3LID9;Q8N2N5	Q96L34;Q96L34-2;O75271	MAP/microtubule affinity-regulating kinase 4	MARK4	-0.377068	NaN	NaN	0.890174	6	5	8.9	7.7	82.519	0
		Q99878;Q96KK5;A3KPC7;Q9BTM1;A0A024RAS2;Q93077;Q7L7L0;Q08AJ9;P20671;P0C0S8;P04908;B2R5B3;A4FTV9;A0A024R017;H0YFX9;B4E0B3;B2R5B6;Q9BTM1-2;V9GZN0;Q71UI9-5	Q99878;Q96KK5;A3KPC7;Q9BTM1;A0A024RAS2;Q93077;Q7L7L0;Q08AJ9;P20671;P0C0S8;P04908;B2R5B3;A4FTV9;A0A024R017;H0YFX9;B4E0B3;B2R5B6;Q9BTM1-2	Histone H2A type 1-J;Histone H2A type 1-H;Histone H2A;Histone H2A.J;Histone H2A type 1-C;Histone H2A type 3;Histone H2A type 1-D;Histone H2A type 1;Histone H2A type 1-B/E	HIST1H2AJ;HIST1H2AH;H2AFJ;HIST1H2AC;HIST3H2A;HIST1H2AB;HIST1H2AD;HIST1H2AG;HIST1H2AK	-0.375846	-0.336501	-0.716245	-0.224317	6	0	56.2	0	13.936	0
		Q9Y3A2;Q9Y3A2-2	Q9Y3A2;Q9Y3A2-2	Probable U3 small nucleolar RNA-associated protein 11	UTP11L	-0.375067	-0.0735147	-0.0829751	-0.0421152	11	11	38.7	38.7	30.446	0
		Q96HP0;B4DIL4;B7Z9U8;K7ESB7;K7EP20;K7EP51;K7ERK2;K7EKT0	Q96HP0;B4DIL4;B7Z9U8;K7ESB7	Dedicator of cytokinesis protein 6	DOCK6	-0.374511	-0.337357	-0.193709	0.109695	47	41	28.6	25.8	229.56	0
		Q9UJS0;Q53GR7;Q9UJS0-2;B7Z2E2;Q75KX8;R4GN64;Q75M55	Q9UJS0;Q53GR7;Q9UJS0-2;B7Z2E2	Calcium-binding mitochondrial carrier protein Aralar2	SLC25A13	-0.374177	-1.41997	0.150529	-1.20134	34	29	65.2	59.4	74.175	0
		Q4G0J3;Q4G0J3-3;D6RFF0;H0YA82;Q4G0J3-2;A0A024RDH5;D6R9Z6;D6RAF3;D6RF22;D6RF49	Q4G0J3;Q4G0J3-3;D6RFF0	La-related protein 7	LARP7	-0.372061	-1.07987	-0.553262	-0.916154	15	15	29.9	29.9	66.898	0
		Q6NX51;Q96A65;B7Z321;B7Z502;B7Z689;B3KTF7;Q96A65-2;Q8TAR2;B7Z4J9;Q6PJ82	Q6NX51;Q96A65;B7Z321;B7Z502;B7Z689	Exocyst complex component 4	EXOC4	-0.371726	-0.529385	-0.468531	-0.534057	23	23	31.7	31.7	110.5	0
		Q96EE3;Q96EE3-1;K7ELV2;K7EP88;K7ENI5;K7EPZ5	Q96EE3;Q96EE3-1;K7ELV2;K7EP88	Nucleoporin SEH1	SEH1L	-0.370388	-0.46959	-0.18954	-0.439853	17	17	52.8	52.8	39.648	0
		B7Z5E0;P26378-4;P26378-2;P26378-5;B1APY9;P26378;P26378-3;B1APY8	B7Z5E0;P26378-4;P26378-2;P26378-5;B1APY9;P26378;P26378-3;B1APY8	ELAV-like protein 4	ELAVL4	-0.369941	-1.01768	0.00808732	-1.12463	19	5	65.7	18.7	36.847	0
		O00257;O00257-3;F8WCW6;I3L4F1	O00257;O00257-3	E3 SUMO-protein ligase CBX4	CBX4	-0.369941	0.298189	-0.209516	0.172103	15	15	28.4	28.4	61.367	0
		P78368;K7ESB6;Q9H4N7;A0A087WWF5;K7EP38;K7EJC0;A0A087WXD7	P78368;K7ESB6;Q9H4N7	Casein kinase I isoform gamma-2	CSNK1G2	-0.36614	0.891575	0.506394	1.46242	13	4	41.7	15.4	47.457	0
		Q8N0V3;Q8N0V3-2	Q8N0V3	Putative ribosome-binding factor A, mitochondrial	RBFA	-0.365245	-1.01025	-0.211511	-0.193041	7	7	26.2	26.2	38.359	0
		P09651-3;F8W6I7;P09651-2;A0A024RB53;P09651;A0A024RAZ7;A0A024RC46;Q9BSM5;Q0VAC0;Q6IPF2;F8VZ49;Q32P51;A0A024QZ98;F8VTQ5;B4DP35;F8VYN5;H0YH80;B4E0B5;F8W646;Q3MI39	P09651-3;F8W6I7;P09651-2;A0A024RB53;P09651;A0A024RAZ7;A0A024RC46;Q9BSM5;Q0VAC0;Q6IPF2;F8VZ49;Q32P51;A0A024QZ98;F8VTQ5;B4DP35	Heterogeneous nuclear ribonucleoprotein A1;Heterogeneous nuclear ribonucleoprotein A1-like 2	HNRNPA1;HNRPA1;HNRNPA1L2	-0.362105	-1.00219	0.912347	-2.04329	22	20	64.8	62.2	29.386	0
		P62906;Q1JQ76;A0A024RCW3	P62906;Q1JQ76	60S ribosomal protein L10a;Ribosomal protein	RPL10A	-0.362105	-1.51651	-0.257493	-1.41012	14	14	64.5	64.5	24.831	0
		O60563;A8K4M5;O60563-2;Q9NR57;C9JUL2;H7BZ27	O60563;A8K4M5	Cyclin-T1	CCNT1	-0.360533	-0.813753	-0.649294	-0.449966	17	14	35.1	30	80.684	0
		P56537;P56537-2;B7ZBH1;F8WD20;B4DJH0;A0A0B4J1Y7;F8WDS6	P56537;P56537-2	Eukaryotic translation initiation factor 6	EIF6	-0.360196	-1.09151	-0.178109	-1.16747	8	8	60	60	26.599	0
		P35611;P35611-3;P35611-2;E7EV99;P35611-6;E7ENY0;P35611-4;P35611-5;Q4TT76;Q96D30;A0A0A0MSR2;H0Y9H2;D6RF25;B4DPW4;D6RAH3;D6RJE2;Q16155;H0YFD8;H0YG19	P35611;P35611-3;P35611-2;E7EV99;P35611-6;E7ENY0;P35611-4;P35611-5;Q4TT76;Q96D30;A0A0A0MSR2;H0Y9H2	Alpha-adducin	ADD1;LA04NC01-25A3.2-001	-0.356144	-0.294208	-0.585155	-1.22132	27	25	54.1	52	80.954	0
		Q5T8I3;Q5T8I3-2	Q5T8I3;Q5T8I3-2	Protein FAM102B	FAM102B	-0.355467	NaN	-0.0231843	NaN	6	6	22.5	22.5	39.308	0
		Q14103-3;A0A024RDF4;Q14103;A0A024RDF3;H0Y8G5;H0YA96;Q12771;Q14103-4;B4DTC3;Q14103-2;A0A024RDB4;D6RAF8;D6RF44;B4E0W4;D6RBQ9	Q14103-3;A0A024RDF4;Q14103;A0A024RDF3;H0Y8G5;H0YA96;Q12771;Q14103-4;B4DTC3;Q14103-2;A0A024RDB4;D6RAF8;D6RF44;B4E0W4	Heterogeneous nuclear ribonucleoprotein D0	HNRNPD	-0.353549	-2.05535	1.08415	-2.46283	18	9	42.8	19.6	32.834	0
		P78362;A0A024R704;P78362-2;H7C5L6;H7C521;F8WBW4;C9J2M4;C9JWF7;H7C2I2;Q9UPE1-2;A8MPP7;Q9UPE1-3;A8MPY5;Q9UPE1-4;Q9UPE1;E7ETV6;Q59GF4	P78362;A0A024R704;P78362-2	SRSF protein kinase 2;SRSF protein kinase 2 N-terminal;SRSF protein kinase 2 C-terminal	SRPK2	-0.352758	-0.648892	-0.270947	-0.457257	12	9	20.6	17	77.526	0
		Q9HD33-2;Q9HD33;Q9HD33-3	Q9HD33-2;Q9HD33;Q9HD33-3	39S ribosomal protein L47, mitochondrial	MRPL47	-0.351289	-1.18771	-0.146394	-0.854753	10	10	36.1	36.1	27.085	0
		P11940;A0A024R9C1;P11940-2;E7EQV3;E7ERJ7;A0A087WTT1;B4DZW4;B4DQX0;B3KT93;H0YAR2;H0YBN4;H0YAP2;H0YB86;E5RJB9;E5RGH3;E5RH24;H0YAS6;H0YB75;H0YAS7;E5RHG7;H0YC10;H0YAW6;E5RGC4;E5RFD8;L0R533;E5RJM8;A8K8J2;Q96DU9-2;B4DM75;Q96DU9	P11940;A0A024R9C1;P11940-2;E7EQV3;E7ERJ7;A0A087WTT1;B4DZW4;B4DQX0;B3KT93;H0YAR2	Polyadenylate-binding protein 1	PABPC1	-0.350724	-0.819139	0.289792	-0.806569	39	3	68.2	14.9	70.67	0
		D3DPU2;Q01518;B2RDY9;B4DNW7;B4DI38;B4DNY3;B4DUZ8;Q5T0R1;Q5T0R4;Q5T0R3;Q5T0R2;Q5T0R7;Q5T0R6;Q5T0R5	D3DPU2;Q01518;B2RDY9;B4DNW7;B4DI38;B4DNY3;B4DUZ8	Adenylyl cyclase-associated protein;Adenylyl cyclase-associated protein 1	CAP1	-0.350384	-3.21357	1.0375	-2.4394	33	1	71.6	4.8	51.672	0
		P17029;E9PC66;B3KNP9;B3KVN6;B3KRF7;C9JRM9;Q7Z4R1	P17029;E9PC66;B3KNP9;B3KVN6;B3KRF7	Zinc finger protein with KRAB and SCAN domains 1	ZKSCAN1	-0.349026	0.0568609	0.0510254	-0.201261	12	12	25.4	25.4	63.629	0
		Q99880;Q99879;Q99877;Q93079;Q5QNW6;Q0D2M2;P62807;P58876;P57053;O60814;B2R4S9;A8K9J7;A0A024RCL8;A0A024RCJ9;A0A024QZZ7;Q5QNW6-2;I6L9F7;U3KQK0;B4DR52;Q96A08	Q99880;Q99879;Q99877;Q93079;Q5QNW6;Q0D2M2;P62807;P58876;P57053;O60814;B2R4S9;A8K9J7;A0A024RCL8;A0A024RCJ9;A0A024QZZ7;Q5QNW6-2;I6L9F7;U3KQK0;B4DR52;Q96A08	Histone H2B type 1-L;Histone H2B type 1-M;Histone H2B type 1-N;Histone H2B type 1-H;Histone H2B type 2-F;Histone H2B type 1-C/E/F/G/I;Histone H2B type 1-D;Histone H2B type F-S;Histone H2B type 1-K;Histone H2B;Histone H2B type 1-A	HIST1H2BL;HIST1H2BM;HIST1H2BN;HIST1H2BH;HIST2H2BF;HIST1H2BC;HIST1H2BD;H2BFS;HIST1H2BK;HIST1H2BI;HIST1H2BA	-0.348686	-0.311327	-0.702392	-0.15555	6	2	41.3	7.9	13.952	0
		A0A024R8X4;Q6PK18;Q6PK18-2;J3QRG1;J3QLI8;K7ENS7	A0A024R8X4;Q6PK18;Q6PK18-2;J3QRG1	2-oxoglutarate and iron-dependent oxygenase domain-containing protein 3	OGFOD3	-0.346758	-0.805863	-0.0690147	-0.515212	6	6	24.7	24.7	33.068	0
		Q9UKJ3;Q9UKJ3-2;K7EKU0	Q9UKJ3;Q9UKJ3-2	G patch domain-containing protein 8	GPATCH8	-0.345396	0.154454	-0.0918014	0.336398	10	10	7.9	7.9	164.2	0
		Q5BJF6-3;A0A024R8A5;Q5BJF6-4;Q5BJF6-2;Q5BJF6;Q5BJF6-9;B3KSD5;B4DUU0;Q5BJF6-8;Q5BJF6-5;A0A024R8A4;Q5BJF6-6;Q5BJF6-10;Q5BJF6-7;B4DX85;B4DX03;Q5T4C3;S4R3R9;Q6PJQ8;Q5T4C6;Q9UNM2;B4DIL2	Q5BJF6-3;A0A024R8A5;Q5BJF6-4;Q5BJF6-2;Q5BJF6;Q5BJF6-9;B3KSD5;B4DUU0;Q5BJF6-8;Q5BJF6-5;A0A024R8A4;Q5BJF6-6;Q5BJF6-10;Q5BJF6-7;B4DX85;B4DX03	Outer dense fiber protein 2	ODF2	-0.344715	NaN	NaN	NaN	17	17	23.5	23.5	93.253	0
		Q6P1K8;Q13888;D6RID8;B7ZW82;Q86U80;D6RJD3;B4DKI6;R4GMS9;D6RIT7;D6RGC9;D6RAW1;R4GMV2	Q6P1K8;Q13888;D6RID8;B7ZW82;Q86U80;D6RJD3;B4DKI6;R4GMS9	General transcription factor IIH subunit 2-like protein;General transcription factor IIH subunit 2	GTF2H2C;GTF2H2	-0.343351	-0.0254266	-0.0970713	0.401958	14	14	37	37	44.452	0
		Q13614;A8K5G2;C9JEX3;Q13614-2;A0A024R3B7;B4DDL6	Q13614;A8K5G2;C9JEX3;Q13614-2;A0A024R3B7;B4DDL6	Myotubularin-related protein 2	MTMR2	-0.341986	-0.318902	-0.0813396	-0.0175485	17	16	33.9	32.7	73.38	0
		Q5VUJ6-2;Q5VUJ6;A4FVC3	Q5VUJ6-2;Q5VUJ6	Leucine-rich repeat and calponin homology domain-containing protein 2	LRCH2	-0.341986	NaN	-0.605684	NaN	8	8	11.4	11.4	82.809	0
		Q96DH6-2;B4DHE8;Q96DH6;J3KTC1;Q96DH6-3;B4DM51;J3QKT5;H0YHB7	Q96DH6-2;B4DHE8;Q96DH6;J3KTC1;Q96DH6-3;B4DM51	RNA-binding protein Musashi homolog 2	MSI2	-0.341872	-0.995678	NaN	-1.09031	11	9	50.2	45.4	28.42	0
		P14923;A0A024R1X8;C9JK18;C9JKY1;C9JTX4;C9J826;Q7KZ86;C9JPI2;K7ERP3	P14923;A0A024R1X8	Junction plakoglobin	JUP	-0.341758	-0.764444	0.664745	-0.392876	15	7	26.6	14.9	81.744	0
		P49755;A0A024R6I3;Q53GF9;B4DZH3;G3V2K7;B4DL12	P49755;A0A024R6I3;Q53GF9;B4DZH3	Transmembrane emp24 domain-containing protein 10	TMED10	-0.341758	-1.06749	0.761066	-0.911506	7	7	28.8	28.8	24.976	0
		P23258;Q9NRH3;K7EIS0;K7EKE5	P23258;Q9NRH3	Tubulin gamma-1 chain;Tubulin gamma-2 chain	TUBG1;TUBG2	-0.341644	-0.0601716	0.239396	-0.55943	17	17	54.8	54.8	51.169	0
		Q96PY6-2;Q96PY6-6;Q96PY6;Q96PY6-3;Q96PY6-4;Q96PY6-5;H0Y8M6;Q5JXL9	Q96PY6-2;Q96PY6-6;Q96PY6;Q96PY6-3;Q96PY6-4;Q96PY6-5	Serine/threonine-protein kinase Nek1	NEK1	-0.341416	NaN	-0.43189	-0.419758	12	12	10.7	10.7	138.07	0
		P56182;Q6PJJ2;Q53FR7;B4DZM3;Q96J73;D6RE82	P56182;Q6PJJ2;Q53FR7;B4DZM3;Q96J73	Ribosomal RNA processing protein 1 homolog A	RRP1	-0.339594	-0.0501887	-0.273576	-0.250011	20	20	47.9	47.9	52.839	0
		B4DZW0;Q541S4;Q14141-2;Q548C9;Q14141-4;B1AMS2;Q14141;Q6B514;Q8NFH9;B4E049;Q6NT82;Q8NFI2;Q8NFI0;B4DPT4;Q14141-3;Q8NFI1	B4DZW0;Q541S4;Q14141-2;Q548C9;Q14141-4;B1AMS2;Q14141;Q6B514;Q8NFH9;B4E049;Q6NT82;Q8NFI2;Q8NFI0;B4DPT4	Septin-6	2025-09-06	-0.337997	-2.02591	0.794132	-1.6989	18	9	46.2	29.8	52.183	0
		O00139-4;O00139-5;O00139;O00139-1;B4DM85	O00139-4;O00139-5;O00139;O00139-1;B4DM85	Kinesin-like protein KIF2A	KIF2A	-0.336055	0.0311129	0.0573767	0.4336	46	4	74.5	9.8	84.088	0
		P13984;A0A024RDU9	P13984;A0A024RDU9	General transcription factor IIF subunit 2	GTF2F2	-0.335369	-0.0966532	0.19192	-0.826284	11	11	54.6	54.6	28.38	0
		Q86TN4;Q86TN4-4;Q86TN4-2;A0A024R5C2;Q86TN4-3;F5H8A0;F5H6B6;F5H1K3;H0YGY9	Q86TN4;Q86TN4-4;Q86TN4-2;A0A024R5C2;Q86TN4-3;F5H8A0;F5H6B6	tRNA 2-phosphotransferase 1	TRPT1	-0.334683	-0.17132	-0.206268	0.208642	11	11	57.7	57.7	27.742	0
		Q86SQ0;Q86SQ0-2;Q86SQ0-3;E9PFQ4;B4DL46;E9PGF6;Q69YN5;Q6ZUM0;Q69YR3;G5E9V3;E9PDY7;Q8IXY4;Q658P8	Q86SQ0;Q86SQ0-2;Q86SQ0-3;E9PFQ4;B4DL46;E9PGF6;Q69YN5;Q6ZUM0	Pleckstrin homology-like domain family B member 2	PHLDB2;DKFZp686P22161	-0.334225	0.337083	0.383021	1.63441	16	14	15.1	13.9	142.16	0
		Q96RL1;A0A024R7R0;Q96RL1-3;Q96RL1-2;A0A024R7S2;D6RC40;D6RCQ3;Q96RL1-4;Q9NTC5;Q96RL1-5;D6R9M3;D6RDZ5	Q96RL1;A0A024R7R0;Q96RL1-3;Q96RL1-2;A0A024R7S2	BRCA1-A complex subunit RAP80	UIMC1	-0.333996	0.0920721	-0.0976109	0.292664	14	14	28	28	79.727	0
		Q9Y3U8;J3QSB5;J3KTD3	Q9Y3U8;J3QSB5	60S ribosomal protein L36	RPL36	-0.331476	-0.916725	-0.2529	-1.41731	8	8	41	41	12.254	0
		Q9UL54-2;B4E2V3;A0PJ48;Q9UL54-4;Q9UL54;Q86V37;Q6PIN8;Q9UL54-3	Q9UL54-2;B4E2V3;A0PJ48;Q9UL54-4;Q9UL54;Q86V37;Q6PIN8;Q9UL54-3	Serine/threonine-protein kinase TAO2	TAOK2	-0.330788	-0.736244	-0.0524158	-0.00921937	32	28	37	33.6	119.28	0
		F5H5G1;Q13449;B2RCU8;H3BLU2;B7Z661;C9J5G3	F5H5G1;Q13449;B2RCU8;H3BLU2;B7Z661	Limbic system-associated membrane protein	LSAMP	-0.327802	1.69991	NaN	1.62569	7	7	22.6	22.6	31.741	0
		H0YD69	H0YD69		MACF1	-0.327802	NaN	NaN	NaN	16	1	56.6	4.7	39.309	0
		Q7L0Y3;C9JVB6	Q7L0Y3;C9JVB6	Mitochondrial ribonuclease P protein 1	TRMT10C	-0.326422	-0.943888	0.262919	-0.674176	19	19	52.1	52.1	47.346	0
		Q7L2E3;A0A024R2T6;Q7L2E3-3;H7BXY3;Q7L2E3-2;Q6W6M7;F6R0H4	Q7L2E3;A0A024R2T6;Q7L2E3-3;H7BXY3;Q7L2E3-2	Putative ATP-dependent RNA helicase DHX30	DHX30	-0.326192	-1.2066	NaN	-1.27045	47	47	46.6	46.6	133.94	0
		I3L0N3;B7Z5J7;P46459;B7Z9U2;B4DH19;B4DGR3;B4DSK5;P46459-2;Q96D47;D3DXJ4;I3L2G1;I3L0L3;K7EQD6;I3L338;Q9H3V6;I3L4Q9	I3L0N3;B7Z5J7;P46459;B7Z9U2;B4DH19;B4DGR3;B4DSK5;P46459-2	Vesicle-fusing ATPase	NSF	-0.324811	-1.29272	NaN	-1.14124	32	32	50.9	50.9	82.091	0
		P05455;B5BUB5;E7ERC4;Q14730;E9PGX9;E9PFL9;Q9UMH6;Q9UMH5;Q2F832;Q9UMH7	P05455;B5BUB5;E7ERC4;Q14730	Lupus La protein	SSB	-0.32239	-2.20743	NaN	-2.43596	26	26	49.8	49.8	46.836	0
		P46821;A0A024RAM4;A2BDK6;Q5H9P1;Q05BW8;D6RA32;Q86X89;Q32NB7;Q6PJD3;A5D6X1;Q4VBY4;D6RA40;A5D8X6;D6RGJ3;D6RCL2	P46821;A0A024RAM4;A2BDK6;Q5H9P1	Microtubule-associated protein 1B;MAP1B heavy chain;MAP1 light chain LC1	MAP1B;DKFZp686F1345	-0.321235	-1.84166	0.548438	-2.2723	85	83	48.1	47.3	270.63	0
		P50750;B5BU53;A0A024R880;P50750-2;B2R9L6;X6RE90	P50750;B5BU53;A0A024R880;P50750-2;B2R9L6	Cyclin-dependent kinase 9	CDK9	-0.32112	-0.80725	-0.529771	-0.319118	12	11	38.2	36	42.777	0
		Q96PY5-3;B3KT32	Q96PY5-3	Formin-like protein 2	FMNL2	-0.320658	0.758218	0.44283	1.17856	33	0	30.3	0	124.11	0
		V9HWF5;P62937;A8K486;B2RE56;B4DM82;Q71V99;P62937-2;F8WE65;C9J5S7;E5RIZ5;Q9Y536;P0DN26;F5H284;A0A0H2UH34;A0A0B4J2A2;A0A075B767;A0A075B759;P0DN37	V9HWF5;P62937;A8K486;B2RE56;B4DM82;Q71V99;P62937-2;F8WE65;C9J5S7	Peptidyl-prolyl cis-trans isomerase A;Peptidyl-prolyl cis-trans isomerase A, N-terminally processed;Peptidyl-prolyl cis-trans isomerase	PPIA	-0.317883	-4.30443	0.202622	-1.36918	13	12	71.5	67.3	18.012	0
		Q6SPF0;E9PIW9;F8WDT5	Q6SPF0;E9PIW9	Atherin	SAMD1	-0.316262	0.603122	0.225228	0.148609	14	14	35.7	35.7	56.051	0
		Q16543;A0A024R7B7;Q6FG59;K7EQA9;K7EKQ2;A1L0W4;K7EL68;K7EIU0	Q16543;A0A024R7B7;Q6FG59;K7EQA9;K7EKQ2	Hsp90 co-chaperone Cdc37;Hsp90 co-chaperone Cdc37, N-terminally processed	CDC37	-0.31545	-1.42581	0.738048	-1.7067	15	15	36.5	36.5	44.468	0
		Q9P227;Q9P227-2;A0A087WZ73;A0A087WTU4	Q9P227;Q9P227-2	Rho GTPase-activating protein 23	ARHGAP23	-0.315218	0.414569	NaN	NaN	6	6	5.8	5.8	162.19	0
		P43686;A8K2M0;P43686-2	P43686;A8K2M0;P43686-2	26S protease regulatory subunit 6B	PSMC4	-0.313826	-1.78299	0.380315	-1.91137	27	27	81.8	81.8	47.366	0
		Q08945;A0A024R4Z6;E9PMD4;E9PPZ7;Q59GH7	Q08945;A0A024R4Z6	FACT complex subunit SSRP1	SSRP1	-0.313246	-0.456207	1.32923	-0.917161	26	26	39.9	39.9	81.074	0
		E1NZA1;Q92616;A0A024RBS1;B4DM32	E1NZA1;Q92616;A0A024RBS1	Translational activator GCN1	PRIC295;GCN1L1	-0.310689	-1.87208	0.285196	-1.52695	110	110	50.2	50.2	292.74	0
		Q9NW75-2;A8K5C3;Q9NW75;Q6PIX0	Q9NW75-2;A8K5C3;Q9NW75;Q6PIX0	G patch domain-containing protein 2	GPATCH2;GPATC2	-0.309875	0.305562	0.57366	0.340049	9	9	32.4	32.4	42.599	0
		Q96EL3	Q96EL3	39S ribosomal protein L53, mitochondrial	MRPL53	-0.30906	NaN	-0.32964	-0.112818	2	2	25	25	12.107	0
		E7EPF0;Q9NP64-2;Q9NP64-3;Q9NP64;B4DYA9;A0A0D9SEW3;A0A087WXF8;A0A087WYV3;A0A087WXU5;A0A087WYF0	E7EPF0;Q9NP64-2;Q9NP64-3;Q9NP64;B4DYA9;A0A0D9SEW3;A0A087WXF8;A0A087WYV3;A0A087WXU5	Nucleolar protein of 40 kDa	ZCCHC17	-0.307079	-0.232142	-0.138159	0.126576	7	7	31.6	31.6	24.207	0
		Q9BSC4;Q9BSC4-4;Q9BSC4-2;B4DS83;H7C1Z3;Q9BSC4-3	Q9BSC4;Q9BSC4-4;Q9BSC4-2;B4DS83	Nucleolar protein 10	NOL10	-0.306962	0.138945	-0.437015	-0.11377	21	21	30.7	30.7	80.301	0
		O75427;B4DYF8;B3KQE9;C9JYK0;H7C5D9;A0A087X197	O75427	Leucine-rich repeat and calponin homology domain-containing protein 4	LRCH4	-0.305912	-0.451208	0.0436459	-0.372673	16	16	34.6	34.6	73.449	0
		P63104;D0PNI1;E7EX29;B0AZS6;E7ESK7;P63104-2;B7Z2E6;H0YB80;E9PD24;E7EVZ2;E5RIR4;E5RGE1;Q2F831;Q6LD62	P63104;D0PNI1;E7EX29;B0AZS6;E7ESK7;P63104-2	14-3-3 protein zeta/delta	YWHAZ	-0.302524	-3.43817	0.348978	-3.0235	25	19	74.7	60	27.745	0
		O94992;B3KN49	O94992;B3KN49	Protein HEXIM1	HEXIM1	-0.301236	-0.934731	-0.384271	-0.378569	10	9	28.7	26.5	40.623	0
		Q1ED39;H3BNU8;H3BMC9;H3BPL4	Q1ED39;H3BNU8	Lysine-rich nucleolar protein 1	KNOP1	-0.300885	NaN	-0.120352	0.402176	8	8	23.1	23.1	51.588	0
		Q8IY81;B4DKU3;J3KS36;J3QSE2;J3KS74	Q8IY81;B4DKU3	pre-rRNA processing protein FTSJ3	FTSJ3	-0.298658	-0.282526	-0.180021	-0.368141	31	31	47.9	47.9	96.557	0
		P30050;Q59FI9;P30050-2;D3DS95;Q76P68	P30050;Q59FI9;P30050-2	60S ribosomal protein L12	RPL12	-0.297954	-1.32146	-0.0142124	-1.59135	9	9	69.1	69.1	17.818	0
		O75382;B7Z5Y8;O75382-2;O75382-4;O75382-3;D3DQT3;D3DQT4;Q6ZTE7;E9PMK8;B3KV53;E9PMW5	O75382;B7Z5Y8;O75382-2;O75382-4;O75382-3;D3DQT3;D3DQT4;Q6ZTE7	Tripartite motif-containing protein 3	TRIM3	-0.29772	-0.119949	-0.1503	0.0129261	36	34	57.4	55.9	80.829	0
		Q06587;B4DW57;B4DVB5;Q06587-2;A0A024RCR9;B4DMN3	Q06587;B4DW57;B4DVB5;Q06587-2;A0A024RCR9	E3 ubiquitin-protein ligase RING1	RING1	-0.297485	0.236707	0.45332	-0.00306179	9	6	28.1	20.4	42.429	0
		B4DGC5;A0A087WWK8;Q6DN90;A0A0C4DGT3;Q6DN90-2;C7SDG0;Q9UPP2-2;A0A0G2JLG2;Q9UPP2	B4DGC5;A0A087WWK8;Q6DN90;A0A0C4DGT3;Q6DN90-2	IQ motif and SEC7 domain-containing protein 1	IQSEC1	-0.295841	0.13711	0.517461	1.61824	33	29	32.7	29.7	124.41	0
		Q9BYG3;C9J808;B4DSM4;C9J6C5;H7BZL0	Q9BYG3;C9J808;B4DSM4;C9J6C5	MKI67 FHA domain-interacting nucleolar phosphoprotein	MKI67IP	-0.295253	-0.15748	-0.294194	-0.177849	18	18	64.5	64.5	34.222	0
		Q5U0I6;P62820;B7Z8M7;E7END7;P62820-2;P62820-3;Q96RD8	Q5U0I6;P62820;B7Z8M7;E7END7;P62820-2;P62820-3	Ras-related protein Rab-1A	RAB1A	-0.291957	-1.19869	0.583939	-1.00269	14	6	74.1	35.6	22.677	0
		Q9UI30;A0A024R565;F5GX77;Q9UI30-2;F5GYQ2	Q9UI30;A0A024R565;F5GX77;Q9UI30-2	tRNA methyltransferase 112 homolog	TRMT112	-0.291486	-0.383887	-0.401958	-0.135063	7	7	63.2	63.2	14.199	0
		O14974;B2RAH5;O14974-5;O14974-4;O14974-3;O14974-2;A0A024RBF1;F8VZN8;H0YIS4;H0YHI8;H0YHL8;F8VW28;H0YIM2;H0YIS3	O14974;B2RAH5;O14974-5;O14974-4;O14974-3;O14974-2;A0A024RBF1;F8VZN8	Protein phosphatase 1 regulatory subunit 12A	PPP1R12A	-0.289834	0.426318	0.274425	0.410233	37	35	35.1	34.2	115.28	0
		Q5SSJ5;Q5SSJ5-2;Q5SSJ5-3;B0QZK4;X6RGJ2;Q5SWC8;B4E0N8;B0QZK9;B0QZK8;Q5SSJ5-5	Q5SSJ5;Q5SSJ5-2;Q5SSJ5-3;B0QZK4;X6RGJ2;Q5SWC8	Heterochromatin protein 1-binding protein 3	HP1BP3	-0.289008	-0.248228	-0.16954	-0.548227	28	28	43.2	43.2	61.206	0
		F5GX28;B7ZM63;O94953;A0A0C4DFL8;O94953-2;K7EQ54;K7ES23	F5GX28;B7ZM63;O94953;A0A0C4DFL8	Lysine-specific demethylase 4B	KDM4B;JMJD2B	-0.287827	0.0969364	-0.108357	NaN	11	3	13.9	3.1	126.08	0
		Q9NXF1-2;Q9NXF1;A0A024R169;B4DQR0;B4E149;B7Z9D5;A0A0A0MSR3	Q9NXF1-2;Q9NXF1;A0A024R169;B4DQR0	Testis-expressed sequence 10 protein	TEX10	-0.28629	0.170053	-0.392867	-0.494861	9	9	12.6	12.6	103.91	0
		A8K7N0;E7EPB3;A0PJ62;B7Z6S8	A8K7N0;E7EPB3;A0PJ62;B7Z6S8		RPL14	-0.284751	-1.2186	-0.206768	-1.34154	9	1	38.1	7.3	23.646	0
		Q9P0V3;A8K594;Q9P0V3-2;B4E2S1;C9JED2;C9JF25	Q9P0V3;A8K594;Q9P0V3-2	SH3 domain-binding protein 4	SH3BP4	-0.284514	-0.27638	-0.724039	0.1153	18	18	23.4	23.4	107.49	0
		Q6P1L8;A0A024RD78	Q6P1L8;A0A024RD78	39S ribosomal protein L14, mitochondrial	MRPL14	-0.283448	-0.382269	0.143707	-0.400168	6	6	42.1	42.1	15.947	0
		Q96P11-2;B2RD09;Q96P11;Q96P11-4;Q96P11-5;Q96P11-3;Q63ZY6-5;Q63ZY6;Q63ZY6-4;Q3KNT7-2;B3KSU5;Q3KNT7-3;B4E119;Q3KNT7;Q63ZY6-6;Q63ZY6-2	Q96P11-2;B2RD09;Q96P11;Q96P11-4;Q96P11-5	Putative methyltransferase NSUN5	NSUN5	-0.283211	-0.267357	-0.362442	0.0434844	23	23	63.9	63.9	50.41	0
		Q92522	Q92522	Histone H1x	H1FX	-0.282736	-0.464584	-0.167872	0.0507454	9	9	37.6	37.6	22.487	0
		O00232;O00232-2;J3KTJ5;J3KSK1	O00232;O00232-2	26S proteasome non-ATPase regulatory subunit 12	PSMD12	-0.282499	-1.88076	0.102651	-1.61414	25	25	53.9	53.9	52.904	0
		Q6NTA2;P14866;M0QXS5;B2R959;P14866-2;M0R1W6;B4DPK8;B4DVF8;M0QYL7;M0R076	Q6NTA2;P14866;M0QXS5;B2R959;P14866-2	Heterogeneous nuclear ribonucleoprotein L	HNRNPL	-0.282143	-1.56307	-0.981926	-1.69087	18	12	43.9	29.7	61.926	0
		Q8N4C8-3;Q59FL0	Q8N4C8-3;Q59FL0	Misshapen-like kinase 1	MINK1	-0.281669	NaN	0.549557	0.337654	23	1	22.2	0.8	146.71	0
		Q16825;Q8WX29;H0YJ59;G3V3S6;G3V1Q9	Q16825;Q8WX29	Tyrosine-protein phosphatase non-receptor type 21	PTPN21	-0.280006	-0.0017323	-0.243547	0.00705191	14	14	14.8	14.8	133.28	0
		Q8TC62;E7ES33;Q3LIE9;A4GYY8;Q16181-2;Q16181;E7EPK1;B4DUD6;A8K3D0;H0Y3Y4;Q59EY4;B4DNE4;G3V1Q4;A0A023T695;B4DPQ6;Q3B7A3;Q5JXL7;A4D1Y2;D3DTZ7;O43236-5;J3QRT6;J3KSZ7;Q6ZU15;O43236-2;O43236-3;O43236;O43236-4	Q8TC62;E7ES33;Q3LIE9;A4GYY8;Q16181-2;Q16181;E7EPK1;B4DUD6;A8K3D0;H0Y3Y4;Q59EY4;B4DNE4;G3V1Q4;A0A023T695;B4DPQ6;Q3B7A3	Septin-7	SEPT7;Nbla02942;DKFZp686F17268	-0.279887	-2.01567	0.196938	-2.23882	19	19	55.9	55.9	48.658	0
		P38159;H0Y6E7;H3BT71;P38159-2;B4E352;B3KRG5;H3BUY5;H3BR27;P38159-3;H3BNC1	P38159;H0Y6E7;H3BT71;P38159-2;B4E352;B3KRG5;H3BUY5	RNA-binding motif protein, X chromosome;RNA-binding motif protein, X chromosome, N-terminally processed	RBMX	-0.279887	-0.507644	-0.288418	-1.47301	17	5	44.5	14.1	42.331	0
		Q13724;Q13724-2;Q58F09;C9J8D4;A8K9K4;C9JDQ1;B8ZZE2;B4E3B8	Q13724;Q13724-2;Q58F09;C9J8D4;A8K9K4	Mannosyl-oligosaccharide glucosidase	MOGS;GCS1	-0.278936	-0.414807	-0.237686	-0.223997	44	44	70.7	70.7	91.916	0
		P54289-5;P54289;E7ERK3;H0Y715;Q9UDL7;B7Z658;O95026;Q9UDU5	P54289-5;P54289	Voltage-dependent calcium channel subunit alpha-2/delta-1;Voltage-dependent calcium channel subunit alpha-2-1;Voltage-dependent calcium channel subunit delta-1	CACNA2D1	-0.278342	NaN	NaN	NaN	52	0	54	0	122.44	0
		Q9H6R4-4;Q9H6R4;Q9H6R4-2;A0A0A0MRW6;Q9H6R4-3;A0A0C4DFX0	Q9H6R4-4;Q9H6R4;Q9H6R4-2;A0A0A0MRW6;Q9H6R4-3	Nucleolar protein 6	NOL6	-0.277628	0.436482	0.302618	0.570851	36	3	43.9	3	127.32	0
		F8VZJ2;H0YHX9;Q13765;A0A024RB41;E9PAV3-2;E9PAV3;B4DDI8;F8W0W4;F8W1N5;F8VNW4;F8VZ58;A8K6N6	F8VZJ2;H0YHX9;Q13765;A0A024RB41;E9PAV3-2;E9PAV3;B4DDI8;F8W0W4;F8W1N5;F8VNW4	Nascent polypeptide-associated complex subunit alpha	NACA	-0.277509	-0.0336138	0.311918	0.576764	5	4	51.5	41.9	15.016	0
		Q13459;M0R0P8;B0I1T6;M0R300;Q13459-2;Q4LE74;Q8WVD2;M0R332;M0QXP0;M0R2J3;M0QZY4;M0R240;Q14788	Q13459;M0R0P8;B0I1T6;M0R300;Q13459-2;Q4LE74	Unconventional myosin-IXb	MYO9B;MYO9B variant protein	-0.277509	-0.244839	-0.128161	0.151599	74	72	39.9	39.1	243.4	0
		Q9BRD0;A8K4Z6;Q9BRD0-2;H7C462	Q9BRD0;A8K4Z6;Q9BRD0-2	BUD13 homolog	BUD13	-0.276675	NaN	NaN	NaN	7	7	9.4	9.4	70.52	0
		Q96SB4;Q96SB4-4;A8K8B2;H3BLV9;Q96SB4-3;Q5R363;A0A024RCU9;D6RBM8;D6RBF8	Q96SB4;Q96SB4-4;A8K8B2;H3BLV9;Q96SB4-3;Q5R363;A0A024RCU9	SRSF protein kinase 1	SRPK1	-0.276199	NaN	-0.0867838	NaN	14	11	23.8	20	74.324	0
		A0A024R3Z1;A0A024R3Y8;E7EV03;A8MZ31;Q16296	A0A024R3Z1			-0.27608	-0.690917	-0.256045	-0.196707	49	0	35.6	0	202.86	0
		B4DVE1;Q08380;B3KP88;B4DDG4;B4DWA8;B4DI70;K7EP36;K7ESM3;K7EKQ5;K7EJY8;K7EQT9;K7ES75;K7EN99;K7ERZ6;K7EJD3	B4DVE1;Q08380;B3KP88;B4DDG4;B4DWA8;B4DI70	Galectin-3-binding protein	LGALS3BP	-0.275484	-1.77492	NaN	NaN	11	11	23	23	64.096	0
		B3KX74;B4DTL3;Q5VXI4;Q9HCE6-3;Q9HCE6-2;Q9HCE6;B4DTE2;Q9HCE6-5;E9PB39;Q9HCE6-4	B3KX74;B4DTL3;Q5VXI4;Q9HCE6-3;Q9HCE6-2;Q9HCE6;B4DTE2;Q9HCE6-5	Rho guanine nucleotide exchange factor 10-like protein	ARHGEF10L	-0.273217	NaN	NaN	NaN	3	2	2.7	1.9	114.33	0.0040338
		V9HWK0;O76094;Q86X80;A0PJJ5;Q0D2M6;Q71V07;D6RDY6;O15302;R4GNC1	V9HWK0;O76094;Q86X80;A0PJJ5;Q0D2M6;Q71V07;D6RDY6	Signal recognition particle subunit SRP72	SRP72	-0.272143	-1.13806	0.192645	-1.38881	21	2	45	5.1	74.605	0
		Q9Y3A4;Q9NSQ0	Q9Y3A4	Ribosomal RNA-processing protein 7 homolog A	RRP7A	-0.270589	0.0123541	0.0665784	0.130404	13	12	55	51.4	32.334	0
		Q16537-2;B7Z5X1;Q562F2;Q16537;B5BTZ7;Q86XZ2;Q58EX4;Q16537-3;B7Z7C0;Q59EK0;H0YJZ3;Q15173-2;Q15173;A0A024R593	Q16537-2;B7Z5X1;Q562F2;Q16537;B5BTZ7;Q86XZ2;Q58EX4;Q16537-3;B7Z7C0;Q59EK0	Serine/threonine-protein phosphatase 2A 56 kDa regulatory subunit epsilon isoform	PPP2R5E	-0.270469	-0.708703	0.423584	-0.306199	14	12	32.7	29	54.042	0
		P24534;A0A024R3W7;A4D1M6;C9JZW3;F2Z2G2;F8WF65	P24534;A0A024R3W7;A4D1M6	Elongation factor 1-beta	EEF1B2;LOC392793	-0.27011	-2.29654	0.863966	-2.89218	12	9	64	55.1	24.763	0
		Q86US8;Q86US8-3;Q86US8-2;I3L3A9;I3L355;I3L176;I3L421;I3L1W8;K7ENH7;K7ELM2;K7EKV2;I3L390;Q9H7Y8	Q86US8	Telomerase-binding protein EST1A	SMG6	-0.269273	0.063641	0.0499796	0.230572	33	33	29.9	29.9	160.46	0
		Q15008;Q15008-4;B3KT66;Q15008-3;Q15008-2;C9J0E9;C9J7B7;H7C531	Q15008;Q15008-4;B3KT66;Q15008-3;Q15008-2	26S proteasome non-ATPase regulatory subunit 6	PSMD6	-0.267236	-2.136	NaN	-2.09838	25	25	74	74	45.531	0
		K7ERG2;Q9NYR9-2;Q9NYR9;A0A024R1Z4;H7BXP1;Q9NYR9-3	K7ERG2;Q9NYR9-2;Q9NYR9;A0A024R1Z4;H7BXP1;Q9NYR9-3	NF-kappa-B inhibitor-interacting Ras-like protein 2	NKIRAS2	-0.261711	-0.578758	-0.049352	-0.0841656	5	5	38.6	38.6	16.301	0
		Q16643;Q16643-3;D6RFI1	Q16643;Q16643-3	Drebrin	DBN1	-0.258579	-0.920625	0.791058	-1.12397	41	0	63	0	71.428	0
		X5D2T3;X1WI28;P27635;F8W7C6;A0A087WV22;Q96L21;B8A6G2;X5D2W5;A6QRI9;H7C123;H7C2C5;X5D7P1;H7C2U2	X5D2T3;X1WI28;P27635;F8W7C6;A0A087WV22;Q96L21	60S ribosomal protein L10;60S ribosomal protein L10-like	RPL10;RPL10L	-0.258459	-0.144855	0.0503979	-0.203352	17	17	59.8	59.8	24.577	0
		Q03252;J9JID7;A0A0A7M1X5	Q03252;J9JID7	Lamin-B2	LMNB2	-0.257373	NaN	-0.0926134	-0.85794	33	30	50.6	47.6	69.948	0
		Q9ULJ8-5;D6W5R0;A4D1I0;Q9ULJ8-3;B7ZLX4;Q9ULJ8;Q9ULJ8-4;Q9ULJ8-2	Q9ULJ8-5;D6W5R0;A4D1I0;Q9ULJ8-3;B7ZLX4;Q9ULJ8;Q9ULJ8-4	Neurabin-1	PPP1R9A;hCG_1741805	-0.257131	-0.490456	0.311005	-0.198543	22	20	22.2	20.9	145.17	0
		R4GMX3;Q6IB93;Q5U0M5;P35226;Q5T8Z2;Q5T8Z6;R4GN54;B3KY73;Q5T8Z4;R4GMW6;H0Y4W0;H0Y6Z9;R4GN06;Q5T8Z1;B7Z2U1	R4GMX3;Q6IB93;Q5U0M5;P35226;Q5T8Z2	Polycomb complex protein BMI-1	BMI1;COMMD3	-0.257011	0.458697	0.333371	0.256286	10	4	25.4	11.7	53.293	0
		E4W6B6;P61353;A0A024R1V4;B2R4D8;K7ELC7;K7EQQ9;Q6LCU2;K7ERY7	E4W6B6;P61353;A0A024R1V4;B2R4D8;K7ELC7;K7EQQ9	60S ribosomal protein L27	RPL27	-0.256528	-1.13844	-0.0408223	-1.33188	8	8	55.6	55.6	14.257	0
		Q5CAQ5;V9HWP2;P14625;Q59FC6;B4DU71;B4DHT9;Q96GW1;H0YIV0;Q58FF3;Q58FF2;B4DQX3;F8W026	Q5CAQ5;V9HWP2;P14625;Q59FC6;B4DU71;B4DHT9	Endoplasmin	TRA1;HSP90B1	-0.255078	-2.77903	1.11641	-2.67816	57	56	59	57.5	92.339	0
		Q9Y5S2;A0A024R6N2;H0YLY0;Q86TR8;Q86XZ8;H0YLR5	Q9Y5S2;A0A024R6N2	Serine/threonine-protein kinase MRCK beta	CDC42BPB	-0.254957	-0.0776195	0.041818	0.268315	65	58	43.1	39.8	194.31	0
		Q9BZL6;B4DTS2;Q9BZL6-2;Q8N2H2;B4E125;A0JLT6;M0R2Z8;M0QZ82;M0QXC6	Q9BZL6;B4DTS2;Q9BZL6-2;Q8N2H2;B4E125;A0JLT6	Serine/threonine-protein kinase D2;Serine/threonine-protein kinase D	PRKD2	-0.25181	-0.693808	-0.369829	-0.407938	15	11	23.2	17.2	96.749	0
		C9JXB8;C9JNW5;V9HW01;P83731	C9JXB8;C9JNW5;V9HW01;P83731	60S ribosomal protein L24	RPL24	-0.251689	-0.0086387	-0.124196	-0.104915	8	8	53.7	53.7	14.369	0
		P39023;Q8TBW1;B3KS36;Q96QL0;Q9NY85;G5E9G0;Q9BT63;Q49AJ9;H7C422;H7C3M2;B5MCW2;B4DN06;F8WCR1;Q92901;B2R7Y3	P39023;Q8TBW1;B3KS36;Q96QL0;Q9NY85;G5E9G0;Q9BT63;Q49AJ9;H7C422;H7C3M2	60S ribosomal protein L3	RPL3;rpl3	-0.251083	-1.02785	-0.0684644	-1.26216	27	27	52.6	52.6	46.108	0
		Q02543;M0R117;B4DM74;B2R4C0;M0R3D6;M0R1A7;Q53HD3;B4DM94;B4DUV3;Q32XH3;M0R0P7;Q76N54	Q02543;M0R117;B4DM74;B2R4C0;M0R3D6;M0R1A7;Q53HD3;B4DM94;B4DUV3;Q32XH3;M0R0P7	60S ribosomal protein L18a	RPL18A	-0.249627	-1.06356	-0.158208	-1.32594	14	14	61.4	61.4	20.762	0
		Q6NUR7;P15311;E7EQR4;B2R6J2;V9HW42;B7Z5V2;B7Z437;J7M2B1;Q9UJZ6;Q9UK20;Q9UJZ2;Q9UJZ8;Q9UJU1;Q9UJZ7;B7Z9R6	Q6NUR7;P15311;E7EQR4;B2R6J2;V9HW42;B7Z5V2;B7Z437;J7M2B1	Ezrin;Tyrosine-protein kinase receptor	EZR;EZR-ROS1	-0.248778	-1.30714	0.0901117	-0.93998	35	22	54.1	37.5	69.241	0
		P20290	P20290	Transcription factor BTF3	BTF3	-0.247077	-0.0962367	0.312688	0.634965	13	1	67	7.8	22.168	0
		P40429;Q53H34;Q5QTS3;Q9BSQ6;M0QYS1;B4DNC8;Q8J015;Q0VGL3;Q6NVV1;M0QZU1;A0A096LPE0	P40429;Q53H34;Q5QTS3;Q9BSQ6;M0QYS1;B4DNC8;Q8J015	60S ribosomal protein L13a	RPL13A;RPL13a	-0.246712	-1.12438	-0.0875986	-1.33297	15	15	59.6	59.6	23.577	0
		O94964-2;O94964;F2FB34;H0YDM2;B3KYA9;X6R3R3;O94964-4;O94964-3	O94964-2;O94964;F2FB34;H0YDM2;B3KYA9;X6R3R3;O94964-4	Protein SOGA1;N-terminal form;C-terminal 80 kDa form	SOGA1	-0.245861	0.288299	0.302119	0.447315	42	40	30.4	29	183.86	0
		P67809;Q6PKI6;Q05D43;A0A087X1S2;H0Y449;Q7KZ24;C9J5V9;A0JLU4;Q2VIK8;Q59EB5;P16989-2;A0A024RAV4;P16989-3;P16989;A0A024RAQ1;Q96GD7;A0A0D9SEI8;Q15905	P67809;Q6PKI6;Q05D43;A0A087X1S2;H0Y449;Q7KZ24;C9J5V9	Nuclease-sensitive element-binding protein 1	YBX1	-0.245861	-0.633076	0.0509656	-0.64905	19	14	67	59.3	35.924	0
		Q6LES8;Q00059;E5KSX8;E5KSU5;Q00059-2;H7BYN3;Q05D31;Q3SX57	Q6LES8;Q00059;E5KSX8;E5KSU5;Q00059-2;H7BYN3	Transcription factor A, mitochondrial	TFAM	-0.244156	-0.211214	0.0144996	0.288654	13	13	42.7	42.7	29.082	0
		P61009;D3DP46	P61009;D3DP46	Signal peptidase complex subunit 3	SPCS3	-0.242206	-1.32095	NaN	NaN	4	4	22.8	22.8	20.313	0
		E7ERI8;E7EW49;O75122-3;B4DM73;A0A024R2S6;Q8NB74;H7C4M5	E7ERI8;E7EW49;O75122-3;B4DM73	CLIP-associating protein 2	CLASP2	-0.24123	0.306612	0.153671	0.304277	59	7	49.4	6.4	165.63	0
		V9HW96;P78371;P78371-2;F5GWF6;F8VQ14;B7Z4R3;Q9H369	V9HW96;P78371;P78371-2;F5GWF6;F8VQ14;B7Z4R3	T-complex protein 1 subunit beta	CCT2	-0.240986	-2.35601	0.851417	-2.36023	35	35	79.4	79.4	57.488	0
		A0A0C4DGS5;Q08379;Q08379-2;B7ZC06;Q5PXD5;Q5HYE0;A0A087WYC0;Q6ZPB4;H0Y7B8	A0A0C4DGS5;Q08379;Q08379-2	Golgin subfamily A member 2	GOLGA2	-0.239765	-0.12235	0.206196	0.143524	16	15	23.2	22.2	111.66	0
		O60282;A0A0G2JMZ6;A1L179;O60282-2;Q57Z91;Q6PJC4;Q6PKD1;Q3LIE3;Q59GB8;Q57YV5;Q53QT4;Q9UFW7;A0A0C4DGP2;Q86Y91-2;A0A0C4DGP5;Q86Y91-3;Q86Y91;Q86Y91-4	O60282;A0A0G2JMZ6;A1L179;O60282-2;Q57Z91	Kinesin heavy chain isoform 5C	KIF5C	-0.237074	-1.0057	0.0864767	0.878843	42	26	49.8	32.2	109.49	0
		Q99496;X6RFN3;Q99496-2	Q99496;X6RFN3;Q99496-2	E3 ubiquitin-protein ligase RING2	RNF2	-0.236829	0.448584	0.409527	0.394185	12	9	44.3	35.1	37.655	0
		P36578;Q59GY2;B4DMJ6;H3BM89;B4DMJ2;Q53G74;B4DFI6;H3BTP7;H3BU31;B4DP82	P36578;Q59GY2;B4DMJ6;H3BM89;B4DMJ2;Q53G74;B4DFI6	60S ribosomal protein L4	RPL4	-0.236584	-1.12942	-0.0529723	-1.34883	31	31	51.1	51.1	47.697	0
		Q96I25;Q5W009;Q5W011;Q5W010;Q5W012;H0Y6J6	Q96I25;Q5W009;Q5W011;Q5W010;Q5W012	Splicing factor 45	RBM17	-0.236584	0.759412	0.215446	0.684908	12	12	39.4	39.4	44.961	0
		Q6P1X5;A0A024R9E6;B3KMD8;H0YC37;H0YEX2;H0YB55;B3KMH9	Q6P1X5;A0A024R9E6	Transcription initiation factor TFIID subunit 2	TAF2	-0.236095	0.0167816	0.062746	0.388134	20	20	22	22	136.97	0
		V9HWB8;P14618;P14618-3;B4DNK4;Q8WUW7;A0A024R609;H3BQ34;H3BUW1;H3BTJ2;H3BT25;Q9UKK4;H3BU13;H3BN34;Q9NYI7;Q9UK31;H3BQZ3;Q9UN47	V9HWB8;P14618;P14618-3;B4DNK4;Q8WUW7;A0A024R609	Pyruvate kinase PKM;Pyruvate kinase	PKM;PKM2	-0.235727	-3.99562	1.09616	-4.4184	45	6	80.4	11.7	57.936	0
		B4DLN1;B4E1E9;F6QW41;Q15693;I3L1E8	B4DLN1;B4E1E9		SLC25A10	-0.23217	-1.53726	-0.0946415	-0.395378	14	0	40	0	48.099	0
		Q92759;Q53HH3;B4DNU0;Q92759-2;A0A0G2JHJ2	Q92759;Q53HH3;B4DNU0	General transcription factor IIH subunit 4	GTF2H4	-0.23217	0.130799	-0.0519985	0.368377	11	11	34.4	34.4	52.186	0
		Q01804;Q01804-5;Q01804-3;D6RI06;A0PJA7	Q01804;Q01804-5;Q01804-3	OTU domain-containing protein 4	OTUD4	-0.232047	-0.52772	-0.0425042	NaN	7	7	8.3	8.3	124.04	0
		Q9BQG0;Q9BQG0-2;I3L1L3;B4DZZ1;B4DE42;I3L2H8;B4DWP5;I3L311	Q9BQG0;Q9BQG0-2;I3L1L3;B4DZZ1	Myb-binding protein 1A	MYBBP1A	-0.230941	-1.08222	-0.684101	-1.01333	35	35	34.3	34.3	148.85	0
		H7C173;H7C202;Q6P582;Q6NZ67;B8ZZ87;H7BZ50	H7C173;H7C202;Q6P582;Q6NZ67;B8ZZ87;H7BZ50	Mitotic-spindle organizing protein 2A;Mitotic-spindle organizing protein 2B	MZT2B;MZT2A	-0.229711	NaN	NaN	-1.23318	2	2	16.4	16.4	12.395	0
		O94876;E9PC87;O94876-2;Q6N039;Q8N4H2;D6RH19;D6RBT7	O94876;E9PC87;O94876-2;Q6N039	Transmembrane and coiled-coil domains protein 1	TMCC1;DKFZp686H13261	-0.229711	0.122739	0.0974711	0.498557	21	20	36.1	36.1	72.082	0
		Q99933-4;Q99933-3;Q99933;J3QTA2;Q99933-2;C9JYK5;F1LLU6	Q99933-4;Q99933-3;Q99933;J3QTA2;Q99933-2;C9JYK5	BAG family molecular chaperone regulator 1	BAG1	-0.228973	-0.44841	0.0164974	-0.329794	4	4	31.3	31.3	25.988	0
		Q9NUP9;Q53FX5;G3V1D4;J3KN23;Q9HAP6	Q9NUP9;Q53FX5;G3V1D4	Protein lin-7 homolog C	LIN7C	-0.22885	-0.120357	-0.0460021	-0.248725	9	5	56.3	29.4	21.834	0
		Q96CB9-4;Q96CB9;A8K8I8;B3KUM0;Q96CB9-2;M0R1K5;Q96CB9-3	Q96CB9-4;Q96CB9;A8K8I8;B3KUM0	5-methylcytosine rRNA methyltransferase NSUN4	NSUN4	-0.226878	NaN	NaN	NaN	5	5	19.4	19.4	37.373	0
		G3V1S1;P19447;A8K359;B3KTH1;B3KRG2;Q53HW5;H7C309;B4DTK4	G3V1S1;P19447;A8K359;B3KTH1;B3KRG2;Q53HW5	TFIIH basal transcription factor complex helicase XPB subunit	ERCC3	-0.226262	0.109829	-0.0329472	0.286526	34	34	58.9	58.9	81.983	0
		Q3KQU3-4;D3DPS3;Q3KQU3;Q3KQU3-2;Q6NX58;B3KU03;Q3KQU3-3;A1L1B7;C9JIR3;H0YF21;E9PLH3	Q3KQU3-4;D3DPS3;Q3KQU3;Q3KQU3-2;Q6NX58;B3KU03	MAP7 domain-containing protein 1	MAP7D1;RPRC1	-0.225892	-0.0735754	0.0992781	0.246834	27	26	45.7	44.8	89.466	0
		A7E2F7;Q9UDT6-2;Q9UDT6;Q7Z5B7;H7C4L6;O43666;Q6Q318;O43667	A7E2F7;Q9UDT6-2;Q9UDT6	CAP-Gly domain-containing linker protein 2	CLIP2	-0.225522	0.221815	0.74899	0.317536	28	26	35.1	33.1	111.72	0
		B3KRJ9;Q8WXA9-2;Q69YM5;Q8WXA9;A0A087WY03;E5RFV3;H0YC47	B3KRJ9;Q8WXA9-2;Q69YM5;Q8WXA9	Splicing regulatory glutamine/lysine-rich protein 1	SREK1;DKFZp667P103	-0.225398	0.0846086	-0.138028	-0.41548	10	10	30	30	58.202	0
		P46777;A2RUM7;B3KTM6;Q59GX9;Q5T7N0;Q9BUV4;Q8WYP1;R4GNJ2	P46777;A2RUM7;B3KTM6;Q59GX9	60S ribosomal protein L5	RPL5	-0.224411	-1.37176	0.0640274	-1.64232	15	15	51.2	51.2	34.362	0
		Q75ME3;F8VZ18	Q75ME3		WBSCR22	-0.22404	-0.488249	-0.331591	0.0641931	9	1	32.4	4	28.235	0
		Q9NXC5;B4DGE7;A0A024RA24;Q9NXC5-2;C9JAQ1;C9JTV2;C9JUE6	Q9NXC5;B4DGE7;A0A024RA24;Q9NXC5-2	WD repeat-containing protein mio	MIOS	-0.22367	-0.224823	-0.176706	-0.303579	32	32	45.7	45.7	98.583	0
		Q53XX5;Q14011;K7EJV1;K7EMY9;K7EPM4;K7EQR7;Q14011-2;D6W5Y5;K7ENX8;K7ELV6;K7EJV5;Q6ZR81;K7ELT6;B4E2A3;K7ER40;K7EQX4;K7ENN6;K7EIF7;K7EQL0;Q14011-3	Q53XX5;Q14011;K7EJV1;K7EMY9;K7EPM4;K7EQR7;Q14011-2;D6W5Y5;K7ENX8;K7ELV6;K7EJV5;Q6ZR81;K7ELT6;B4E2A3;K7ER40	Cold-inducible RNA-binding protein	CIRBP	-0.223299	-1.83676	1.27063	-2.21391	7	7	48.3	48.3	18.648	0
		Q00403;B1APE1;B1APE2	Q00403	Transcription initiation factor IIB	GTF2B	-0.221073	-0.525538	0.0814	-0.273692	10	10	37	37	34.833	0
		D9HTE9;P53007;Q6LAP8;B4DP62	D9HTE9;P53007;Q6LAP8;B4DP62	Tricarboxylate transport protein, mitochondrial	SLC25A1	-0.220825	-1.60056	-0.416191	-1.45265	11	11	41.2	41.2	35.052	0
		Q7Z7C8;Q7Z7C8-2;Q7Z7C8-4;A0A024RD01;A0A0A0MRR3;B4DZU5;C9J7M8	Q7Z7C8;Q7Z7C8-2;Q7Z7C8-4;A0A024RD01;A0A0A0MRR3;B4DZU5	Transcription initiation factor TFIID subunit 8	TAF8	-0.219587	-0.322722	0.608254	0.2929	5	5	27.7	27.7	34.262	0
		V9HW65;P07355;A0A024R5Z7;P07355-2;H0YN42;H0YMD0;H0YMU9;H0YM50;A6NMY6;B3KRQ1;H0YKS4;H0YNP5;H0YN28;H0YL33;B4DNH8;H0YMM1;H0YKZ7;H0YLV6;H0YMT9;H0YKX9;H0YKL9;H0YMW4;H0YNA0;H0YKV8;H0YN52;H0YMD9;H0YNB8;H0YKN4;H0YLE2	V9HW65;P07355;A0A024R5Z7;P07355-2;H0YN42;H0YMD0;H0YMU9;H0YM50;A6NMY6;B3KRQ1;H0YKS4;H0YNP5	Annexin A2;Annexin;Putative annexin A2-like protein	ANXA2;ANXA2P2	-0.219215	-3.08767	0.37415	-2.92292	30	30	75.5	75.5	38.576	0
		Q9NWQ4-4;A0A024R6J0;Q9NWQ4;A0A024R6E4;G3V553;Q9NWQ4-1;Q9ULA8;G3V5D0;G3V290	Q9NWQ4-4;A0A024R6J0;Q9NWQ4;A0A024R6E4;G3V553;Q9NWQ4-1	G patch domain-containing protein 2-like	GPATCH2L	-0.217727	0.514501	0.549346	0.478092	5	5	13.6	13.6	53.895	0
		O95470;H0Y3V8;H7BXL7	O95470	Sphingosine-1-phosphate lyase 1	SGPL1	-0.216858	0.175429	0.476037	0.636915	28	28	52.1	52.1	63.523	0
		Q9BPU6;Q53SW3;E7EWB4;E9PHT0;E7ESV0;Q53T73	Q9BPU6;Q53SW3	Dihydropyrimidinase-related protein 5	DPYSL5	-0.214995	-0.3961	-0.742179	-0.47313	29	29	58	58	61.421	0
		V9HWI5;P23528;G3V1A4;E9PK25;E9PP50;E9PQB7;B4E112;E9PLJ3;E9PS23	V9HWI5;P23528;G3V1A4;E9PK25;E9PP50;E9PQB7;B4E112	Cofilin-1	CFL1	-0.214249	-3.35754	0.477402	-3.77909	23	18	88	65.1	18.502	0
		Q6P6C2;Q6P6C2-1;Q6P6C2-3;K7ER58	Q6P6C2;Q6P6C2-1;Q6P6C2-3	RNA demethylase ALKBH5	ALKBH5	-0.213254	NaN	-0.628727	-1.44878	9	9	33.2	33.2	44.255	0
		Q9BZF3;Q9BZF3-4;Q9BZF3-2;Q9BZF3-6;Q6PJ70	Q9BZF3;Q9BZF3-4;Q9BZF3-2	Oxysterol-binding protein-related protein 6	OSBPL6	-0.212632	0.423524	-0.00417777	0.597984	29	1	37.6	1.6	106.3	0
		A0A024QZH6;Q9H7N4	A0A024QZH6;Q9H7N4	Splicing factor, arginine/serine-rich 19	SCAF1	-0.211884	-0.0840738	0.0625652	0.0922074	13	13	13.1	13.1	139.26	0
		Q5T942;O15062	Q5T942;O15062	Zinc finger and BTB domain-containing protein 5	ZBTB5	-0.210264	NaN	NaN	NaN	3	3	5.8	5.8	74.277	0
		P62917;E9PKU4;E9PKZ0;G3V1A1;B4DVG7;E9PP36	P62917;E9PKU4;E9PKZ0;G3V1A1;B4DVG7;E9PP36	60S ribosomal protein L8	RPL8	-0.209516	-0.793282	0.00556507	-0.999625	21	21	58	58	28.024	0
		Q96CP6-3;Q96CP6;Q96CP6-2;M0QZ12;B3KUH3;B3KQF7;M0R0J9;S4R3I2;E9PRD6;A0A024R3M2;Q3KR37-2;B7Z4N9;Q3KR37;J3KNL5;Q3KR37-4;A0A0J9YXF6	Q96CP6-3;Q96CP6;Q96CP6-2;M0QZ12;B3KUH3;B3KQF7	GRAM domain-containing protein 1A	GRAMD1A	-0.208892	-0.0569864	0.0979959	0.875387	32	32	53.3	53.3	80.277	0
		B4DV79;A4D210;P55884;A0A024R821;P55884-2;B4DXN6;Q96G38;Q86UM1;Q59FS8;C9JZG1;C9JQN7	B4DV79;A4D210;P55884;A0A024R821;P55884-2;B4DXN6;Q96G38	Eukaryotic translation initiation factor 3 subunit B	EIF3B	-0.208517	-1.72075	NaN	-1.99091	32	32	54.3	54.3	85.134	0
		Q96A33;Q96A33-2;A0A087WYW6;J3QR89	Q96A33;Q96A33-2;A0A087WYW6	Coiled-coil domain-containing protein 47	CCDC47	-0.208143	-0.200332	0.63254	-0.0372807	19	19	38.5	38.5	55.873	0
		Q9NY61;A0A087WWS8;A0A087WW41;A0A087WTH8	Q9NY61	Protein AATF	AATF	-0.208143	0.0698396	-0.410558	-0.186607	11	11	37.1	37.1	63.132	0
		P57737-3;A0A0A6YYL4;P57737-4;P57737;P57737-2;B4DKU9;B3KSY4;B3KUH7;I3L167;Q9Y3D7;I3L1U7;I3L0X9;I3L3T0;E7EP81;B4E0F2;I3L212;I3L351;I3L0X8;I3L442;I3L426	P57737-3;A0A0A6YYL4;P57737-4;P57737;P57737-2;B4DKU9;B3KSY4;B3KUH7	Coronin-7;Coronin	CORO7	-0.207643	NaN	-0.410341	-0.324329	19	18	26	24.2	114.16	0
		Q5JTH9;B3KMR5;Q5JTH9-2;Q5JTH9-3;B3KY97;A0A087X1U8;B3KPQ2;H7C1M8;A0A087X0G0	Q5JTH9;B3KMR5;Q5JTH9-2;Q5JTH9-3;B3KY97	RRP12-like protein	RRP12	-0.206643	-0.19024	0.128582	-0.195765	36	36	33.8	33.8	143.7	0
		Q6FGH9;P63167;F8VXL2;F8VRV5;F8VXI7	Q6FGH9;P63167;F8VXL2;F8VRV5	Dynein light chain 1, cytoplasmic	DNCL1;DYNLL1	-0.206518	-0.414711	0.138696	-0.0253385	6	3	59.6	33.7	10.366	0
		P35269;Q6IBK5;B4DDB5;B4DXY2;M0QXD6;M0R0Z3;M0R0R9	P35269;Q6IBK5;B4DDB5;B4DXY2;M0QXD6	General transcription factor IIF subunit 1	GTF2F1	-0.206143	-0.42618	0.296137	-0.677887	12	12	28	28	58.24	0
		P61019;A0A024R7V6;P61019-2;A0A0A1HAW1;E9PKL7;H7C125;O75546;H0YD31;E9PE37;Q9UL31;H0YDL5;Q6PIK3	P61019;A0A024R7V6;P61019-2;A0A0A1HAW1;E9PKL7	Ras-related protein Rab-2A	RAB2A	-0.205142	-1.46701	0.673739	-1.383	16	9	76.4	40.6	23.545	0
		Q5U0F4;Q53HU7;Q13347;Q5TFK1;Q9P1D9	Q5U0F4;Q53HU7;Q13347	Eukaryotic translation initiation factor 3 subunit I	EIF3I	-0.202888	-1.82062	NaN	-1.92802	16	16	58.8	58.8	36.501	0
		B4DL14;P36542-2	B4DL14;P36542-2	ATP synthase subunit gamma;ATP synthase subunit gamma, mitochondrial	ATP5C1	-0.202762	-0.879117	-0.283211	-0.985416	12	1	54.4	4.8	27.512	0
		Q12872;Q12872-2;Q59H38;Q8IV81;F5H1A5;B4DHK4;A5PLM7;H0YFR9	Q12872;Q12872-2;Q59H38;Q8IV81	Splicing factor, suppressor of white-apricot homolog	SFSWAP;SFRS8	-0.201006	-0.305218	-0.343465	-0.0937251	20	20	23.6	23.6	104.82	0
		Q5RKT7;P62979;B2RDW1;J3QS39;J3QTR3;Q8WYN9;F5H6Q2;Q3MIH3;P62987;F5GYU3;F5H2Z3;F5H265;Q5UGI3;B4DV12;F5H388;F5H747;F5GXK7;J3QKN0;Q5U5U6;Q5PY61;P0CG47;Q9UFQ0;Q96C32;Q96MH4;L8B4I8;L8B196;Q96H31;L8B4R0;A8K674;P0CG48;L8B4Z6;L8B4M0;L8B4J3;Q66K58;Q59EM9;M0R1V7;Q49A90;M0R1M6;M0R2S1;J3QLP7;J3QRK5;J3QSA3;K7EMA8;F5GZ39;J3KSM4	Q5RKT7;P62979;B2RDW1;J3QS39;J3QTR3;Q8WYN9;F5H6Q2;Q3MIH3;P62987;F5GYU3;F5H2Z3;F5H265;Q5UGI3;B4DV12;F5H388;F5H747;F5GXK7;J3QKN0;Q5U5U6;Q5PY61;P0CG47;Q9UFQ0;Q96C32;Q96MH4;L8B4I8;L8B196;Q96H31;L8B4R0;A8K674;P0CG48;L8B4Z6;L8B4M0;L8B4J3;Q66K58;Q59EM9;M0R1V7;Q49A90;M0R1M6;M0R2S1	Ubiquitin-40S ribosomal protein S27a;Ubiquitin;40S ribosomal protein S27a;Ubiquitin-60S ribosomal protein L40;Ubiquitin;60S ribosomal protein L40;Polyubiquitin-B;Ubiquitin;Polyubiquitin-C;Ubiquitin	RPS27A;UBB;UBC;UBA52;DKFZp434K0435;UbC	-0.200002	-0.858515	-0.183709	-1.41623	7	7	51.9	51.9	17.905	0
		P49207;A0A024RDH8;Q5MK14	P49207;A0A024RDH8	60S ribosomal protein L34	RPL34	-0.19862	-0.894376	-0.0511633	-1.07163	5	5	22.2	22.2	13.293	0
		Q6P087-2;Q6P087;A8K773;C9JM75;H7C454;Q6P087-3;H7C2C3;H7C0K7;H7C1H7;B7Z3P5	Q6P087-2;Q6P087;A8K773	RNA pseudouridylate synthase domain-containing protein 3	RPUSD3	-0.19774	-0.328055	0.0373103	0.0727232	13	13	39	39	36.944	0
		P62424;Q5T8U3;Q9BY74;Q5T8U2	P62424;Q5T8U3;Q9BY74;Q5T8U2	60S ribosomal protein L7a	RPL7A;RP-L7a	-0.197488	-1.04329	-0.06226	-1.40736	18	18	51.9	51.9	29.995	0
		Q86X95;A0PJI7;Q86X95-2;H3BLY3	Q86X95;A0PJI7	Corepressor interacting with RBPJ 1	CIR1;CIR	-0.196733	-0.166325	-0.578504	-0.744971	9	9	22	22	52.313	0
		Q13308-4;Q13308;Q13308-6;Q13308-2;Q13308-3;Q59FV9;Q13308-5;B3KP36;C9JQR6;Q9NSQ6;H0Y8F1;Q86X91;B7Z471;H7C5L0;F8WDG7;C9J9E8	Q13308-4;Q13308;Q13308-6;Q13308-2;Q13308-3;Q59FV9;Q13308-5	Inactive tyrosine-protein kinase 7	PTK7	-0.195474	-0.823269	NaN	-0.866726	16	16	22.7	22.7	112.26	0
		Q96HY6;A0A0A0MRX2;Q96HY6-2;Q6UW46	Q96HY6;A0A0A0MRX2;Q96HY6-2	DDRGK domain-containing protein 1	DDRGK1	-0.192194	-0.0450592	0.398798	0.266277	8	8	36.6	36.6	35.61	0
		Q5T094;O15258;Q9P0H9;Q5T092;A0A0A0MR06;Q5T091;Q6IBJ7;Q5T093	Q5T094;O15258;Q9P0H9;Q5T092;A0A0A0MR06;Q5T091;Q6IBJ7	Protein RER1	RER1	-0.192068	-1.04576	0.173661	-1.11379	5	5	33.7	33.7	22.958	0
		Q8NEJ9-2;Q8NEJ9;H0YJ17;G3V4G1	Q8NEJ9-2;Q8NEJ9;H0YJ17	Neuroguidin	NGDN	-0.190046	0.138814	-0.378512	-0.844303	7	7	29.9	29.9	35.25	0
		E9PGM9;P78332;A8K6Q4;B4DNY1;P78332-2;B3KSK6;F8WCA5;C9J250;F8WF63;Q59HE6;P78332-3	E9PGM9;P78332;A8K6Q4;B4DNY1;P78332-2;B3KSK6;F8WCA5	RNA-binding protein 6	RBM6	-0.189287	0.151469	0.576024	NaN	6	5	7.8	6.9	113.93	0
		Q9NX40;A0A024R9U3;D6RG39;D6RIT9;D6RDK6;Q9NX40-3;Q9NX40-2;Q9NX40-4;D6RBN5;D6R918;D6RBC5;D6RDI5;D6RI08;D6RA54;D6RC55;D6RDK1;B4DND1;D6RIV2;D6R9T5;D6RF07	Q9NX40;A0A024R9U3;D6RG39;D6RIT9;D6RDK6;Q9NX40-3;Q9NX40-2;Q9NX40-4;D6RBN5	OCIA domain-containing protein 1	OCIAD1	-0.187514	-0.783415	0.693388	-0.647445	7	7	40.8	40.8	27.626	0
		Q6P1L5;Q6P1L5-2;Q7Z3M2	Q6P1L5	Protein FAM117B	FAM117B	-0.187008	NaN	0.432844	-0.66486	5	4	9.2	8	61.967	0
		P18124;A0A024R814;A8MUD9;O95036;C9JIJ5;C9JZ88;D3DWG1	P18124;A0A024R814;A8MUD9	60S ribosomal protein L7	RPL7	-0.186247	-1.22519	-0.108357	-1.40156	18	18	54	54	29.225	0
		P49458;Q6P2S0;Q659G3;E9PE20;P49458-2;A0A024R3P3;Q8WVW9	P49458;Q6P2S0;Q659G3;E9PE20;P49458-2;A0A024R3P3	Signal recognition particle 9 kDa protein	SRP9;DKFZp564M2223	-0.18409	-0.463251	0.0559512	-0.315612	5	5	55.8	55.8	10.112	0
		B2RE15;A0A0C4DG62;Q66PJ3-7;F8WCT1;Q66PJ3-3;Q66PJ3-2;Q66PJ3;F5GYV5;H7BZV4;Q66PJ3-4;Q8TEM4;F5H7X4;F8WEP2;A0A0C4DH18;Q66PJ3-5	B2RE15;A0A0C4DG62;Q66PJ3-7;F8WCT1;Q66PJ3-3;Q66PJ3-2;Q66PJ3;F5GYV5;H7BZV4;Q66PJ3-4;Q8TEM4;F5H7X4;F8WEP2;A0A0C4DH18;Q66PJ3-5	ADP-ribosylation factor-like protein 6-interacting protein 4	ARL6IP4;FLJ00169	-0.183836	0.0839282	0.12688	-0.122727	6	6	33.5	33.5	24.575	0
		P51148;A0A024R1U4;P51148-2;K7ENY4;K7ERI8;K7ERQ8;F8VVK3;F8VVZ0;F8VUA5;F8VWU4;K7EIP6;F8WCY6;F8WD79;F8VPW9;F8VSF8;F8VWZ7	P51148;A0A024R1U4;P51148-2;K7ENY4;K7ERI8;K7ERQ8;F8VVK3	Ras-related protein Rab-5C	RAB5C	-0.179384	-1.82843	-1.32504	-0.808538	8	5	53.7	38.9	23.482	0
		Q9H9L3	Q9H9L3	Interferon-stimulated 20 kDa exonuclease-like 2	ISG20L2	-0.179384	-0.406847	-0.115166	-0.113988	9	9	30.6	30.6	39.153	0
		J3KPX7;Q99623;F5GY37;Q99623-2;B4DW05;F5GWA7;F5H3X6;F5H0C5;F5H2D2;Q9BXV3;U3KPZ5	J3KPX7;Q99623;F5GY37;Q99623-2;B4DW05;F5GWA7;F5H3X6	Prohibitin-2	PHB2	-0.178746	-0.283176	1.17736	-0.150353	20	20	73.2	73.2	33.239	0
		Q86WX3;A0A024R1T1;F8WFE7	Q86WX3;A0A024R1T1	Active regulator of SIRT1	RPS19BP1	-0.178237	-0.243165	-0.283092	0.0263043	7	7	46.3	46.3	15.434	0
		B3KQT9;V9HVY3;P30101;B3KQT2;B4DJ98;B4DDM1	B3KQT9;V9HVY3;P30101;B3KQT2;B4DJ98;B4DDM1	Protein disulfide-isomerase A3	PDIA3	-0.178109	-3.46694	0.725995	-3.62184	38	32	66.5	57.3	54.102	0
		P48634;P48634-2;P48634-3;P48634-4;B4DZ56	P48634;P48634-2;P48634-3;P48634-4	Protein PRRC2A	PRRC2A	-0.177982	-0.265657	-0.0740944	-0.126911	35	18	23.9	11.8	228.86	0
		Q5SW79;B4DL23;H0YB66	Q5SW79;B4DL23	Centrosomal protein of 170 kDa	CEP170	-0.177471	0.00633396	-0.106214	0.177344	95	0	65.4	0	175.29	0
		P27448-4;P27448;A0A0A0MT23;P27448-3;J3KNR0;P27448-2;A0A0A0MSZ1;P27448-8;A0A0A0MST9;P27448-6;A0A0A0MQR8;P27448-7;H0YIY6;B4DKN1;Q86U11;A2SY06;Q59FB8;H0YKP9;H0YNV4;H0YKJ3	P27448-4;P27448;A0A0A0MT23;P27448-3;J3KNR0;P27448-2;A0A0A0MSZ1;P27448-8;A0A0A0MST9;P27448-6;A0A0A0MQR8;P27448-7;H0YIY6;B4DKN1;Q86U11	MAP/microtubule affinity-regulating kinase 3	MARK3	-0.176067	0.137766	0.156788	0.532467	41	29	59.8	46.1	83.307	0
		Q06830;A0A0A0MSI0;B2R4P2;A0A0A0MRQ5	Q06830;A0A0A0MSI0;B2R4P2	Peroxiredoxin-1	PRDX1	-0.175173	-3.59184	-0.295841	-3.62259	15	12	61.3	48.2	22.11	0
		C9JUH3;Q9BSQ5-3;Q9BSQ5-4;A0A0A0MT72;Q9BSQ5;Q9BSQ5-2;E9PEC4;B7Z8D5	C9JUH3;Q9BSQ5-3;Q9BSQ5-4;A0A0A0MT72;Q9BSQ5;Q9BSQ5-2	Malcavernin	CCM2	-0.174023	-0.059495	0.00955338	0.426104	6	6	25.9	25.9	38.818	0
		K7EIY1;Q9Y421;A0A024R7I4;Q9Y421-2;K7ENN5;B2R547;K7ELZ8;Q9Y421-3	K7EIY1;Q9Y421;A0A024R7I4;Q9Y421-2;K7ENN5;B2R547;K7ELZ8;Q9Y421-3	Protein FAM32A	FAM32A	-0.173511	-0.612196	-0.434455	-0.554422	5	5	53.2	53.2	10.986	0
		P05387;A0A024RCA7;H0YDD8;P05386-2	P05387;A0A024RCA7	60S acidic ribosomal protein P2	RPLP2	-0.172872	-1.28708	-0.109026	-1.69947	10	9	97.4	82.6	11.665	0
		Q07020;A0A024QZD1;J3QQ67;Q07020-2;G3V203;Q0QEW2;H0YHA7;F8VYV2;F8VUA6;B4DDY5;A0A075B7A0;F8VXR6	Q07020;A0A024QZD1;J3QQ67;Q07020-2;G3V203;Q0QEW2;H0YHA7;F8VYV2;F8VUA6;B4DDY5;A0A075B7A0	60S ribosomal protein L18	RPL18	-0.172359	-1.11607	-0.0750534	-1.37936	12	12	51.6	51.6	21.634	0
		O75475;O75475-3;O75475-2;Q05CM9;Q8N4N4;H3BPQ6;V9GYT7	O75475;O75475-3;O75475-2;Q05CM9	PC4 and SFRS1-interacting protein	PSIP1	-0.171847	0.122076	0.140937	-0.028381	15	14	25.5	24	60.103	0
		Q58FF8	Q58FF8	Putative heat shock protein HSP 90-beta 2	HSP90AB2P	-0.170822	-2.79036	NaN	-2.97222	12	1	22.6	3.9	44.348	0
		O95782-2;O95782;Q8N9K4;B4DXJ6	O95782-2;O95782;Q8N9K4	AP-2 complex subunit alpha-1	AP2A1	-0.17031	0.135009	0.327077	-0.0597655	26	17	35.8	24.7	105.36	0
		Q13617;A0A0A0MTN0;Q13617-2;Q5T2B5;B7Z1Y1;Q5T2B7	Q13617;A0A0A0MTN0;Q13617-2;Q5T2B5;B7Z1Y1	Cullin-2	CUL2	-0.170181	NaN	NaN	NaN	9	9	13.6	13.6	86.982	0
		Q969J2;B7Z7H3;Q96MM8;B3KR99;Q9BRR0	Q969J2;B7Z7H3	Zinc finger protein with KRAB and SCAN domains 4	ZKSCAN4	-0.168385	-0.0143101	0.278986	0.313594	8	8	18.3	18.3	61.579	0
		P35579;A0A024R1N1;P35579-2;Q86XU5;B4E3S1;Q6ZNL4;Q5BKV1;Q99529;B1AH99;Q2PS10;Q9UMJ0;REV__B4DQZ7	P35579;A0A024R1N1;P35579-2;Q86XU5	Myosin-9	MYH9	-0.165301	1.02942	0.595598	0.0583859	183	151	74	63.4	226.53	0
		P35232;A8K401;Q6PUJ7;Q6FHP5;Q53FV0;C9JW96;C9JZ20;E7ESE2;E9PCW0;P35232-2;D6RBK0;A8K9G2;Q9BSE8	P35232;A8K401;Q6PUJ7;Q6FHP5;Q53FV0;C9JW96;C9JZ20;E7ESE2;E9PCW0	Prohibitin	PHB	-0.165301	-0.375197	1.19476	-0.258356	23	23	88.6	88.6	29.804	0
		E7EX73;E9PGM1;E7EUU4;Q04637-8;Q04637-7;A0A0A0MR52;C9K073;C9J2Z7	E7EX73;E9PGM1;E7EUU4;Q04637-8;Q04637-7;A0A0A0MR52	Eukaryotic translation initiation factor 4 gamma 1	EIF4G1	-0.165172	-1.09188	1.13103	-1.41558	45	1	38	0.6	158.64	0
		P37108;H0YLA2	P37108;H0YLA2	Signal recognition particle 14 kDa protein	SRP14	-0.164786	-0.504755	-0.0263043	-0.346426	8	8	41.9	41.9	14.57	0
		Q92499;A3RJH1;F1T0B3;A0A087X2G1;Q92499-3;Q92499-2;B4DP70	Q92499;A3RJH1;F1T0B3;A0A087X2G1;Q92499-3;Q92499-2;B4DP70	ATP-dependent RNA helicase DDX1	DDX1	-0.163499	-1.46415	0.167653	-1.59166	34	34	47.7	47.7	82.431	0
		O95777;A4D0W0;F2Z2Y6;C9JIZ0;C9JNV3	O95777;A4D0W0;F2Z2Y6;C9JIZ0;C9JNV3	N-alpha-acetyltransferase 38, NatC auxiliary subunit	NAA38;LSM8	-0.162468	0.436801	-0.252173	-0.188578	6	6	74	74	10.403	0
		Q99959-2;Q99959;B8QGS9;B4DR79;B8QGS8;A0A087WXY2	Q99959-2;Q99959;B8QGS9	Plakophilin-2	PKP2	-0.161178	0.0124972	-0.210888	0.0771063	29	29	49.6	49.6	92.755	0
		Q59ET3;P40227;A0A024RDL1;B2R9K8;B4DPJ8;P40227-2;A1JUI8;B4DN39;J3KRI6	Q59ET3;P40227;A0A024RDL1;B2R9K8;B4DPJ8;P40227-2;A1JUI8;B4DN39	T-complex protein 1 subunit zeta	CCT6A	-0.16092	-1.97421	0.378701	-1.98336	29	24	57.3	48.2	57.761	0
		Q8NCF7;Q00325-2;A0A024RBE8;B2RE88;Q00325;A0A024RBH9;F8VVM2;Q53HC3;F8VWQ0;F8VZL5;F8VWR4	Q8NCF7;Q00325-2;A0A024RBE8;B2RE88;Q00325;A0A024RBH9;F8VVM2;Q53HC3	Phosphate carrier protein, mitochondrial	SLC25A3	-0.160533	-1.39616	0.219572	-1.04964	17	17	44.3	44.3	39.932	0
		P07900;K9JA46;P07900-2;Q2VPJ6;Q8TBA7;O75322;Q86U12;Q96HX7;G3V2J8;B4DTA5;Q86SX1;Q58FG0;Q14568;Q58FF9;Q58FG1	P07900;K9JA46;P07900-2;Q2VPJ6;Q8TBA7;O75322;Q86U12;Q96HX7	Heat shock protein HSP 90-alpha	HSP90AA1;EL52	-0.160146	-2.6852	0.880073	-3.04609	57	37	69.4	46.9	84.659	0
		V9HW31;P06576;Q0QEN7;H0YH81;F8W079;F8W0P7;H0YI37	V9HW31;P06576;Q0QEN7;H0YH81;F8W079	ATP synthase subunit beta, mitochondrial;ATP synthase subunit beta	ATP5B	-0.159629	-1.24636	0.721777	-1.4907	28	28	71.8	71.8	56.559	0
		Q15907	Q15907	Ras-related protein Rab-11B	RAB11B	-0.159242	-1.54204	0.568944	-1.25236	13	1	60.6	3.7	24.488	0
		Q9BU76-4;Q9BU76;Q9BU76-3;Q9BU76-2	Q9BU76-4;Q9BU76;Q9BU76-3;Q9BU76-2	Multiple myeloma tumor-associated protein 2	MMTAG2	-0.156008	0.0958569	0.0379471	0.243303	14	14	65.1	65.1	20.536	0
		Q53HU0;P50990;P50990-2;Q7Z759;P50990-3;H7C4C8;H7C2U0	Q53HU0;P50990;P50990-2;Q7Z759;P50990-3	T-complex protein 1 subunit theta	CCT8	-0.153935	-2.20151	0.644758	-2.42763	37	37	66.1	66.1	59.65	0
		P35241;B0YJ88;P35241-5;Q6PKD3;Q05CU6;P35241-4;B7Z2S7;Q6PJT4;V9HWC0;P26038;P35241-3;P35241-2;E9PNV3;E9PQ82;E9PNP4;V9GZ54;Q9NST9;E9PKN5;B7Z4C7	P35241;B0YJ88;P35241-5;Q6PKD3;Q05CU6;P35241-4;B7Z2S7	Radixin	RDX	-0.153416	-0.742048	0.363345	-0.397619	27	14	45.8	29.2	68.563	0
		B4DY09;Q12905;F4ZW62;Q53FG3;F4ZW63;X6R6Z1;A0A0A0MRL0	B4DY09;Q12905;F4ZW62;Q53FG3;F4ZW63	Interleukin enhancer-binding factor 2	ILF2	-0.153157	-1.72294	-0.133037	-1.79691	16	16	67.3	67.3	38.91	0
		P25398	P25398	40S ribosomal protein S12	RPS12	-0.151209	-1.58268	-0.106348	-1.83599	8	8	71.2	71.2	14.515	0
		P42677;Q5T4L4	P42677;Q5T4L4	40S ribosomal protein S27	RPS27	-0.148999	-0.223155	0.115238	-0.0633639	5	1	41.7	13.1	9.461	0
		E3W994;J3KR49;O75122;Q96F87;Q6N029;A0A024R2J1;O75122-2;B3KR06;E7ENG2;B4DG03;D6RBU8;H7C4X8;H7C5M8;C9J668;H7C4I5;B4DF74;A0A024R2L7	E3W994;J3KR49;O75122;Q96F87	CLIP-associating protein 2	CLASP2	-0.147958	0.0574155	NaN	0.214	54	2	52.6	1.4	138.86	0
		Q8N9Q2;A0A087WXZ8	Q8N9Q2	Protein SREK1IP1	SREK1IP1	-0.147958	NaN	-0.0582473	NaN	3	3	12.9	12.9	18.177	0
		Q8IV48;A0A024R355;B4DWF4;E5RIV7	Q8IV48;A0A024R355	3-5 exoribonuclease 1	ERI1	-0.146916	0.0229004	-0.568713	-0.717335	8	8	20.1	20.1	40.063	0
		Q6IAX2;P46778;Q59GK9;M0R181;G3V1B3;M0R3I5	Q6IAX2;P46778;Q59GK9;M0R181;G3V1B3	60S ribosomal protein L21	RPL21	-0.144177	-1.10774	-0.162597	-1.27572	14	14	59.4	59.4	18.565	0
		Q0P607;O95104;O95104-2;O95104-3	Q0P607;O95104;O95104-2;O95104-3	Splicing factor, arginine/serine-rich 15	SFRS15;SCAF4	-0.14274	0.206893	0.356661	0.388686	12	9	16.8	14.5	125.74	0
		Q7L2J0;A8K5Q1;Q7L2J0-2	Q7L2J0;A8K5Q1;Q7L2J0-2	7SK snRNA methylphosphate capping enzyme	MEPCE	-0.142479	-1.06519	-0.546956	-0.925275	10	10	20.5	20.5	74.354	0
		P32780;B2R7G4;B4DSG6;P32780-2;E9PL58;B4DS87;F5H0Y9;E9PI26	P32780;B2R7G4;B4DSG6;P32780-2	General transcription factor IIH subunit 1	GTF2H1	-0.141825	-0.0714515	-0.194844	0.24123	29	17	64.4	34.1	62.031	0
		Q9HCM4;Q9HCM4-3;B4E3R4	Q9HCM4;Q9HCM4-3	Band 4.1-like protein 5	EPB41L5	-0.141825	-0.0820871	-0.819586	-1.62238	34	3	64.7	8.3	81.855	0
		P43243;A8MXP9;D6REM6;Q68D11;D6R991;H0Y8T4;Q5CZA7;B3KM87;P43243-2;B4DRS1;B4DF66;Q9H4N1;D6R8Z5;D6RCM3;D6REK4;D6RBI2;D6RBK5;D6RE02;D6RIA2;D6RB45;A0A0K0K1G4;D6R9F3;D6RAM9;D6RAY2;D6RBS2;Q68E03	P43243;A8MXP9;D6REM6;Q68D11;D6R991	Matrin-3	MATR3;DKFZp686K23100	-0.141171	-1.07783	-0.641638	-1.76185	24	24	41.1	41.1	94.622	0
		A0A087WUD1;Q6DD87	A0A087WUD1;Q6DD87	Zinc finger protein 787	ZNF787	-0.14104	-0.0782895	-0.123799	0.139077	11	11	33.5	33.5	40.428	0
		Q9BTQ7;P62829;A0A024R1Q8;J3KT29;C9JD32;B9ZVP7;J3KTJ3;J3QQT9;A4D142	Q9BTQ7;P62829;A0A024R1Q8;J3KT29;C9JD32;B9ZVP7	60S ribosomal protein L23	RPL23	-0.139601	0.0723116	-0.0732718	0.210389	15	15	81.3	81.3	14.149	0
		Q8IVF7;Q8IVF7-2;Q8IVF7-3;F8W1F5;B3KXD8;Q9NSL0;Q8N4Y7	Q8IVF7;Q8IVF7-2;Q8IVF7-3;F8W1F5;B3KXD8;Q9NSL0	Formin-like protein 3	FMNL3;DKFZp762B245	-0.139208	0.222186	0.39973	0.946731	24	13	25.3	16.7	117.21	0
		P51948;A0A024R688;H0YJ92;P51948-2;A0A024R669;H0YJF2	P51948;A0A024R688;H0YJ92;P51948-2;A0A024R669;H0YJF2	CDK-activating kinase assembly factor MAT1	MNAT1	-0.138814	-0.0861704	-0.345623	-0.25032	7	7	34.3	34.3	35.823	0
		P62266;A8K517;D6RD47;D6RDJ2;D6RIX0;D6R9I7	P62266;A8K517;D6RD47	40S ribosomal protein S23	RPS23	-0.137897	0.252052	0.0782743	0.191689	10	10	49.7	49.7	15.807	0
		Q6UN15;Q6UN15-3;Q6UN15-5;Q6UN15-4;A0A0B4J203;B4DTW7;H0Y8P7	Q6UN15;Q6UN15-3;Q6UN15-5;Q6UN15-4;A0A0B4J203	Pre-mRNA 3-end-processing factor FIP1	FIP1L1	-0.137897	-0.454882	-0.583808	-0.602898	15	15	38.2	38.2	66.526	0
		O94913;E9PKN0;B7Z7X4;E9PQ01;A0A0C4DGU6;E9PQF9;Q0D2H7;E9PNY7	O94913;E9PKN0;B7Z7X4;E9PQ01;A0A0C4DGU6	Pre-mRNA cleavage complex 2 protein Pcf11	PCF11	-0.137372	NaN	0.510087	-0.201211	13	13	11.4	11.4	173.05	0
		Q9Y3I0;B4DNA0;B4DNG5;B4DXF1	Q9Y3I0;B4DNA0	tRNA-splicing ligase RtcB homolog	C22orf28	-0.136848	-1.27028	0.648824	-1.38556	24	24	56.2	56.2	55.21	0
		J3QSH4;Q14119;J9JIC7	J3QSH4;Q14119	Vascular endothelial zinc finger 1	VEZF1	-0.136716	0.0875986	0.234856	0.154454	8	6	20.7	18.8	55.793	0
		P39019;B0ZBD0;Q8WVX7;A0A075B6E2;M0R2L9;M0QXK4;M0QYF7;M0R140	P39019;B0ZBD0;Q8WVX7;A0A075B6E2	40S ribosomal protein S19	RPS19	-0.132511	-0.212952	-0.299362	0.0742315	13	13	64.1	64.1	16.06	0
		Q05639;Q59GP5	Q05639;Q59GP5	Elongation factor 1-alpha 2	EEF1A2	-0.132511	-2.5206	1.22911	-1.88177	24	11	59.6	29.6	50.47	0
		Q6NZ55;P26373;A8K4C8;P26373-2;J3QSB4;H3BTH3;B4DGL7;O60250;J3KS98;H3BUK8	Q6NZ55;P26373;A8K4C8;P26373-2;J3QSB4	60S ribosomal protein L13	RPL13	-0.132116	-0.784334	-0.0226164	-1.00712	15	15	50.7	50.7	24.265	0
		Q6I9T8;P67775;B3KUN1;B3KQ51;Q8WZ56;Q5U0I7;P62714;B3KRM2;P67775-2;H0YC23;E5RHC1;E5RFI3;E5RHP4;H0YBN9;E7ESG8;B7Z2C5	Q6I9T8;P67775;B3KUN1;B3KQ51;Q8WZ56;Q5U0I7;P62714;B3KRM2;P67775-2	Serine/threonine-protein phosphatase;Serine/threonine-protein phosphatase 2A catalytic subunit alpha isoform;Serine/threonine-protein phosphatase 2A catalytic subunit beta isoform	PPP2CA;PPP2CB	-0.131589	-0.941365	0.0728924	-0.948336	12	10	59.2	50.2	35.55	0
		B7Z4V2;V9HW84;P38646;Q8N1C8;B7Z4T3;B7Z1V7;A1XP52;Q2F839;D6RJI2;D6RA73;H0YBG6;H0Y8S0	B7Z4V2;V9HW84;P38646;Q8N1C8;B7Z4T3;B7Z1V7	Stress-70 protein, mitochondrial	HSPA9	-0.130272	-1.188	0.448804	-0.968831	39	39	54.3	54.3	72.4	0
		Q03001;F8W9J4;Q03001-9	Q03001;F8W9J4	Dystonin	DST	-0.13014	0.00791302	-0.119821	0.0761487	185	13	31.2	2.9	860.65	0
		A0A096LP22;Q86Y79;C9J7Z1;A0A096LP34;A0A096LPA3	A0A096LP22;Q86Y79;C9J7Z1;A0A096LP34	Probable peptidyl-tRNA hydrolase	PTRH1	-0.128821	-0.147506	0.2163	-0.0369402	7	7	43	43	18.43	0
		O14523;O14523-2;Q6DHX1;E9PK05;Q9BTM2	O14523;O14523-2;Q6DHX1;E9PK05	C2 domain-containing protein 2-like	C2CD2L	-0.127897	NaN	0.88678	0.608241	8	8	19.5	19.5	76.18	0
		A0A087WUH0;P28715;Q59FZ7;A0A090J7P6;B4DGQ2;A0A090HNM7;R4GMW8;B4DSI5;B4E0X0;P28715-2;P28715-3	A0A087WUH0;P28715;Q59FZ7;A0A090J7P6;B4DGQ2;A0A090HNM7;R4GMW8;B4DSI5	DNA repair protein complementing XP-G cells	ERCC5;BIVM-ERCC5	-0.126048	-0.229924	-0.194717	0.119688	27	27	35.2	35.2	133.11	0
		E9PPJ5;P21741;E9PLM6;P21741-2	E9PPJ5;P21741;E9PLM6;P21741-2	Midkine	MDK	-0.125916	-0.0437649	-0.0319598	0.85989	7	7	40.5	40.5	14.374	0
		Q01105-2;B2RCX0;A0A024R895;Q01105-3;A0A0C4DFV9;Q01105-4;Q5VXV3;Q01105;A0A087X027;P0DME0	Q01105-2;B2RCX0;A0A024R895;Q01105-3;A0A0C4DFV9;Q01105-4;Q5VXV3;Q01105;A0A087X027;P0DME0	Protein SET	SET	-0.125783	-2.74429	0.260912	-3.10284	13	13	49.1	49.1	32.103	0
		A0A0C4DGX4;Q13616;A0A090N7U0;B4DLA3;B3KTW0;Q75MQ1;B3KU45;Q8NI38-2	A0A0C4DGX4;Q13616;A0A090N7U0;B4DLA3;B3KTW0;Q75MQ1	Cullin-1	CUL1	-0.125651	-0.556563	NaN	-1.45237	25	25	40	40	87.387	0
		Q32Q75;P06730;X5D7E3;P06730-3;D6RBW1;P06730-2;B7Z2T1;H0Y8J7;D6RFJ3;D6RHE2;H0Y8X3;A6NMX2	Q32Q75;P06730;X5D7E3;P06730-3;D6RBW1;P06730-2;B7Z2T1;H0Y8J7	Eukaryotic translation initiation factor 4E	EIF4E	-0.125519	-0.87102	0.705406	-1.55453	8	8	36.9	36.9	25.067	0
		Q6DKI1;A0A024RD36;R4GMU7;B7Z4G0;Q6DKI1-2;B3KMP5;A8K5J5	Q6DKI1;A0A024RD36;R4GMU7;B7Z4G0;Q6DKI1-2	60S ribosomal protein L7-like 1	RPL7L1	-0.12499	NaN	-0.230818	-1.61485	7	7	33.7	33.7	28.661	0
		Q53FG6;Q15427;B3KUJ0;Q5SZ64	Q53FG6;Q15427;B3KUJ0;Q5SZ64	Splicing factor 3B subunit 4	SF3B4	-0.12499	-0.639827	0.399445	-0.454111	6	6	21.9	21.9	44.386	0
		E9PC69;Q7KZI7-14;A8K2S4;E7ETY4;A9CP04;A0A024R555	E9PC69;Q7KZI7-14;A8K2S4;E7ETY4;A9CP04;A0A024R555	Serine/threonine-protein kinase MARK2	MARK2;Par1b	-0.124196	0.0137839	0.0269104	0.480369	38	0	56.8	0	86.69	0
		B4DEH0;Q7Z7H8;Q7Z7H8-2	B4DEH0;Q7Z7H8;Q7Z7H8-2	39S ribosomal protein L10, mitochondrial	MRPL10	-0.122341	-0.792132	-0.109962	0.487589	5	5	37.4	37.4	25.139	0
		Q8WVM0;E5KTM5;A8K0B9	Q8WVM0;E5KTM5;A8K0B9	Dimethyladenosine transferase 1, mitochondrial	TFB1M	-0.121811	-0.290533	-0.446891	-0.120953	13	13	46.8	46.8	39.542	0
		O95400;A0A024QZC1;Q5QTR6	O95400;A0A024QZC1;Q5QTR6	CD2 antigen cytoplasmic tail-binding protein 2	CD2BP2	-0.121015	0.322505	0.236656	0.173511	12	12	40.5	40.5	37.646	0
		Q9UJZ1;Q9UJZ1-2;A0A087WYB4;Q6ZNW0;F2Z2I8	Q9UJZ1;Q9UJZ1-2;A0A087WYB4;Q6ZNW0	Stomatin-like protein 2, mitochondrial	STOML2	-0.120352	-1.07157	1.29807	-1.18955	13	13	57.9	57.9	38.534	0
		B2RZG9;B4DIC3;Q9UPQ3-3;Q53S93;A0A087X044;Q4ZG54;Q53RW1;H7C211;C9J8Z2;D3DWE7;Q8TF27;A0A087X0S6;J3KQL4;A8MT82;A0A096LNP0;A6NIR3;A0A0D9SFU9	B2RZG9		AGAP1	-0.120219	0.185993	-0.156008	-0.0226688	24	1	36.9	1.6	89.091	0
		Q13151	Q13151	Heterogeneous nuclear ribonucleoprotein A0	HNRNPA0	-0.119157	-0.750057	0.836527	-2.01066	8	8	24.3	24.3	30.84	0
		J3KQN4;P83881;H0Y5B4;H7BZ11;H7BY91;H0Y3V9	J3KQN4;P83881;H0Y5B4;H7BZ11	60S ribosomal protein L36a	RPL36A	-0.11836	0.229096	0.00653576	0.162983	9	2	48.6	14.1	16.378	0
		P17987;E7EQR6;E7ERF2;F5H282;F5GZ03;F5H136;F5GZI8;F5H676;F5H726;F5GYL4;F5H7Y1	P17987;E7EQR6;E7ERF2;F5H282	T-complex protein 1 subunit alpha	TCP1	-0.117562	-2.10352	0.361824	-2.18574	32	32	73.4	73.4	60.343	0
		Q15084-3;Q15084;Q15084-4;Q15084-5;Q15084-2	Q15084-3;Q15084;Q15084-4;Q15084-5;Q15084-2	Protein disulfide-isomerase A6	PDIA6	-0.116098	-3.08743	0.614403	-3.65054	20	20	49.4	49.4	47.837	0
		Q9NRC8;Q9NRC8-3;A0A024R8W5;I3L480;Q9NRC8-2;I3L2A4	Q9NRC8;Q9NRC8-3;A0A024R8W5	NAD-dependent protein deacetylase sirtuin-7	SIRT7	-0.1153	-0.0444938	-0.0270125	-0.15234	13	13	42.2	42.2	44.898	0
		Q96DA6;Q96DA6-2;F2Z3A7;G5E9V2	Q96DA6;Q96DA6-2;F2Z3A7	Mitochondrial import inner membrane translocase subunit TIM14	DNAJC19	-0.1133	NaN	-0.51662	NaN	8	8	64.7	64.7	12.498	0
		Q59H57;B4DR70;P35637-2;A8K4H1;Q8TBR3;Q6IBQ5;P35637;Q13344;H3BPE7;Q70T18	Q59H57;B4DR70;P35637-2;A8K4H1;Q8TBR3;Q6IBQ5;P35637;Q13344;H3BPE7;Q70T18	RNA-binding protein FUS	FUS	-0.112633	-1.30422	0.261829	-0.95411	11	9	41.7	38.7	31.994	0
		Q14257;Q14257-2;H0YL43;A8MXP8	Q14257;Q14257-2;H0YL43;A8MXP8	Reticulocalbin-2	RCN2	-0.112366	-0.627026	0.160508	-0.919451	18	18	86.4	86.4	36.876	0
		Q8WVK2;A8K513;B8ZZ98;H0YBW5	Q8WVK2;A8K513;B8ZZ98	U4/U6.U5 small nuclear ribonucleoprotein 27 kDa protein	SNRNP27;hCG_1994066	-0.111699	-0.026161	-0.113167	-0.133765	11	11	43.2	43.2	18.86	0
		Q9P2N5;U3KPZ7;D3DQF6;B3KY61;Q05DK9	Q9P2N5;U3KPZ7;D3DQF6;B3KY61	RNA-binding protein 27	RBM27;POU4F3	-0.111699	0.130799	0.177115	0.5007	33	32	28.7	27.5	118.72	0
		Q8N1G1;Q05DB0;B4DYC5;B4DWY3	Q8N1G1	RNA exonuclease 1 homolog	REXO1	-0.110764	NaN	NaN	NaN	5	5	5.2	5.2	131.51	0
		P31040;A0A024QZ30;D6RFM5;P31040-2;P31040-3;A0A087X1I3;Q0QF12;B3KT34;B4DYN5;B3KYA5;B4DNB2;H0Y8X1;B7Z6J5	P31040;A0A024QZ30;D6RFM5;P31040-2;P31040-3;A0A087X1I3;Q0QF12;B3KT34;B4DYN5	Succinate dehydrogenase [ubiquinone] flavoprotein subunit, mitochondrial	SDHA	-0.110363	-0.986531	NaN	-1.1528	18	18	38.1	38.1	72.691	0
		P07305;P07305-2	P07305;P07305-2	Histone H1.0;Histone H1.0, N-terminally processed	H1F0	-0.11023	0.09815	-0.271904	-0.156193	6	6	28.4	28.4	20.863	0
		O75396;A0A087X1A9;I1VE16;I1VE20	O75396	Vesicle-trafficking protein SEC22b	SEC22B	-0.109026	-1.48884	0.279301	-1.6052	10	10	47.9	47.9	24.593	0
		Q8N4P8;Q9BZE4;D2CFK9;Q53GS0;Q9BZE4-2;Q9BZE4-3;B4DHR2;O60747;Q5T3R7	Q8N4P8;Q9BZE4;D2CFK9;Q53GS0;Q9BZE4-2;Q9BZE4-3;B4DHR2;O60747	Nucleolar GTP-binding protein 1	GTPBP4	-0.108759	-0.0683169	-0.287827	-0.0264696	45	45	66.1	66.1	73.708	0
		Q05519-2;Q05519;Q05BU6;Q6PJY9;Q6PKC9;Q5T760;Q6PJB9;B4DWT1;B4DTC1;Q6MZM2;Q6N079;Q5T757;S4R3C4;Q5HYN2	Q05519-2;Q05519;Q05BU6;Q6PJY9;Q6PKC9;Q5T760;Q6PJB9	Serine/arginine-rich splicing factor 11	SRSF11;SFRS11	-0.108357	-0.0653703	0.192101	-0.0370586	9	9	24	24	53.413	0
		Q13627-3;Q13627-4;Q13627-5;Q13627-2;Q13627;B4DX02	Q13627-3;Q13627-4;Q13627-5;Q13627-2;Q13627	Dual specificity tyrosine-phosphorylation-regulated kinase 1A	DYRK1A	-0.108357	-0.051758	0.377632	-0.137743	8	5	16.4	12.1	60.329	0
		P35612;Q05DK5;P35612-4;P35612-3;P35612-2;P35612-8;P35612-9;P35612-5;P35612-6;Q96HD4;C9J080;C9JTM0;P35612-7;C9J299	P35612;Q05DK5;P35612-4;P35612-3;P35612-2;P35612-8;P35612-9	Beta-adducin	ADD2	-0.10809	-0.060954	0.0220094	0.00388999	15	13	24.4	22.2	80.853	0
		D3DS14;Q8TER5;D3DS15;Q8TER5-3;Q8TER5-2;G3V485;G3V3N2;Q86TR4;G3V5C1	D3DS14;Q8TER5;D3DS15;Q8TER5-3;Q8TER5-2	Rho guanine nucleotide exchange factor 40	FLJ10357;ARHGEF40	-0.107152	0.16221	-0.0330882	-0.20317	52	5	41.8	3.8	164.64	0
		Q9H6W3;A0A0A8K8C0;Q9H6W3-2	Q9H6W3;A0A0A8K8C0;Q9H6W3-2	Bifunctional lysine-specific demethylase and histidyl-hydroxylase NO66	NO66	-0.106616	0.161178	0.0843032	-0.197964	21	21	50.7	50.7	71.085	0
		V9HW26;P25705;P25705-2;P25705-3;K7EK77;B4DGW3;K7ERX7;K7ENJ4;K7EJP1;K7EQH4;K7ESA0	V9HW26;P25705;P25705-2;P25705-3;K7EK77	ATP synthase subunit alpha, mitochondrial	ATP5A1	-0.105678	-1.14153	0.66974	-1.34092	30	30	59	59	59.75	0
		Q99832;Q53HV2;Q99832-3;Q6IBT3;Q99832-4;B7Z7I4;B7Z1C9;Q99832-2;F8WAM2;F8WBP8;A0A0D9SG95	Q99832;Q53HV2;Q99832-3;Q6IBT3;Q99832-4;B7Z7I4;B7Z1C9;Q99832-2	T-complex protein 1 subunit eta	CCT7	-0.103263	-2.12343	0.883662	-2.58996	36	36	74.2	74.2	59.366	0
		Q6PCB5;A0A087X239;Q6PCB5-2;H7C2D3;C9JM20	Q6PCB5;A0A087X239;Q6PCB5-2	Round spermatid basic protein 1-like protein	RSBN1L	-0.103128	-0.144728	-0.00460933	0.192194	17	15	23	20.7	94.868	0
		P30049	P30049	ATP synthase subunit delta, mitochondrial	ATP5D	-0.102053	-0.956404	NaN	NaN	2	2	13.7	13.7	17.49	0
		P62308;A8MWD9;Q49AN9;F5H013;C9JVQ0	P62308;A8MWD9;Q49AN9;F5H013;C9JVQ0	Small nuclear ribonucleoprotein G;Small nuclear ribonucleoprotein G-like protein	SNRPG	-0.101784	-0.290268	-0.0391384	-0.153976	5	5	36.8	36.8	8.496	0
		P27348;B4DMT8;Q53S41;B4DY04;E9PG15;Q53RR5;Q3YBA8	P27348;B4DMT8;Q53S41;B4DY04;E9PG15	14-3-3 protein theta	YWHAQ	-0.101381	-3.10259	-0.0729976	-3.07012	19	14	59.6	49.8	27.764	0
		Q5T8P6	Q5T8P6	RNA-binding protein 26	RBM26	-0.101112	-0.0513244	0.0578121	0.385376	32	0	32.6	0	113.6	0
		Q8IXK0-2;B3KPJ4;B4DG61;Q8IXK0-4;B7ZLY0;A0A0A0MSI2;Q8IXK0;Q8IXK0-5;Q8IXK0-3;H7C528	Q8IXK0-2;B3KPJ4;B4DG61;Q8IXK0-4;B7ZLY0;A0A0A0MSI2;Q8IXK0;Q8IXK0-5;Q8IXK0-3	Polyhomeotic-like protein 2	PHC2	-0.100305	0.375067	0.395606	0.525267	17	6	54.5	24.8	35.759	0
		G5E963;B3KTM7;B2RAX5;A0A0C4DFR1;Q8IW47;O75069-2;O75069;A6NJC0;Q7Z6C6	G5E963;B3KTM7;B2RAX5;A0A0C4DFR1;Q8IW47;O75069-2;O75069;A6NJC0;Q7Z6C6	Transmembrane and coiled-coil domains protein 2	TMCC2	-0.0993626	NaN	NaN	NaN	5	3	15.1	10.9	51.658	0
		O00483;A0A024R9Z0	O00483;A0A024R9Z0	NADH dehydrogenase [ubiquinone] 1 alpha subcomplex subunit 4	NDUFA4	-0.0988237	-1.16065	NaN	0.072586	3	3	37	37	9.3697	0
		Q9C040;Q9C040-2;A0A0J9YX34;A0A0J9YW70;C9JVI3;C9J084;A0A0J9YY97	Q9C040;Q9C040-2;A0A0J9YX34	Tripartite motif-containing protein 2	TRIM2	-0.0959919	-0.100237	-0.217975	-0.423836	25	23	47.7	44.9	81.529	0
		P48047;Q53HH2;H7C0C1;H7C086;H7C068	P48047;Q53HH2;H7C0C1	ATP synthase subunit O, mitochondrial	ATP5O	-0.0954519	-1.52853	0.0897432	-1.31588	13	13	70.9	70.9	23.277	0
		Q9UGP8;B3KQF0;B3KNE7;B3KWU4;A6PVC9	Q9UGP8;B3KQF0;B3KNE7	Translocation protein SEC63 homolog	SEC63	-0.0926134	-0.420492	0.720469	0.148218	24	24	38.6	38.6	87.996	0
		Q7L7X3;A0A024QZ70;Q7L7X3-3;Q7L7X3-2;J3QS76;F5H5C7;H0YF68;Q9P0C6	Q7L7X3;A0A024QZ70;Q7L7X3-3	Serine/threonine-protein kinase TAO1	TAOK1	-0.090718	-0.276241	0.197782	-0.000245268	35	29	40.9	36.5	116.07	0
		Q9NWB6;A0A024RDW4;Q9NWB6-3;Q9NWB6-2;B4E3J6;X6R9F1	Q9NWB6;A0A024RDW4;Q9NWB6-3;Q9NWB6-2;B4E3J6	Arginine and glutamate-rich protein 1	ARGLU1	-0.0896338	0.00259443	0.130034	-0.297626	9	9	26.4	26.4	33.216	0
		Q6IBA2;P53999;Q59G24;B7Z1Z0;D6RC37;D6R970;Q6E433	Q6IBA2;P53999;Q59G24;B7Z1Z0	Activated RNA polymerase II transcriptional coactivator p15	PC4;SUB1	-0.0878702	-0.281264	1.33712	-0.0803929	11	11	70.1	70.1	14.395	0
		Q9H089;H7C2X7;F8WFC6	Q9H089	Large subunit GTPase 1 homolog	LSG1	-0.0871912	-0.168236	0.0761435	0.0582473	35	35	64.3	64.3	75.225	0
		Q8TDM6;Q8TDM6-4;Q8TDM6-2;A0A0A0MSL1;Q8TDM6-5;B2RBR1;A0A0J9YYG8;Q8TDM6-3;R4GMQ2	Q8TDM6;Q8TDM6-4;Q8TDM6-2	Disks large homolog 5	DLG5	-0.0854246	0.438719	0.462634	0.321351	57	57	31.5	31.5	213.87	0
		Q8IXB1;Q8IXB1-2;B3KNK5;B4DP04;Q86XS7;E7EP04;Q8IXB1-3;Q6YPB0;Q71S60;A0A087WXH7;Q8N4C5;H7C1G0	Q8IXB1;Q8IXB1-2;B3KNK5;B4DP04	DnaJ homolog subfamily C member 10	DNAJC10	-0.0848807	-0.620135	0.135317	-0.393975	15	15	20.8	20.8	91.079	0
		Q9UL03-3;Q9UL03;A0A024RDU0;G5E9X1;B3KQH5;B4E2C8;B4DL13;C9JVX2;Q9UL03-2;C9J885;C9K0V7;F8WAV7;C9JAV7;B4E1J5;Q8N8M2	Q9UL03-3;Q9UL03;A0A024RDU0;G5E9X1;B3KQH5;B4E2C8	Integrator complex subunit 6	INTS6	-0.0847447	0.0712136	-0.142479	0.0651587	9	8	12.5	11.7	98.986	0
		Q96DT7;Q96DT7-2;Q96DT7-3;Q96DT7-4;A8E4L4;Q9H9H3	Q96DT7;Q96DT7-2;Q96DT7-3;Q96DT7-4;A8E4L4	Zinc finger and BTB domain-containing protein 10	ZBTB10	-0.0847447	0.394953	0.625845	0.828713	19	19	25.4	25.4	94.893	0
		Q9BXK1;A0A087WWX5;D6W5Z8	Q9BXK1;A0A087WWX5;D6W5Z8	Krueppel-like factor 16	KLF16	-0.0844725	-0.24255	0.0222878	-0.0971006	6	6	42.5	42.5	25.43	0
		J3QLE5;Q66K91;Q5XPV6;P14678-2;B4DVS0;X5DP00;P63162;P14678;Q9UIS4;P63162-2;Q15182;A8MT02;P14678-3;Q53HE7;Q6LBS1;J3KRY3;S4R3P3	J3QLE5;Q66K91;Q5XPV6;P14678-2;B4DVS0;X5DP00;P63162;P14678;Q9UIS4;P63162-2;Q15182;A8MT02;P14678-3;Q53HE7;Q6LBS1;J3KRY3;S4R3P3	Small nuclear ribonucleoprotein-associated protein;Small nuclear ribonucleoprotein-associated proteins B and B;Small nuclear ribonucleoprotein-associated protein N	SNRPN;SNRPB	-0.0829751	-0.0821329	-0.0890913	-0.0656421	7	7	35.5	35.5	17.546	0
		Q96AY2;Q96AY2-2;H0Y9Z4	Q96AY2;Q96AY2-2;H0Y9Z4	Crossover junction endonuclease EME1	EME1	-0.0820213	0.32262	0.0637861	-0.360471	8	8	18.6	18.6	63.251	0
		Q96MN5;X6R7X0;Q96MN5-2	Q96MN5;X6R7X0;Q96MN5-2	Transcription elongation factor A N-terminal and central domain-containing protein 2	TCEANC2	-0.0803847	-0.351093	-0.2929	-0.139045	10	10	41.3	41.3	24.15	0
		Q9HD72;Q9HBE1-4;Q9HBE1-2;A8K6Y8;A0A024R1H7;Q9HBE1-3;A0A024R1F8;Q59HH1;Q9HBE1;A0A024R1M5	Q9HD72;Q9HBE1-4;Q9HBE1-2;A8K6Y8;A0A024R1H7;Q9HBE1-3;A0A024R1F8;Q59HH1;Q9HBE1;A0A024R1M5	POZ-, AT hook-, and zinc finger-containing protein 1	PATZ1	-0.0797024	0.140517	0.168787	0.346645	11	9	28.3	26.4	45.257	0
		E9PL01;Q15005;B4DDB9;A0A087WUC6;E9PI68;E9PRB9;H0YE04	E9PL01;Q15005;B4DDB9;A0A087WUC6;E9PI68;E9PRB9	Signal peptidase complex subunit 2	SPCS2	-0.0792927	-0.93987	0.606847	-0.740866	7	7	46.5	46.5	17.027	0
		O60307	O60307	Microtubule-associated serine/threonine-protein kinase 3	MAST3	-0.0790197	-0.185671	-0.125387	0.70248	17	13	16	13	143.14	0
		S4R3T5;F5H5X2;Q6NS38;F5GZZ0;Q6NS38-2	S4R3T5;F5H5X2;Q6NS38;F5GZZ0;Q6NS38-2	Alpha-ketoglutarate-dependent dioxygenase alkB homolog 2	ALKBH2	-0.0787465	-0.173694	0.00379928	NaN	2	2	13.4	13.4	16.554	0
		O00139-2;B0AZS5;H0Y8H2;D6RD93	O00139-2;B0AZS5	Kinesin-like protein KIF2A	KIF2A	-0.0776532	-0.128787	0.0812627	0.0900404	42	0	71.5	0	75.042	0
		A8K6X3;A0A0C4DG89	A8K6X3;A0A0C4DG89			-0.0773797	-0.241066	-0.236462	-0.106234	62	1	55.1	1.9	117.47	0
		Q08ET0;P24539;A8K4W2;Q53GB3;Q5QNZ2	Q08ET0;P24539;A8K4W2;Q53GB3;Q5QNZ2	ATP synthase subunit b, mitochondrial	hCG_39985;ATP5F1	-0.0769695	-2.0187	0.798467	-2.07637	12	12	46.1	46.1	28.908	0
		Q9HCM3;Q9HCM3-2;Q9HCM3-4;Q9HCM3-3	Q9HCM3;Q9HCM3-2	UPF0606 protein KIAA1549	KIAA1549	-0.0765591	0.0486547	-0.148218	0.322159	21	21	12.5	12.5	210.75	0
		P51665;B2RD27;B4DXI8;H3BNT7;H3BTM8;H3BQV2	P51665;B2RD27;B4DXI8;H3BNT7;H3BTM8	26S proteasome non-ATPase regulatory subunit 7	PSMD7	-0.0758749	-1.74434	0.414114	-1.85736	14	14	71.3	71.3	37.025	0
		P12956;A0A024R1N4;P12956-2;B1AHC9;B2RDN9;B4DE32;B4E356;Q6IC76	P12956;A0A024R1N4;P12956-2;B1AHC9;B2RDN9;B4DE32;B4E356	X-ray repair cross-complementing protein 6	XRCC6	-0.0756011	-1.68905	0.600687	-2.09925	40	40	65.8	65.8	69.842	0
		P62312	P62312	U6 snRNA-associated Sm-like protein LSm6	LSM6	-0.0742315	-0.588747	-0.240131	-0.163543	4	4	67.5	67.5	9.1275	0
		Q9NWT1	Q9NWT1	p21-activated protein kinase-interacting protein 1	PAK1IP1	-0.0727232	NaN	-0.369829	-0.432396	6	6	19.1	19.1	43.963	0
		C9JEV9;O95639-3;O95639-2;O95639;B7Z7B0;F8WEL7;H7C419	C9JEV9;O95639-3;O95639-2;O95639;B7Z7B0	Cleavage and polyadenylation specificity factor subunit 4	CPSF4	-0.0724488	-0.248433	-0.457332	-0.866805	4	4	25.6	25.6	23.653	0
		P62304;A6NHK2	P62304	Small nuclear ribonucleoprotein E	SNRPE	-0.0723116	-0.362826	NaN	-0.22989	3	3	38	38	10.803	0
		P48651-3;P48651-2;Q9BSY0;P48651;A8KAH1	P48651-3;P48651-2;Q9BSY0;P48651;A8KAH1	Phosphatidylserine synthase 1	PTDSS1	-0.0721745	NaN	NaN	NaN	2	2	9.3	9.3	34.579	0
		Q9Y383;B3KSL5;Q75M91;V9GZ75;F8WEU3	Q9Y383;B3KSL5	Putative RNA-binding protein Luc7-like 2	LUC7L2	-0.0698396	0.118891	-0.0299829	-0.156048	24	2	55.1	4.3	46.513	0
		Q6IBH0;Q02978;I3L1P8;Q02978-2	Q6IBH0;Q02978;I3L1P8;Q02978-2	Mitochondrial 2-oxoglutarate/malate carrier protein	SLC25A11	-0.0683268	-1.43351	-0.338225	-1.33501	15	15	62.4	62.4	34.061	0
		Q96EK4;B5APZ3	Q96EK4	THAP domain-containing protein 11	THAP11	-0.0673633	0.0688772	0.189433	0.245252	11	11	27.4	27.4	34.455	0
		Q8NEY8;Q8NEY8-9;F8W6A0;B7Z8M9;Q8NEY8-8;Q8NEY8-2;F8W0Q9;B7Z695;Q8NEY8-3;F8WF16;B7Z615;Q8NEY8-6;B7Z8L1;Q8NEY8-5;F8VPY7;F8VWU8;F8VXV7;F8VRK2;Q8NEY8-7;REV__K7EN69	Q8NEY8;Q8NEY8-9;F8W6A0;B7Z8M9;Q8NEY8-8;Q8NEY8-2;F8W0Q9;B7Z695;Q8NEY8-3;F8WF16;B7Z615;Q8NEY8-6;B7Z8L1	Periphilin-1	PPHLN1	-0.0669503	NaN	NaN	NaN	7	7	15.5	15.5	52.736	0
		G3V207;Q9ULS5	G3V207;Q9ULS5	Transmembrane and coiled-coil domains protein 3	TMCC3	-0.0668125	NaN	1.1029	2.2681	5	4	15	12.6	50.173	0
		Q86VP6;A8K8U1;Q86VP6-2;A0A0C4DGH5;B3KMG3;H0YH27;Q86VP6-3;B3KM30;F5H6I6;O75155-2;O75155;F8WBB8	Q86VP6;A8K8U1;Q86VP6-2;A0A0C4DGH5	Cullin-associated NEDD8-dissociated protein 1	CAND1	-0.0666747	-2.75312	0.199371	-2.47473	46	46	47.8	47.8	136.37	0
		P08238;A0A024RD80;B4DMA2;B4DGL0;Q6PK50;Q9H6X9;A8K3W9;Q58FF7;O14942;Q58FF4	P08238;A0A024RD80;B4DMA2;B4DGL0	Heat shock protein HSP 90-beta	HSP90AB1	-0.0655723	-2.60445	1.00749	-2.74565	59	35	77.3	49.4	83.263	0
		Q03111	Q03111	Protein ENL	MLLT1	-0.0651587	NaN	-0.164529	0.037312	4	4	10.2	10.2	62.055	0
		P48730;B4E0G1;A0A024R8X3;P48730-2;H7BYT1;B0QY35;B0QY34;H0Y645;B4DIJ9;Q59FJ7;B4DLF1;J3KRM8	P48730;B4E0G1;A0A024R8X3;P48730-2;H7BYT1;B0QY35;B0QY34;H0Y645;B4DIJ9;Q59FJ7	Casein kinase I isoform delta	CSNK1D;CSNK1E	-0.0648829	0.137241	0.189154	0.0164963	11	3	28.7	8.4	47.33	0
		P62318-2;P62318;H3BT13	P62318-2;P62318	Small nuclear ribonucleoprotein Sm D3	SNRPD3	-0.0647449	-0.142385	-0.0724488	-0.019492	5	5	40.8	40.8	13.291	0
		B4DIB3;X5D2M4;Q9P0L2;A0A087X0I6;X5DNR8;Q9P0L2-3;Q9P0L2-2;X5D7J4;Q9H051	B4DIB3;X5D2M4;Q9P0L2;A0A087X0I6;X5DNR8;Q9P0L2-3;Q9P0L2-2;X5D7J4	Serine/threonine-protein kinase MARK1	MARK1	-0.0646069	-0.0269398	0.0193459	0.147567	33	23	48.2	37.9	87.455	0
		P35659;P35659-2;B4DFG0;B4DNW3;D6RDA2;D6R9L5;H0Y993;H0Y8X0;Q6MZJ9	P35659;P35659-2;B4DFG0;B4DNW3;D6RDA2;D6R9L5	Protein DEK	DEK	-0.064469	-0.062746	0.0654307	0.570463	12	12	29.1	29.1	42.674	0
		Q02040;Q02040-2;Q02040-3;X6RAJ1;Q05DA9	Q02040;Q02040-2;Q02040-3;X6RAJ1;Q05DA9	A-kinase anchor protein 17A	AKAP17A;SFRS17A	-0.0643311	0.319849	0.122586	0.172744	25	25	34.4	34.4	80.735	0
		P51571;A6NLM8	P51571;A6NLM8	Translocon-associated protein subunit delta	SSR4	-0.0629506	-1.3272	NaN	-0.524085	7	7	53.8	53.8	18.998	0
		Q71DI3	Q71DI3	Histone H3.2	HIST2H3A	-0.0626743	-0.3781	-0.671746	-0.537257	7	1	48.5	23.5	15.388	0
		Q9P015;B2R739;E5RIZ4;E5RHF4	Q9P015;B2R739;E5RIZ4;E5RHF4	39S ribosomal protein L15, mitochondrial	MRPL15	-0.0614305	-1.05134	-0.0831112	-0.804174	14	14	48.6	48.6	33.419	0
		P62899;C9JU56;B7Z4E3;P62899-3;B2R4C1;P62899-2;B7Z4C8;H7C2W9;B8ZZK4;Q76N53	P62899;C9JU56;B7Z4E3;P62899-3;B2R4C1;P62899-2;B7Z4C8;H7C2W9;B8ZZK4	60S ribosomal protein L31	RPL31	-0.0601858	-0.283299	-0.145873	-0.137553	12	12	53.6	53.6	14.463	0
		Q96N67-6;Q96N67;Q96N67-3;Q96N67-5;Q96N67-2;Q96N67-4;H0Y7L2;A0A0C4DGY6;B3KRG0;B4DSH0;Q96N67-7;A4FU72	Q96N67-6;Q96N67;Q96N67-3;Q96N67-5;Q96N67-2;Q96N67-4;H0Y7L2	Dedicator of cytokinesis protein 7	DOCK7	-0.0578315	-0.640097	-0.169412	-0.799747	61	53	35.9	32.5	241.67	0
		P62333;A0A087X2I1;V9HW24;H0YJC0;H0YJS8;B4DR91;H0YJX2;H0YJE9;H0YJT1	P62333;A0A087X2I1;V9HW24;H0YJC0	26S protease regulatory subunit 10B	PSMC6	-0.0565835	-1.481	0.385563	-1.47614	18	18	56.3	56.3	44.172	0
		Q9NX20;E9PI14	Q9NX20	39S ribosomal protein L16, mitochondrial	MRPL16	-0.0558898	-0.343879	-0.211635	-0.33971	13	13	44.6	44.6	28.449	0
		Q12959-5;Q12959-3;Q12959-6;A0A0C4DFT3;Q12959-4;Q12959;Q12959-7;Q12959-2;Q59FC4;Q12959-8;Q12959-9;B4DF78;E7EQD7;Q8N3T5;H7C166;B4E2H8;Q6PJH1;Q15700-3;B7Z264;E9PIW2;B7Z395;B7Z2T4;E9PN83;Q15700;Q15700-4;Q15700-2;C9J110;F2Z2L0;C9IYP1;C9JUA9;C9JN61;H7C325;C9JCP6;A8MUT6;F8W750;Q15700-5;B5MCC5;B7Z646	Q12959-5;Q12959-3;Q12959-6;A0A0C4DFT3;Q12959-4;Q12959;Q12959-7;Q12959-2;Q59FC4;Q12959-8;Q12959-9;B4DF78;E7EQD7	Disks large homolog 1	DLG1	-0.0542234	0.6371	0.00946622	0.273456	15	12	23.1	18.3	95.165	0
		B4DDF7;P30153;A8K7B7;B4DQY1;A8K3H8;B4DE69;Q8NB89;B3KQV6;C9J9C1;B4E1Q0;E9PH38;E9PPI5;E9PNM7;E9PHZ6;M0QXG4;M0R0K6	B4DDF7;P30153;A8K7B7;B4DQY1;A8K3H8;B4DE69;Q8NB89;B3KQV6;C9J9C1	Serine/threonine-protein phosphatase 2A 65 kDa regulatory subunit A alpha isoform	PPP2R1A	-0.0542234	-1.5021	0.262486	-1.08773	30	23	62.5	45.3	64.181	0
		Q4VB24;P10412;B2R984;A3R0T8;A3R0T7	Q4VB24;P10412;B2R984;A3R0T8;A3R0T7	Histone H1.4	HIST1H1E	-0.0522768	-0.0630172	-0.391548	-0.230431	11	1	35.2	7.3	21.893	0
		P23458;Q4LDX3;A0A0A0N0M2;Q8IV82;Q0VGA4;Q6P669	P23458;Q4LDX3;A0A0A0N0M2	Tyrosine-protein kinase JAK1	JAK1	-0.0518593	NaN	NaN	-0.755624	9	8	12	11	133.28	0
		K7ES61;Q9BYD3;A0A024R7C5;Q9BYD3-2;X6RAY8;K7ELQ0;K7EKI4;K7ELF1;K7EJ73	K7ES61;Q9BYD3;A0A024R7C5;Q9BYD3-2;X6RAY8;K7ELQ0	39S ribosomal protein L4, mitochondrial	MRPL4	-0.0513026	-0.635069	0.0213211	-0.14733	11	11	58.3	58.3	33.792	0
		Q9H9B4;D6RFI0;S4R2X2;D6RDG7;D6RAE9	Q9H9B4;D6RFI0	Sideroflexin-1	SFXN1	-0.0513026	-1.31642	0.733387	-1.27362	14	13	56.5	50.6	35.619	0
		Q9UNX3;E5RIT6;E5RHH1;J3KS10;H7C1F9;Q2PPJ7-3;Q2PPJ7-2;Q2PPJ7	Q9UNX3;E5RIT6	60S ribosomal protein L26-like 1	RPL26L1	-0.0511633	-0.205896	-0.0760118	-0.377295	13	3	55.2	12.4	17.256	0
		P15880;Q8N5L9;Q6IPX5;Q3KQT6;Q8J014;H0YEN5;E9PMM9;I3L404;E9PPT0;Q8NI61;E9PQD7;E9PM36;Q9BSW5;O60249;Q8NI62;D3DU83;A4D0Y7;H3BNG3;H0YE27;Q6ZNN8	P15880;Q8N5L9;Q6IPX5;Q3KQT6;Q8J014;H0YEN5;E9PMM9;I3L404;E9PPT0;Q8NI61;E9PQD7;E9PM36	40S ribosomal protein S2	RPS2;rps2;OK/KNS-cl.7	-0.051024	-0.410697	0.103658	-0.332262	16	16	53.2	53.2	31.324	0
		P09017;A0A024RB51;Q86TF7;Q13028;Q14543;A0A024RB66;A0A024RA37;C9K088;Q4VAU5;P31260-2;A1ECB7;A1ECB6;A1ECB2;A1ECB1;A1ECD1;A1ECB8;Q9HB13;A1L0T6;P47902-2;H0YHX3;A0A0M3L9V7;Q4VAU3;A0A087WTJ6;Q99801-3;Q14DW8;A0A087WWK9;Q99801-4;F8VXG1;Q99801-2;P50219-2;Q99801-5;Q99801;Q9UDY3;P17483;P09016;Q9H4S2;P47902;P35452;P31275;P52945;H0YIA6;O14627;A4D182;O60479;B2R870;A0A087WVU3;F8VXG0;P14651-3;P14653;A6NCS4;Q9BZM…	P09017;A0A024RB51;Q86TF7	Homeobox protein Hox-C4	HOXC4	-0.0506061	-0.169031	0.1005	0.507211	3	2	11.4	8.7	29.811	0
		Q2TB59;Q13423;A0A024R0C3;E9PCX7;D6RAI5;D6RHU2;B4DS88;B4DMN9;H0Y8P5;Q8N5H5;D6RCR6	Q2TB59;Q13423;A0A024R0C3;E9PCX7	NAD(P) transhydrogenase, mitochondrial	NNT	-0.049352	-0.981993	-0.0746424	-1.04112	33	33	38.4	38.4	113.88	0
		O14776-2;O14776;G3V220;B7Z921;Q5VWI1	O14776-2;O14776;G3V220	Transcription elongation regulator 1	TCERG1	-0.0485151	-0.5199	-0.229342	-0.509841	24	24	22.7	22.7	121.69	0
		Q9NP97;B4DFR2;B1AKR6;Q8TF09;H3BNG9;Q9NP97-2;Q7Z4M1;H3BQI1	Q9NP97;B4DFR2;B1AKR6	Dynein light chain roadblock-type 1	DYNLRB1	-0.0480967	-1.47041	-0.0224743	NaN	5	4	69.8	61.5	10.921	0
		Q96DV6;P62753;A2A3R6;A2A3R5;A2A3R7;Q9BZU1	Q96DV6;P62753;A2A3R6;A2A3R5	40S ribosomal protein S6	RPS6	-0.0450235	0.122607	0.0150972	-0.139363	16	16	44.2	44.2	28.708	0
		Q6IB11;O00264;O00264-2	Q6IB11;O00264;O00264-2	Membrane-associated progesterone receptor component 1	PGRMC1	-0.0439044	-0.989736	0.753555	-0.859823	10	9	52.3	47.7	21.671	0
		A0A087WXM6;J3QQT2;J3KRX5;P18621;A0A024R261;P18621-3;A0A0A6YYL6;P18621-2;J3QLC8;A0A0A0MRF8;J3KRB3;A0A087WWH0;J3QS96;A0A087WY81;J3KSJ0;A4D1R6;A4D1R5	A0A087WXM6;J3QQT2;J3KRX5;P18621;A0A024R261;P18621-3;A0A0A6YYL6;P18621-2;J3QLC8;A0A0A0MRF8;J3KRB3;A0A087WWH0;J3QS96;A0A087WY81	60S ribosomal protein L17	RPL17	-0.0436244	-0.0570314	-0.0318186	-0.257028	11	11	58	58	19.586	0
		P46779;P46779-2;P46779-3;H0YKD8;P46779-4;P46779-5;H0YMF4;H0YLP6;Q59F34;O60251	P46779;P46779-2;P46779-3;H0YKD8;P46779-4;P46779-5;H0YMF4;H0YLP6;Q59F34	60S ribosomal protein L28	RPL28	-0.0432045	-0.726496	-0.014641	-0.914603	12	12	65	65	15.747	0
		O75940	O75940	Survival of motor neuron-related-splicing factor 30	SMNDC1	-0.0430645	-0.381404	-0.0275787	-0.890252	6	6	41.6	41.6	26.711	0
		J3QR09;J3KTE4;Q53G49;P84098;Q8IWR8;J3QL15	J3QR09;J3KTE4;Q53G49;P84098;Q8IWR8	Ribosomal protein L19;60S ribosomal protein L19	RPL19	-0.0413831	-0.849856	-0.0116388	-0.952741	13	13	41.5	41.5	23.134	0
		Q9Y4Y9;A0A090N8Y5;Q9Y4Y9-2;B8ZZF8	Q9Y4Y9;A0A090N8Y5;Q9Y4Y9-2	U6 snRNA-associated Sm-like protein LSm5	LSM5	-0.0381553	-0.795734	-0.205893	-1.24284	3	3	79.1	79.1	9.9374	0
		O75821;Q6IAM0;A8K5K5;K7ER90;K7EL20;K7ENA8;K7EP16;B0AZV5;K7EL60;B7Z1G0;K7ENH0	O75821;Q6IAM0;A8K5K5;K7ER90;K7EL20;K7ENA8	Eukaryotic translation initiation factor 3 subunit G	EIF3G;EIF3S4	-0.0370308	-1.72547	NaN	-1.82077	11	11	43.8	43.8	35.611	0
		Q8WWY3;F1T0A5;E7EVX8;Q8WWY3-4;B4DWW8;Q8WWY3-3;Q8WWY3-2;E7EU94;E7ESX0;E7EN72;Q2EKB9	Q8WWY3;F1T0A5;E7EVX8;Q8WWY3-4;B4DWW8;Q8WWY3-3;Q8WWY3-2	U4/U6 small nuclear ribonucleoprotein Prp31	PRPF31	-0.0364681	-0.111695	-0.179384	-0.0875341	26	26	55.7	55.7	55.455	0
		Q12906-4;Q12906-6;Q12906-7;F4ZW65;F4ZW66;Q59GP7;K7EKJ9;K7EQR9;K7ER69;K7EKY0;K7EJ09;K7ERM6;K7ENK6;K7EM82;K7EPG3;K7EQ75	Q12906-4;Q12906-6;Q12906-7;F4ZW65;F4ZW66;Q59GP7	Interleukin enhancer-binding factor 3	ILF3	-0.0363276	-1.47373	0.108596	-1.93606	38	2	58	5.4	75.508	0
		Q7Z460-2;Q7Z460-3;Q7Z460-4;F8WA11;Q7Z460-5;H0Y5T1;B7Z4E5	Q7Z460-2;Q7Z460-3;Q7Z460-4;F8WA11;Q7Z460-5;H0Y5T1;B7Z4E5	CLIP-associating protein 1	CLASP1	-0.0361869	0.00518438	0.124094	0.49334	68	1	53.8	1.5	162.11	0
		Q9BTD8-4;Q9BTD8-2;Q9BTD8-3;K7EP90;Q9BTD8;K7EQ03;K7ER08;B4DWT0;K7EML2	Q9BTD8-4;Q9BTD8-2;Q9BTD8-3;K7EP90;Q9BTD8;K7EQ03;K7ER08	RNA-binding protein 42	RBM42	-0.0346383	-0.155341	-0.1141	-0.0946954	14	14	38.3	38.3	47.025	0
		P62306;A0A0B4J254	P62306;A0A0B4J254	Small nuclear ribonucleoprotein F	SNRPF	-0.0343565	-0.239839	-0.0478175	-0.079036	6	2	48.8	24.4	9.7251	0
		B3KY11;Q9BUQ8;A0A024R0Z3;A8KA56;H0YI52;F8VVA2;Q9BUQ8-2;F8W1J5	B3KY11;Q9BUQ8;A0A024R0Z3;A8KA56	Probable ATP-dependent RNA helicase DDX23	DDX23	-0.033652	0.0284277	-0.0680517	0.013355	48	41	56.6	51.2	93.233	0
		P56270-2;Q8IUI2;P56270-3;P56270;I3L2Z5;A0A087WWR2;Q8WZ46;Q9UJ31;Q59GP8;H3BQI4;I3L4Y2;I3L0M3;H3BQS2;I3L411;H3BPU3;P56270-4	P56270-2;Q8IUI2;P56270-3;P56270;I3L2Z5;A0A087WWR2;Q8WZ46	Myc-associated zinc finger protein	MAZ	-0.0329472	0.168	0.0148348	0.0556121	10	7	19.7	16	51.072	0
		Q16658;B3KTA3;B3KTM9;C9JFC0;A0A0A0MSB2;C9JPH9	Q16658;B3KTA3	Fascin	FSCN1	-0.0329472	-4.34928	0.833773	-4.80096	38	38	73.8	73.8	54.529	0
		Q96EY4;H0Y9X1;D6RA57;D6RE67;D6RC31;B7Z504	Q96EY4;H0Y9X1;D6RA57;D6RE67;D6RC31;B7Z504	Translation machinery-associated protein 16	TMA16	-0.032524	0.00173014	-0.0177795	0.00144204	14	14	47.8	47.8	23.864	0
		Q53Z07;P32969;H0Y9V9;D6RAN4;E7ESE0;B4E1M5;B4DLV8;H0Y9R4;Q2NKY6	Q53Z07;P32969;H0Y9V9;D6RAN4;E7ESE0;B4E1M5;B4DLV8	60S ribosomal protein L9	RPL9	-0.0312541	-0.249874	-0.108357	-0.160169	12	12	69.3	69.3	21.863	0
		Q8IY37;F5H3Y4	Q8IY37;F5H3Y4	Probable ATP-dependent RNA helicase DHX37	DHX37	-0.0311129	0.328837	0.301444	0.290778	25	25	24.2	24.2	129.54	0
		P63173;A0A024R8P8;J3KT73;J3QL01;J3KSP2	P63173;A0A024R8P8;J3KT73;J3QL01	60S ribosomal protein L38	RPL38	-0.0299829	-0.288012	-0.221692	-0.00879832	3	3	38.6	38.6	8.2178	0
		P62314;Q7Z5A3;J3QLI9;J3QLR7	P62314;Q7Z5A3;J3QLI9	Small nuclear ribonucleoprotein Sm D1	SNRPD1	-0.0289935	-0.313047	-0.0455827	-0.18061	4	4	54.6	54.6	13.281	0
		Q6FGX3;P20340-2;P20340;A0A024R5J5;A0A024R5H8;Q53ET8;P20340-4;B7Z5Z9;P20340-3;F5H3K7;F5GX61;C9JB90;Q9UL30;Q9UL29	Q6FGX3;P20340-2;P20340;A0A024R5J5;A0A024R5H8;Q53ET8;P20340-4;B7Z5Z9;P20340-3	Ras-related protein Rab-6A	RAB6A	-0.028852	-1.48415	0.448725	-0.988275	12	5	51.9	23.1	23.549	0
		R4GNH3;A8K781;P17980;E9PM69;E9PKD5;E9PMD8;E9PN50;E9PLG2	R4GNH3;A8K781;P17980;E9PM69;E9PKD5;E9PMD8;E9PN50	26S protease regulatory subunit 6A	PSMC3	-0.028852	-1.78329	0.590397	-2.18929	22	22	65	65	47.352	0
		Q86UE4;A0A024R9D2;E5RJU9;H0YB56;H0YBJ8;H0YBE0	Q86UE4;A0A024R9D2;E5RJU9	Protein LYRIC	MTDH	-0.0284277	-0.168787	0.0328904	0.397365	20	20	44.8	44.8	63.836	0
		P61962;A0A087WWI6;B4DH46;P61962-2	P61962;A0A087WWI6	DDB1- and CUL4-associated factor 7	DCAF7	-0.0278618	-0.464584	0.239208	-0.257804	9	9	30.7	30.7	38.926	0
		E5RHG8;Q15369;A0A024R7Y5;Q15369-2;R4GMY8	E5RHG8;Q15369;A0A024R7Y5;Q15369-2;R4GMY8	Transcription elongation factor B polypeptide 1	TCEB1	-0.0274371	-0.550803	-0.0632269	-0.164302	8	8	74.2	74.2	9.9601	0
		Q9Y2A7;Q9Y2A7-2;B3KMK7;B3KM75	Q9Y2A7;Q9Y2A7-2	Nck-associated protein 1	NCKAP1	-0.0267293	-0.482513	0.603358	0.287709	27	27	28.7	28.7	128.79	0
		Q27J81-2;Q27J81;A0A0A0MQU1;Q27J81-3	Q27J81-2;Q27J81;A0A0A0MQU1	Inverted formin-2	INF2	-0.0265876	NaN	-0.276675	0.90134	9	9	11.1	11.1	134.62	0
		H3BPE1;H3BQK9;E9PNZ4;E9PLY0;Q6ZSD7;H0Y314;Q13696;Q6ZQZ4;H0Y4F5;B4E2T3;Q6IPG6;H0Y6T5;Q96IQ1;H0Y7I1;Q9H8U2;B4DNC4;Q32Q32;E9PS75;Q8WXY3;Q8WXY4;Q8WXX9;REV__O43149-2;REV__I3L141;REV__O43149	H3BPE1;H3BQK9		MACF1	-0.0250289	0.213627	0.11879	0.444985	186	0	30	0	856.87	0
		Q99459;B3KY60;B4DSH1	Q99459;B3KY60;B4DSH1	Cell division cycle 5-like protein	CDC5L	-0.0227584	-0.0285429	-0.0822938	0.576184	51	51	67.1	67.1	92.25	0
		P62854;A0A024RB14;Q75MH1;Q5JNZ5;Q76N57;Q76N56	P62854;A0A024RB14;Q75MH1;Q5JNZ5	40S ribosomal protein S26;Putative 40S ribosomal protein S26-like 1	RPS26;RPS26P11	-0.0223323	-0.0853589	-0.0985544	-0.0816443	7	7	50.4	50.4	13.015	0
		Q96SL8;K7EJE2;K7ERP0	Q96SL8	Flt3-interacting zinc finger protein 1	FIZ1	-0.0223323	-0.0102361	0.132467	-0.075596	7	7	22.2	22.2	51.995	0
		Q9P031;F8VNY5	Q9P031;F8VNY5	Thyroid transcription factor 1-associated protein 26	CCDC59	-0.0210533	0.423632	0.0326395	0.299831	10	10	43.6	43.6	28.669	0
		Q5JR94;P62241;Q5JR95;Q9BS10	Q5JR94;P62241;Q5JR95	40S ribosomal protein S8	RPS8	-0.0201999	-0.779596	0.0247073	-0.977838	17	17	60.6	60.6	24.205	0
		P51991;Q65ZQ3;B4E036;Q66K53;Q8NFG3;H7C1J8	P51991	Heterogeneous nuclear ribonucleoprotein A3	HNRNPA3	-0.0200577	-0.796912	0.198941	-1.89986	18	2	45.8	8.2	39.594	0
		B0UZZ8;O15213;B4DP15;B4DNI0;A8K806;A8K9A1;A0A0G2JJL1;H0Y6G3	B0UZZ8;O15213;B4DP15;B4DNI0;A8K806;A8K9A1	WD repeat-containing protein 46	WDR46	-0.0199154	-0.0856804	0.354889	-0.0406008	22	22	45.4	45.4	68.04	0
		O43290;B4DDH9;B4DP43;E9PQI8;B4DMR4	O43290;B4DDH9	U4/U6.U5 tri-snRNP-associated protein 1	SART1	-0.0184917	-0.043081	0.00436351	0.153287	58	58	66.2	66.2	90.254	0
		V9HW37;P48643;Q9BU08;B4DZT5;E7ENZ3;B7ZAR1;B4DXI1;E9PCA1;B4DDU6;B4DYC8;B4DE30;P48643-2;B4DX08;Q96GI1;B4DZY9;Q9HB74;D6RIZ7;H0Y914	V9HW37;P48643;Q9BU08;B4DZT5;E7ENZ3;B7ZAR1;B4DXI1;E9PCA1;B4DDU6;B4DYC8;B4DE30;P48643-2;B4DX08;Q96GI1	T-complex protein 1 subunit epsilon	CCT5	-0.0174944	-2.11397	0.594509	-2.42864	44	44	81	81	59.67	0
		O94874;O94874-2;O94874-3;B7ZAY8	O94874;O94874-2;O94874-3;B7ZAY8	E3 UFM1-protein ligase 1	UFL1	-0.0173518	-0.403027	0.11352	0.0758749	26	26	44.2	44.2	89.594	0
		P41743	P41743	Protein kinase C iota type	PRKCI	-0.0170667	0.0698396	0.0650533	0.207393	9	1	24.8	3.7	68.262	0
		O00410;A0A024RDY0;O00410-3;H0Y8C6;O00410-2;B4E0R6;B3KWG6;E7ETV3;E7EQT5;C9JMV5;H0Y3V4;E7EV12;C9JZD8;C9JZ53;E7EWK4;E7EX05;Q9BVS9;C9JQT6;E7ESA1;E7ESZ1;E7ETV8;C9J875;C9JXE0	O00410;A0A024RDY0;O00410-3;H0Y8C6;O00410-2;B4E0R6;B3KWG6	Importin-5	IPO5	-0.0142124	-2.43393	0.593072	-2.35764	41	38	53.1	50.8	123.63	0
		Q6ZS90;Q6N011;D3DWI5;Q86XJ5;Q59GV7;O75564	Q6ZS90;Q6N011;D3DWI5;Q86XJ5;Q59GV7;O75564	Jerky protein homolog	DKFZp686C24207;JRK	-0.0142124	0.42094	-0.159629	0.203389	9	9	26.3	26.3	61.784	0
		Q9UJV9;Q53HI2;J3KNN5;B3KRK2;H0Y8L8;D6RGI7;H0YA06;D6RD33	Q9UJV9;Q53HI2;J3KNN5;B3KRK2	Probable ATP-dependent RNA helicase DDX41	DDX41	-0.0129261	0.237319	0.185769	0.598556	45	45	71.4	71.4	69.837	0
		Q7L804;Q7L804-2	Q7L804;Q7L804-2	Rab11 family-interacting protein 2	RAB11FIP2	-0.0127833	0.0448837	0.392933	0.516116	18	16	50.6	48	58.278	0
		O43395;B2R791;B4DLS8;Q53GV6;B4DM28;O43395-3	O43395;B2R791;B4DLS8;Q53GV6;B4DM28	U4/U6 small nuclear ribonucleoprotein Prp3	PRPF3	-0.0114957	-0.13125	-0.130008	0.0280033	32	32	55.9	55.9	77.528	0
		O75340-2;O75340;Q53FC3;A0A024QZ42;H0Y9X3;A0A087WZ38;O75340-3;E7EPW6;D6RA21;Q86W51;B4DHG2	O75340-2;O75340;Q53FC3;A0A024QZ42	Programmed cell death protein 6	PDCD6	-0.0113525	-1.7027	NaN	-1.99401	10	10	69.3	69.3	21.664	0
		Q9Y3C1;D6RIC3;A0A0C4DGU5;Q9Y3C1-3;Q9Y3C1-2;A0A087X2G6;Q9P0T8;A0A087X1T1;B4E098;D6RC60;A0A087WU10	Q9Y3C1;D6RIC3;A0A0C4DGU5;Q9Y3C1-3;Q9Y3C1-2;A0A087X2G6	Nucleolar protein 16	NOP16	-0.0103502	0.224905	0.0801489	0.308361	15	15	62.4	62.4	21.188	0
		O75934;B2R7W3;Q53HE3	O75934;B2R7W3;Q53HE3	Pre-mRNA-splicing factor SPF27	BCAS2	-0.00934718	0.012068	-0.174918	0.405448	17	17	84	84	26.131	0
		O95831;O95831-3;O95831-4;O95831-6;O95831-2;Q5RZA0;E9PMA0;O95831-5;Q5RZ99	O95831;O95831-3;O95831-4	Apoptosis-inducing factor 1, mitochondrial	AIFM1	-0.00891703	-1.5978	NaN	-1.73423	19	19	45.4	45.4	66.9	0
		Q69YQ0-2;Q69YQ0;B2RMV2;F8WAN1;Q59GT7;C9J8U1;C9JLY8	Q69YQ0-2;Q69YQ0;B2RMV2;F8WAN1;Q59GT7;C9J8U1	Cytospin-A	SPECC1L;CYTSA	-0.00791302	1.54037	0.729244	1.68059	42	42	47.5	47.5	120.18	0
		P63208;E5RJR5;E7ERH2;F8W8N3;P63208-2;E5RGM3	P63208;E5RJR5;E7ERH2;F8W8N3;P63208-2	S-phase kinase-associated protein 1	SKP1	-0.00748262	-0.717382	0.410754	-0.44782	9	7	55.8	38	18.658	0
		O43660;O43660-2;D6RA26;H0YA24;B7Z982;H0YAA2	O43660;O43660-2	Pleiotropic regulator 1	PLRG1	-0.00705191	-0.0387175	-0.201508	0.27023	21	21	57.8	57.8	57.193	0
		P46781;A0A024R4M0;B5MCT8;C9JM19;B7Z732;A5D904;F2Z3C0;A8MXK4	P46781;A0A024R4M0;B5MCT8;C9JM19;B7Z732;A5D904	40S ribosomal protein S9	RPS9	-0.00690831	-0.195352	0.0550966	-0.357585	20	20	51.5	51.5	22.591	0
		Q6IAP9;Q5T1M7;O43172-2;O43172;Q59EL4;B2R7V4	Q6IAP9;Q5T1M7;O43172-2;O43172;Q59EL4;B2R7V4	U4/U6 small nuclear ribonucleoprotein Prp4	PRPF4	-0.00561564	-0.0317102	-0.162597	0.0246034	30	30	63	63	58.306	0
		K7EKE6;B3KU28;P36776-2;B3KXS5;P36776;K7EJE8;E5KMI6;P36776-3;B4DPX0;Q2VPA0;A4VCH6;K7ER27;K7ERR6;K7EQF8;K7ER56	K7EKE6;B3KU28;P36776-2;B3KXS5;P36776;K7EJE8;E5KMI6;P36776-3;B4DPX0;Q2VPA0	Lon protease homolog, mitochondrial;Lon protease homolog	LONP1	-0.00446549	-1.15383	0.653378	-0.925659	39	39	68.5	68.5	95.179	0
		Q9UNZ5;K7ESE5;A0A0A0MQS3	Q9UNZ5;K7ESE5;A0A0A0MQS3	Leydig cell tumor 10 kDa protein homolog	C19orf53	-0.00446549	-0.182737	-0.187514	0.357833	4	4	17.2	17.2	10.576	0
		E9PH82;Q8NCA5-2;I6L9E8;Q8NCA5;B4DY25;Q05CT2;B4DT23;C9J3G8;B3KTW4	E9PH82;Q8NCA5-2;I6L9E8;Q8NCA5;B4DY25	Protein FAM98A	FAM98A	-0.00259443	NaN	NaN	NaN	7	6	31.7	27.2	34.431	0
		E7ESP9;A5YM63;P07197;E7EMV2;B4DJT7;P07197-2;Q9UK51	E7ESP9;A5YM63;P07197;E7EMV2;B4DJT7	Neurofilament medium polypeptide	NEFM	-0.00245056	NaN	-0.315218	-0.271426	41	35	47.7	44	98.38	0
		P09661;Q53G61;Q53G21;H0YMA0;H0YKK0;Q6NVW9;H0YLR3;Q9UEN1;O95485	P09661;Q53G61;Q53G21;H0YMA0;H0YKK0;Q6NVW9	U2 small nuclear ribonucleoprotein A	SNRPA1	-0.00230651	-0.797839	-0.0187766	-0.0487554	9	9	42	42	28.415	0
		Q15334;A0A087WW77;A0PJG1	Q15334;A0A087WW77	Lethal(2) giant larvae protein homolog 1	LLGL1	-0.00187425	0.262313	0.333225	0.376846	23	23	28.3	28.3	115.42	0
		Q8IZT6;Q8IZT6-2;B3KWI2;Q4G1H0;A0A087WV76;Q4G1H2;Q5VYL4;B3KM85	Q8IZT6;Q8IZT6-2;B3KWI2	Abnormal spindle-like microcephaly-associated protein	ASPM	-0.00158601	0.624148	0.4922	0.973134	32	32	10.4	10.4	409.8	0
		Q9UHX1-2;A0A0J9YVP6;Q9UHX1-4;A0A0J9YYL3;A0A0J9YVR6;E9PN18;E9PMU7;H0YCP8	Q9UHX1-2;A0A0J9YVP6;Q9UHX1-4;A0A0J9YYL3;A0A0J9YVR6	Poly(U)-binding-splicing factor PUF60	PUF60	-0.00129789	-0.0214675	0.0285576	-0.00264252	28	0	72.7	0	58.171	0
		Q9P035;H3BS72;H3BPZ1;Q9P035-2;H3BRL8;H3BMZ1	Q9P035;H3BS72;H3BPZ1;Q9P035-2	Very-long-chain (3R)-3-hydroxyacyl-[acyl-carrier protein] dehydratase 3	PTPLAD1	-0.000721115	-0.845417	-0.148479	-0.60463	14	14	36.2	36.2	43.159	0
		A9Z1X7;B7Z7U0;Q8IYB3;Q8IYB3-2;E9PCT1;M0R088;B4DED5;M0R1E7;M0QXG5	A9Z1X7;B7Z7U0;Q8IYB3;Q8IYB3-2;E9PCT1;M0R088	Serine/arginine repetitive matrix protein 1	SRRM1	0.0023102	0.0396999	0.264876	0.14952	29	29	29.1	29.1	103.39	0
		Q9Y4Z0;V9GZ56;U3KQK1;M0QXB0;U3KQS7	Q9Y4Z0;V9GZ56;U3KQK1	U6 snRNA-associated Sm-like protein LSm4	LSM4	0.0036691	-0.333498	-0.180148	-0.264859	7	7	28.1	28.1	15.35	0
		O94906;O94906-2	O94906;O94906-2	Pre-mRNA-processing factor 6	PRPF6	0.00404519	0.119157	-0.0381553	0.181929	54	54	60.1	60.1	106.92	0
		Q7L576;B3KWV6;X5D2F4;A0A0G2JR96;A0A0G2JQT1;Q7L576-2;Q7L576-3;B3KWT5;A0A0G2JQH3;A0A087WVZ5;A0A0G2JRX2;A0A087WU52;A0A0G2JRV9;A0A087WWL1;H0YL50;A0A087X0D6;Q14650;A0A087WV63;A0A0G2JRF5;A0A087WWY5	Q7L576;B3KWV6;X5D2F4;A0A0G2JR96;A0A0G2JQT1;Q7L576-2	Cytoplasmic FMR1-interacting protein 1	CYFIP1	0.00510176	-0.352879	0.65765	0.0408223	33	15	30.5	14.8	145.18	0
		Q9Y5B9;Q0VGA3;G3V5A4;G3V401;G3V2X0	Q9Y5B9	FACT complex subunit SPT16	SUPT16H	0.0068256	-0.558899	1.26576	-0.764788	40	40	43	43	119.91	0
		B7Z388;O95819-4;O95819-2;V9HWH3;B7Z3V5;O95819-5;Q53TX8;E7EN19;E7ESS2;O95819-3;E7ENQ1;G3XAA2;H7C360;G5E948;O95819;A0A0D9SEY1;C9J840;E7EX83;A0A0D9SG62;Q5MD60;H7C0P6;Q9UKE5-8;Q9UKE5-5;Q9UKE5-7;Q9UKE5-3;Q9UKE5-6;Q9UKE5-2;Q9UKE5-4;Q9UKE5;Q7Z4L4;C9J338;H7C3Z6;E7ETN6;I3L1U1	B7Z388;O95819-4;O95819-2;V9HWH3;B7Z3V5;O95819-5;Q53TX8;E7EN19;E7ESS2;O95819-3;E7ENQ1;G3XAA2;H7C360;G5E948;O95819;A0A0D9SEY1;C9J840;E7EX83;A0A0D9SG62;Q5MD60;H7C0P6	Mitogen-activated protein kinase kinase kinase kinase 4	MAP4K4	0.00730407	-0.121706	-0.032242	0.551688	24	11	22.9	13.4	145.9	0
		B3KX63;Q53ES5;Q96NY9;E9PRI1;H0YDE3;H0YDU2;H0YDK3;Q659C2;E9PII7;E9PL60;H0YE94	B3KX63;Q53ES5;Q96NY9;E9PRI1;H0YDE3;H0YDU2	Crossover junction endonuclease MUS81	MUS81	0.00739111	0.131458	0.122617	-0.146467	15	15	35	35	61.094	0
		P46783;Q59GE4;Q9NQ39	P46783;Q59GE4	40S ribosomal protein S10	RPS10	0.00772461	-0.0388509	-0.0854246	0.0705267	15	2	71.5	9.1	18.898	0
		Q07157-2;G5E9E7;A0A087X0K9;Q6MZU1;Q68DX9	Q07157-2;G5E9E7;A0A087X0K9;Q6MZU1;Q68DX9	Tight junction protein ZO-1	TJP1;DKFZp686A1195;DKFZp686M05161	0.00784072	0.621337	0.258218	-0.101149	81	2	65.2	1	186.96	0
		Q9UQ26;Q9UQ26-8;A0A0J9YWD4;Q9UQ26-3;Q9UQ26-1;Q9UQ26-2;A0A0D9SG19;Q9UQ26-5;Q9UQ26-4;Q9UQ26-7;E5RI36	Q9UQ26;Q9UQ26-8;A0A0J9YWD4;Q9UQ26-3;Q9UQ26-1;Q9UQ26-2;A0A0D9SG19	Regulating synaptic membrane exocytosis protein 2	RIMS2	0.00871128	NaN	-0.284159	NaN	19	5	20.1	5.5	160.4	0
		A0A0A0MRU8;Q9Y4X4;Q8WWI3;Q9Y4X4-3;Q9Y4X4-2;P57682;B2R8P9;A0A024R9T8	A0A0A0MRU8;Q9Y4X4;Q8WWI3;Q9Y4X4-3;Q9Y4X4-2	Krueppel-like factor 12	KLF12	0.00942268	-0.0709514	-0.0779266	-0.501708	6	6	24.4	24.4	41.208	0
		J3KQA0;P21579;A0A024RBE9	J3KQA0;P21579;A0A024RBE9	Synaptotagmin-1	SYT1	0.0103959	-0.326624	0.0552315	NaN	10	8	28.9	24.8	47.26	0
		Q53GS9;B9A018;B7Z7L9;A0A087X1B2;Q53GS9-2;Q53GS9-3;B3KPG7;B3KMG1;F8WC91;C9JIU2;A0A087WW31;C9J0X5	Q53GS9;B9A018;B7Z7L9;A0A087X1B2;Q53GS9-2;Q53GS9-3;B3KPG7;B3KMG1	U4/U6.U5 tri-snRNP-associated protein 2	USP39	0.0105703	0.152768	0.0299563	0.17645	24	24	49.9	49.9	65.38	0
		E9PJP2;Q5TF21;A5PLQ8;A1L177;H3BRB8;H3BSE6	E9PJP2;Q5TF21;A5PLQ8;A1L177	Protein SOGA3	SOGA3;C6orf174	0.0126792	-0.181624	-0.0606008	0.688225	31	27	39.6	36.7	102.88	0
		P0DMV9;P0DMV8;A8K5I0;A0A0G2JIW1;B4DNT8;P0DMV8-2;B4DI39;B4DWK5;Q59EJ3;B4DFN9;B4E388;B4E1S9;B4DVU9;V9GZ37;B3KTT5;B4DNX1;B4E1T6;B4DNV4;Q9UQC1	P0DMV9;P0DMV8;A8K5I0;A0A0G2JIW1;B4DNT8;P0DMV8-2;B4DI39;B4DWK5;Q59EJ3;B4DFN9;B4E388;B4E1S9;B4DVU9;V9GZ37;B3KTT5;B4DNX1;B4E1T6		HSPA1B	0.0148202	-0.958981	0.39798	-0.212835	41	20	76	46.6	70.051	0
		P62316;P62316-2;K7ERG4;K7EJB5	P62316;P62316-2	Small nuclear ribonucleoprotein Sm D2	SNRPD2	0.0149806	-0.334462	-0.0927488	-0.160476	15	15	74.6	74.6	13.527	0
		O15173;O15173-2;U3KQM0	O15173;O15173-2	Membrane-associated progesterone receptor component 2	PGRMC2	0.0157096	-1.1007	NaN	-1.14468	8	7	37.2	33.2	23.818	0
		Q96TA2-3;Q96TA2-2;A8K5H7;Q96TA2;Q96I63;Q9Y2Q2;Q9NQ51;R4GNA5;Q5T8D1;Q5T8D2	Q96TA2-3;Q96TA2-2;A8K5H7;Q96TA2;Q96I63;Q9Y2Q2;Q9NQ51	ATP-dependent zinc metalloprotease YME1L1	YME1L1;FTSH	0.0160597	-0.637311	-0.630592	-0.585713	26	26	44.7	44.7	75.981	0
		Q13368;D3DX46;A0A0C4DGP3;Q59G77;B4DS20	Q13368;D3DX46	MAGUK p55 subfamily member 3	MPP3	0.0164098	NaN	0.0608637	NaN	9	9	20.7	20.7	66.151	0
		H7BXI1;A0FGR8-2;A0FGR8;A0A087WXU3;A0FGR8-6;A0FGR8-4;A0FGR8-5	H7BXI1;A0FGR8-2;A0FGR8;A0A087WXU3;A0FGR8-6;A0FGR8-4	Extended synaptotagmin-2	ESYT2	0.017198	-0.106933	0.511362	0.542109	19	19	28.1	28.1	98.008	0
		Q16531;F5GY55;B7Z2A1;B4DSA8;B4DZP5;Q16531-2;F5H4N9;F5H581;F5H2L3;F5H775;F5H6C5;F5H238;F8WF81;F5GWI0;F5GZ34;F5H0Y5;B7Z859;F5GZY8;F5H7A0;F5GYG8;F5H198	Q16531;F5GY55;B7Z2A1;B4DSA8;B4DZP5	DNA damage-binding protein 1	DDB1	0.0172857	-1.65263	0.250921	-1.56247	39	39	37.6	37.6	126.97	0
		Q8N5F7;Q05D22;A0PJ73;Q5M9Q1	Q8N5F7	NF-kappa-B-activating protein	NKAP	0.0175923	-0.230685	0.115394	0.259905	7	7	25.3	25.3	47.138	0
		Q6NZ52;P46776;E9PJD9;Q9BQQ5;E9PLL6;E9PLX7	Q6NZ52;P46776;E9PJD9;Q9BQQ5;E9PLL6	60S ribosomal protein L27a	RPL27A;L27a	0.0179136	-0.408953	-0.0485151	-0.526909	6	6	35.1	35.1	16.478	0
		Q9BT88;B4DK40	Q9BT88	Synaptotagmin-11	SYT11	0.0180158	-0.328507	0.178453	0.91104	15	15	41.1	41.1	48.296	0
		P17858;P17858-2;Q7L2M7;Q9BSP4;B3KNQ7;Q59GI2;Q6MZK4;Q7Z3R9;B4E108	P17858;P17858-2;Q7L2M7;Q9BSP4	6-phosphofructokinase, liver type	PFKL	0.0195213	-0.668249	0.744511	-0.809979	22	17	36.8	29.9	85.018	0
		P09543-2;A0A024R1T5;P09543;B4DFN6;B4DI06;K7ERC4;K7EN66;C9K0L8;K7ERZ0	P09543-2;A0A024R1T5;P09543;B4DFN6;B4DI06	2,3-cyclic-nucleotide 3-phosphodiesterase	CNP	0.019609	-1.15178	NaN	-1.34604	15	15	38.2	38.2	45.098	0
		P61313;A0A024R2Q4;E7EQV9;E7ENU7;B4DLP4;E7EX53;P61313-2;B4DEN1;E7ERA2;A4D1Q5;Q76N55;Q96S84	P61313;A0A024R2Q4;E7EQV9;E7ENU7;B4DLP4	60S ribosomal protein L15;Ribosomal protein L15	RPL15	0.0197553	-0.987474	0.0039005	-1.20733	15	15	50.5	50.5	24.146	0
		Q15029-2;Q15029;A8KAP3;Q6IBM8;Q15029-3;B3KX19;Q8IXJ3;B4DZB1;B3KWY2;K7EP67;K7EJ74;K7EIT3;K7EIV5	Q15029-2;Q15029;A8KAP3;Q6IBM8;Q15029-3;B3KX19;Q8IXJ3;B4DZB1;B3KWY2	116 kDa U5 small nuclear ribonucleoprotein component	EFTUD2;U5-116KD;SNRP116	0.0210868	0.0399806	0.0372659	0.102457	55	54	70.9	69.8	105.38	0
		Q9BVP2-2;Q9BVP2	Q9BVP2-2;Q9BVP2	Guanine nucleotide-binding protein-like 3	GNL3	0.0212771	0.124857	0.231667	0.139862	22	1	47.9	2.2	60.54	0
		P62310;B2R5H5	P62310;B2R5H5	U6 snRNA-associated Sm-like protein LSm3	LSM3	0.0218776	-0.176528	-0.213503	-0.32469	6	6	76.5	76.5	11.845	0
		O43143;B4E0S6	O43143;B4E0S6	Putative pre-mRNA-splicing factor ATP-dependent RNA helicase DHX15	DHX15	0.0220974	-0.554189	0.0982739	-0.252518	39	38	53.1	51.9	90.932	0
		Q15370;Q15370-2;B8ZZU8;I3L0M9;A0A0B4J296	Q15370;Q15370-2;B8ZZU8;I3L0M9;A0A0B4J296	Transcription elongation factor B polypeptide 2	TCEB2	0.0230646	-0.443595	-0.0497701	-0.0368514	9	9	59.3	59.3	13.133	0
		Q9NVP1;A0A024RAH8;Q4ZG72;Q8N254;H7C452;Q59FR7;Q53TI6	Q9NVP1;A0A024RAH8;Q4ZG72;Q8N254	ATP-dependent RNA helicase DDX18	DDX18	0.0241644	0.453755	0.353893	0.37529	23	23	47.2	47.2	75.406	0
		P06733;A0A024R4F1;E2DRY6;P06733-2;K7EM90;A4UCS8;A4QMW8	P06733;A0A024R4F1;E2DRY6;P06733-2	Alpha-enolase;Enolase	ENO1	0.0251183	-4.13642	0.498138	-4.18102	29	21	74.4	60.8	47.168	0
		Q6IBH6;P61254;J3QRI7;J3QQQ9;J3QQV1;J3KTJ8;J3QRC4;A0A024RBF6;J3KSS0	Q6IBH6;P61254;J3QRI7;J3QQQ9;J3QQV1;J3KTJ8;J3QRC4;A0A024RBF6	60S ribosomal protein L26	RPL26;KRBA2	0.0270575	-0.301853	-0.0713507	-0.381987	13	3	55.2	12.4	17.244	0
		Q9Y333	Q9Y333	U6 snRNA-associated Sm-like protein LSm2	LSM2	0.0279102	-0.272803	-0.253989	-0.275402	7	7	76.8	76.8	10.834	0
		O95295	O95295	SNARE-associated protein Snapin	SNAPIN	0.0281015	NaN	0.0790055	0.095722	4	4	52.2	52.2	14.874	0
		Q9H0A0;Q9H0A0-2;A0A087WV29	Q9H0A0;Q9H0A0-2;A0A087WV29	N-acetyltransferase 10	NAT10	0.0283516	0.00633396	-0.412727	-0.102806	35	19	46	26.3	115.73	0
		A0A024R972;P11047;Q6NVY8;Q8N2D6;Q9Y6N6	A0A024R972;P11047	Laminin subunit gamma-1	LAMC1	0.0287636	-0.579275	0.516821	1.06019	15	15	12.7	12.7	174.01	0
		Q01081;Q01081-2;B5BU08;Q01081-4;Q7Z780;M0QYK5;Q69YM7;Q01081-3;M0R2N4;Q8WU68-3;Q8WU68-2;Q8WU68;K7EJH3;K7EJM7	Q01081;Q01081-2;B5BU08;Q01081-4;Q7Z780	Splicing factor U2AF 35 kDa subunit	U2AF1	0.0294408	0.177471	0.285601	0.369494	9	9	40.4	40.4	27.872	0
		Q9P0K7-3;Q9P0K7;Q9P0K7-2;Q9P0K7-4;B4DNL3;B3KMZ9;D6RB27;D6R9G4;D6RBY4;D6REL2;D6R9G6;D6RF74;D6RE17;D6RB25;D6RBW6;Q9C0D0-2;H0Y518;B4DHU0;Q9C0D0	Q9P0K7-3;Q9P0K7;Q9P0K7-2;Q9P0K7-4;B4DNL3	Ankycorbin	RAI14	0.0296028	1.09768	0.956404	1.43472	45	45	56.7	56.7	109.08	0
		B7Z2Y7;H3BS42;B2RD90;Q9H5H4;A0A024QZC8	B7Z2Y7;H3BS42;B2RD90;Q9H5H4;A0A024QZC8	Zinc finger protein 768	ZNF768	0.0301478	0.385818	NaN	NaN	3	3	6	6	50.205	0
		Q13427;Q6GMS9;Q32LZ0;Q2NKQ6;E9PG73;C9JN15;Q6P432;Q13427-2;C9JM79;C9JT64;C9J679	Q13427;Q6GMS9;Q32LZ0;Q2NKQ6;E9PG73;C9JN15;Q6P432;Q13427-2;C9JM79	Peptidyl-prolyl cis-trans isomerase G;Peptidyl-prolyl cis-trans isomerase	PPIG	0.0308992	2.04674	-0.496207	-0.927222	10	10	16.2	16.2	88.616	0
		P62244;B2R4W8;I3L3P7;A8K7H3;I3L246;H3BV27;H3BT37;I3L303;H3BVC7	P62244;B2R4W8;I3L3P7;A8K7H3;I3L246	40S ribosomal protein S15a	RPS15A;hCG_1994130	0.0312678	-0.474432	-0.0506061	-0.263906	11	4	68.5	36.2	14.839	0
		Q14814;Q4LE66;Q14814-3;Q14814-2	Q14814;Q4LE66;Q14814-3;Q14814-2	Myocyte-specific enhancer factor 2D	MEF2D;MEF2D variant protein	0.0315185	-0.252948	-0.200128	-0.100221	12	0	26.9	0	55.937	0
		O75947;O75947-2;F5H608;A0PJH2	O75947;O75947-2	ATP synthase subunit d, mitochondrial	ATP5H	0.0326838	-0.892071	0.561771	-0.973101	12	12	72	72	18.491	0
		P61513;Q6P4E4;E9PEL3;G5E9R3;C9J4Z3;M0R0A1;M0R2L6;A6NKH3	P61513;Q6P4E4;E9PEL3;G5E9R3;C9J4Z3;M0R0A1;M0R2L6	60S ribosomal protein L37a	RPL37A	0.0327281	-0.0890832	-0.164915	-0.0953887	7	7	66.3	66.3	10.275	0
		O75909;A0A024R6K1;O75909-4;O75909-1;G3V5E1;G3V2Q3;O75909-2;G3V235	O75909;A0A024R6K1;O75909-4;O75909-1;G3V5E1;G3V2Q3;O75909-2	Cyclin-K	CCNK	0.0339387	-0.0804998	-0.179893	-0.0411054	13	13	30.2	30.2	64.239	0
		Q9Y4B5;Q9Y4B5-2;Q9Y4B5-3;J3QL92	Q9Y4B5;Q9Y4B5-2;Q9Y4B5-3	Protein SOGA2	SOGA2	0.0359342	0.314058	0.917815	1.0082	64	34	41.8	23.1	209.52	0
		B7Z5S1;Q9NTI5-2;Q9NTI5;Q9NTI5-3;A9IYQ1;Q9NTI5-4	B7Z5S1;Q9NTI5-2;Q9NTI5	Sister chromatid cohesion protein PDS5 homolog B	PDS5B	0.0363927	-0.995046	-0.800993	-1.31613	26	24	24	23	148.74	0
		O75643;A4FU77;Q9H8B9;O75643-2;B4E150;Q9UNV9;A2RRQ7;B4E0P5;Q7L5W4;Q9P172;Q5ZF01	O75643;A4FU77	U5 small nuclear ribonucleoprotein 200 kDa helicase	SNRNP200	0.0369846	0.0911243	-0.0117819	0.090447	132	131	63.1	62.7	244.5	0
		V9HW22;P11142;E9PKE3;Q53GZ6;Q96IS6;B3KTV0;P11142-2;E9PNE6;Q53HF2;B4E1Q1;A8K7Q2;E9PN89;B4DTX2;E9PLF4;E9PQQ4;E9PQK7;E9PK54;Q96BE0;E9PS65;E9PPY6;Q96H53;E9PN25;E9PM13;E9PI65;Q9NZ87;Q9NWW3;A4D111;A4D110	V9HW22;P11142;E9PKE3;Q53GZ6;Q96IS6;B3KTV0;P11142-2;E9PNE6;Q53HF2;B4E1Q1;A8K7Q2;E9PN89	Heat shock cognate 71 kDa protein	HSPA8	0.0372956	-0.972563	0.17119	-0.673969	44	29	69.5	52.2	70.897	0
		P61927;D6RG19;A0A024R0A2	P61927	60S ribosomal protein L37	RPL37	0.0375916	-0.126187	-0.121015	-0.321117	3	3	19.6	19.6	11.078	0
		O60688	O60688	Protein yippee-like 1	YPEL1	0.0389546	NaN	-0.58602	0.0268709	1	1	8.4	8.4	13.574	0.0062773
		Q9BQ70;H3BQ53;Q9H7D3;H3BSP8;H3BTU3;H3BS87;H3BMJ8;H3BSS3;Q9H384	Q9BQ70;H3BQ53	Transcription factor 25	TCF25	0.0401705	0.347779	0.185687	0.0244615	11	11	20.6	20.6	76.666	0
		P62277;J3KMX5;E9PS50	P62277;J3KMX5	40S ribosomal protein S13	RPS13	0.0407195	-0.165645	-0.0213375	-0.318236	13	13	55.6	55.6	17.222	0
		Q92896;Q92896-3;Q92896-2;H3BM42;Q6ZMF1;H3BQU9;H3BQT1;H3BRD8	Q92896;Q92896-3;Q92896-2;H3BM42	Golgi apparatus protein 1	GLG1	0.0413429	0.0265876	0.909716	1.59756	28	27	26	25.4	134.55	0
		Q9NVU7;E7EW05;B4DT66;Q9NVU7-2;F8W8T7;D6RC74	Q9NVU7;E7EW05;B4DT66;Q9NVU7-2	Protein SDA1 homolog	SDAD1	0.0418774	0.0457225	0.107461	0.546364	27	27	40.5	40.5	79.87	0
		Q15149	Q15149	Plectin	PLEC	0.0435864	0.220825	0.0590891	-0.0295291	300	8	65.9	2.3	531.78	0
		Q96F86;H3BPN4;H3BSQ0;H3BQ37;H3BPW9;H3BQP5;H3BU87;H3BTF8;H3BNJ7;H3BTD6;H3BMB8;H3BTH0	Q96F86	Enhancer of mRNA-decapping protein 3	EDC3	0.0443003	NaN	0.389735	-0.372524	11	11	28.5	28.5	56.077	0
		Q8N556-2;Q8N556;Q6ZRV0	Q8N556-2;Q8N556	Actin filament-associated protein 1	AFAP1	0.0465038	0.199751	0.0949573	1.09051	12	9	17.3	13.1	89.794	0
		Q53H12;A4D1U5;E9PC15;B4E2Z8;E9PG39;B4DR72;A0A0G2JLG5;A0A0G2JLD0;F8WDD1;Q53H12-2	Q53H12;A4D1U5;E9PC15;B4E2Z8;E9PG39;B4DR72;A0A0G2JLG5	Acylglycerol kinase, mitochondrial	AGK;FLJ10842	0.047249	-0.761629	-0.427821	-1.22526	11	11	36.5	36.5	47.137	0
		Q6NXR8;P61247;A8K4W0;D6RG13;D6RAT0;B7Z3M5;E9PFI5;H0Y9Y4;H0Y8L7;D6RB09;D6R9B6;D6RAS7;D6RI02;D6RED7;D6RGE0;A4D1I1	Q6NXR8;P61247;A8K4W0;D6RG13;D6RAT0;B7Z3M5;E9PFI5;H0Y9Y4;H0Y8L7;D6RB09;D6R9B6	40S ribosomal protein S3a	RPS3A	0.0483675	-0.245472	-0.0951818	-0.345619	25	25	66.3	66.3	29.975	0
		Q6FHM6;P55769;B1AHD1	Q6FHM6;P55769;B1AHD1	NHP2-like protein 1;NHP2-like protein 1, N-terminally processed	NHP2L1	0.0485167	NaN	-0.101247	-0.505287	4	4	33.6	33.6	14.173	0
		Q96P47;A0A090N7Y0;Q96P47-2;Q96P47-4;Q96P47-5;D3DX07;Q96P47-3;Q96P47-6;C9J975;Q9H3X2;Q96T14;Q86XV5;H0Y873;Q8N8Q2;Q6ZNF7;Q86ST5;E7ESL9;H7C5G0;H7C4U6;H7C4F1	Q96P47;A0A090N7Y0;Q96P47-2;Q96P47-4;Q96P47-5;D3DX07;Q96P47-3;Q96P47-6	Arf-GAP with GTPase, ANK repeat and PH domain-containing protein 3	AGAP3;CENTG3	0.0501439	0.153157	0.0204428	0.374511	15	13	21.8	19.1	95.043	0
		P62861;E9PR30	P62861;E9PR30	40S ribosomal protein S30	FAU	0.0502186	0.00331442	-0.09815	0.054779	4	4	20.3	20.3	6.6478	0
		Q7Z417;A1L3A7;Q7Z417-2	Q7Z417;A1L3A7	Nuclear fragile X mental retardation-interacting protein 2	NUFIP2	0.051758	NaN	0.508937	1.08529	14	14	33.1	33.1	76.12	0
		Q9NYV4-2;Q9NYV4;J3QSD7;Q9NYV4-3;B3KX76;Q8IWB3;H0YAZ9;Q9BWF9;E7EUK8;B4DK59;Q96Q40-2;B4DHU6;B4DER5;O94921-3;Q59G02;O94921-2;O94921;Q07002;Q07002-2;A0A024R996;Q07002-3;B4DK03;A0A024R980	Q9NYV4-2;Q9NYV4;J3QSD7;Q9NYV4-3	Cyclin-dependent kinase 12	CDK12	0.0532093	-0.209578	-0.087327	-0.24501	28	24	29.2	25.9	163.23	0
		P42766;F2Z388;A4D2M5;A0A024R866	P42766	60S ribosomal protein L35	RPL35	0.0537932	0.0234683	-0.0589399	-0.244548	11	11	47.2	47.2	14.551	0
		Q9UMS4;F5GY56;F5H2I0;H0YGF3;H0YGZ5	Q9UMS4	Pre-mRNA-processing factor 19	PRPF19	0.0538681	-0.00079366	-0.115033	0.385707	23	23	80.6	80.6	55.18	0
		O60828-2;O60828;O60828-5;O60828-4;H7C053;C9JQA1;O60828-3;O60828-7;O60828-6;O60828-10;O60828-9;O60828-8;Q4VY28	O60828-2;O60828;O60828-5;O60828-4;H7C053;C9JQA1;O60828-3	Polyglutamine-binding protein 1	PQBP1	0.0547969	-0.482936	0.100407	0.224411	6	6	39	39	30.401	0
		Q0VAS5;P62805;B2R4R0;Q6B823	Q0VAS5;P62805;B2R4R0	Histone H4	HIST1H4H;HIST1H4A;HIST1H4L	0.0552465	0.899872	-0.583326	-0.00823235	14	14	67	67	11.314	0
		H3BV80;H3BMM9;H3BTC0;Q15287;D3DU92;Q15287-3;Q15287-2;H3BPG5;H3BMS0;A0A024R9P1;H3BRK4;H3BTV0;H3BNI3;H3BP82;H3BTR6;H3BUG0;H3BTY0;H3BNU7;H3BUL0	H3BV80;H3BMM9;H3BTC0;Q15287;D3DU92;Q15287-3;Q15287-2;H3BPG5;H3BMS0;A0A024R9P1	RNA-binding protein with serine-rich domain 1	RNPS1	0.0566563	0.0575542	0.174752	0.0302654	7	7	40.3	40.3	24.561	0
		Q96DI7;A0MNP2;B2R9I9;Q96DI7-2;Q9NSS8	Q96DI7;A0MNP2;B2R9I9;Q96DI7-2	U5 small nuclear ribonucleoprotein 40 kDa protein	SNRNP40;WDR57	0.0567163	0.00906043	0.0302361	0.0176369	20	20	75.1	75.1	39.31	0
		B2R8G6;Q14318;A0A024R7P2;Q14318-2;B7Z6M0;U3KQ64;M0R2K9;M0R1Q0;M0R1S6;M0R2Q6;A0A0A0MTJ1;Q14318-3;U3KQI1	B2R8G6;Q14318;A0A024R7P2;Q14318-2;B7Z6M0;U3KQ64;M0R2K9	Peptidyl-prolyl cis-trans isomerase FKBP8;Peptidyl-prolyl cis-trans isomerase	FKBP8	0.0570014	-1.23497	NaN	-0.682904	9	9	38.2	38.2	38.495	0
		Q9H0I2;R4GN60;Q9H0I2-2;A0A024R6V5	Q9H0I2;R4GN60;Q9H0I2-2	Enkurin domain-containing protein 1	ENKD1	0.0618422	NaN	NaN	NaN	4	4	14.7	14.7	38.759	0
		P13010;Q53T09;Q53TC2;C9JZ81;H7C0H9	P13010;Q53T09	X-ray repair cross-complementing protein 5	XRCC5	0.0623242	-1.76371	1.00758	-1.06803	39	39	66.7	66.7	82.704	0
		Q4KMP7;H3BSE1;Q4KMP7-2	Q4KMP7	TBC1 domain family member 10B	TBC1D10B	0.0630172	-0.255236	0.107353	0.386701	17	17	28.8	28.8	87.198	0
		P62888;A0A024R9D3;E5RI99;A0A0B4J213;A0A0C4DH44;E5RJH3	P62888;A0A024R9D3;E5RI99	60S ribosomal protein L30	RPL30	0.064495	-0.544035	0.137759	-0.46917	8	8	66.1	66.1	12.784	0
		B3KX11;P49368;B4DUR8;Q59H77;P49368-2;Q2TU64;Q5SZX6;E9PRC8;E9PQ35;Q5SZW8;E9PM09;Q5SZX9	B3KX11;P49368;B4DUR8;Q59H77;P49368-2;Q2TU64	T-complex protein 1 subunit gamma	CCT3	0.065793	-1.9746	0.759503	-2.17579	32	32	66.5	66.5	57.945	0
		O94806;B3KNJ2;O94806-2;Q15451;H0Y5M6;C9JKP8;C9JDA4;Q8IVW4-2;Q92772;E7ET86;Q8IVW4;Q9NRP7-2;Q9NRP7	O94806;B3KNJ2	Serine/threonine-protein kinase D3	PRKD3	0.0659138	-0.0288667	-0.187641	-0.360731	15	10	24.3	17.8	100.47	0
		Q9BQ48;A0A024R7J4;M0R226	Q9BQ48;A0A024R7J4;M0R226	39S ribosomal protein L34, mitochondrial;Ribosomal protein L34	MRPL34	0.0668806	NaN	0.142146	0.56179	6	6	28.3	28.3	10.165	0
		Q9H8G2;Q9H8G2-2;B4DUP7	Q9H8G2;Q9H8G2-2;B4DUP7	Caspase activity and apoptosis inhibitor 1	CAAP1	0.0675759	0.490159	0.332517	0.081067	7	7	27.1	27.1	38.367	0
		P05141;Q6NVC0	P05141;Q6NVC0	ADP/ATP translocase 2;ADP/ATP translocase 2, N-terminally processed	SLC25A5	0.0693913	-1.0657	0.0431404	-0.964489	22	8	61.1	31.9	32.852	0
		Q5C9Z4	Q5C9Z4	Nucleolar MIF4G domain-containing protein 1	NOM1	0.0694822	0.121546	-0.0713507	0.0786098	17	17	22.3	22.3	96.256	0
		Q9Y2X9-2;Q9Y2X9;B4DM04;B3KMX4;B3KND7	Q9Y2X9-2;Q9Y2X9;B4DM04;B3KMX4	Zinc finger protein 281	ZNF281	0.0698153	0.0545011	0.198113	-0.0622338	16	16	29.6	29.6	93.231	0
		Q6P2Q9;B4DK16;I3L0J9;Q53GM6;Q6JH02;Q6JH03;I3L3Z8;I3L1T8	Q6P2Q9	Pre-mRNA-processing-splicing factor 8	PRPF8	0.0707695	0.116498	0.00497146	0.141825	134	134	62.4	62.4	273.6	0
		A8MX75;P18074;E7EVE9;Q2TB79;P18074-2;K7EIT8;Q6ZNQ5;B4E0F6;K7ENL1;K7EKF3	A8MX75;P18074;E7EVE9;Q2TB79;P18074-2	TFIIH basal transcription factor complex helicase XPD subunit	ERCC2	0.0717244	-0.116817	-0.0928839	-0.126848	15	15	22.9	22.9	80.511	0
		Q9Y230;Q9Y230-2;B3KNL2;M0R0Y3;B4DW30;X6R2L4;M0QXI6;M0R0Z0	Q9Y230;Q9Y230-2;B3KNL2;M0R0Y3	RuvB-like 2	RUVBL2	0.071967	-1.28958	0.768961	-1.71189	30	30	65.9	65.9	51.156	0
		Q6PJI9;Q6PJI9-4;Q6PJI9-3;H3BNY4;Q6PJI9-2;H3BMH3;B7Z7V6;H3BR95;H3BUE9	Q6PJI9;Q6PJI9-4;Q6PJI9-3	WD repeat-containing protein 59	WDR59	0.0727558	0.486148	-0.033652	NaN	11	11	14.7	14.7	109.79	0
		O60292;B2RWP0;Q8IUV1	O60292;B2RWP0	Signal-induced proliferation-associated 1-like protein 3	SIPA1L3	0.0735147	NaN	NaN	NaN	13	12	10.8	10.2	194.61	0
		A0A087X1K6;X5DNR2;Q9Y2Y9;H0YK05;X5D2Z0	A0A087X1K6;X5DNR2;Q9Y2Y9	Krueppel-like factor 13	KLF13	0.073788	-0.263664	-0.10809	0.12618	8	8	36.4	36.4	31.225	0
		Q9P016;A0A024R3M1;Q9P016-2	Q9P016;A0A024R3M1	Thymocyte nuclear protein 1	THYN1	0.07552	-0.432863	-0.139601	-0.689916	8	8	33.8	33.8	25.697	0
		Q8N5A0	Q8N5A0		EIF5B	0.07552	-0.300502	-0.103263	-1.31923	34	1	32	0.9	138.8	0
		Q5T3I0;A8KAG1;Q5T3I0-3;A0A0A0MRK1;E9PAV9;F8W895;E9PPY4;F2Z3C6;B4DVU2;Q5T3I0-2	Q5T3I0;A8KAG1;Q5T3I0-3;A0A0A0MRK1;E9PAV9;F8W895	G patch domain-containing protein 4	GPATCH4	0.0758697	0.211137	0.142433	0.6072	16	16	44.2	44.2	50.381	0
		A6NKG5;B9EK54	A6NKG5;B9EK54	Retrotransposon-like protein 1	RTL1	0.0762499	-1.90045	0.918524	-1.42009	53	53	54.6	54.6	155.05	0
		Q7Z4K8;Q7Z4K8-5;A0A087WUH1;A0A0A0MS35;F5GYK0;B7Z3S2;B7Z4F9;Q5VT61;Q7Z4K8-2;Q7Z4K8-4;B7Z975;Q7Z4K8-3	Q7Z4K8;Q7Z4K8-5;A0A087WUH1;A0A0A0MS35;F5GYK0;B7Z3S2;B7Z4F9;Q5VT61;Q7Z4K8-2;Q7Z4K8-4	Tripartite motif-containing protein 46	TRIM46	0.0764932	0.0172092	0.118774	0.166587	36	36	57.7	57.7	83.423	0
		O95232;J3KPP4;Q86Y74;Q6PKC2;A8K3C5;B4DJ96;D6RDI2;O95232-2;C9JL41;D6RHH0;U3KQT3;E7EN55;H0YA81;H7C5U7;H0YBV7;H0YAR4	O95232;J3KPP4;Q86Y74;Q6PKC2;A8K3C5;B4DJ96;D6RDI2	Luc7-like protein 3	LUC7L3;CROP	0.076691	0.391218	0.157158	0.157561	22	22	37.5	37.5	51.466	0
		P62750;H7BY10;K7EJV9;K7ERT8;A8MUS3;K7EMA7;Q53RC5;O95014;B9EJE3;REV__Q969S3	P62750;H7BY10;K7EJV9;K7ERT8;A8MUS3	60S ribosomal protein L23a	RPL23A	0.0769802	0.0102069	-0.0723116	0.0728604	17	17	59	59	17.695	0
		Q9NUL7	Q9NUL7	Probable ATP-dependent RNA helicase DDX28	DDX28	0.0772541	0.0959919	0.363921	-0.195236	16	16	39.1	39.1	59.58	0
		P62081;B5MCP9;Q59FS3	P62081;B5MCP9	40S ribosomal protein S7	RPS7	0.077452	-0.0903881	-0.0784732	0.0747794	23	23	78.9	78.9	22.127	0
		Q9Y5M8;Q549N5;H7C4H2;C9J5Z8	Q9Y5M8;Q549N5;H7C4H2	Signal recognition particle receptor subunit beta	SRPRB	0.0775281	-1.04668	0.275297	-0.33539	10	10	43.9	43.9	29.702	0
		Q9H307;A8K964;Q9H307-2;B4DTD4;G3V5F0;G3V579;B4E392	Q9H307;A8K964;Q9H307-2	Pinin	PNN	0.0778783	-0.435573	-0.670115	-1.06733	26	26	36.1	36.1	81.613	0
		G3V5S9;G3V1S4;Q9Y324;Q4FZ45;Q66K47;G3V2M5	G3V5S9;G3V1S4;Q9Y324;Q4FZ45;Q66K47	rRNA-processing protein FCF1 homolog	FCF1;DKFZp686O2396	0.0797676	0.313362	-0.00187425	0.0330882	8	8	38.3	38.3	21.491	0
		P35250;B5BUD2;Q75MT5;P35250-2;A0A087WVY3;H7C5P4;H7C5P1;H7C5Q7;F8WC37;H7C5A0;H7C5G4;H7C5S7;H7C596	P35250;B5BUD2;Q75MT5;P35250-2;A0A087WVY3;H7C5P4	Replication factor C subunit 2	RFC2	0.0810338	-0.945665	0.575938	-1.50214	14	14	56.8	56.8	39.157	0
		O60506-3;Q05CK9;O60506-4;O60506;Q59GL1;O60506-2;B2R8Z8;B7Z645;O60506-5;F6UXX1;B7Z213;H0YAA0	O60506-3;Q05CK9;O60506-4;O60506;Q59GL1;O60506-2;B2R8Z8;B7Z645;O60506-5	Heterogeneous nuclear ribonucleoprotein Q	SYNCRIP	0.081339	-1.20367	0.0497854	-1.82808	24	17	47.5	37.4	62.656	0
		Q9Y394-2;Q9Y394;H0YJ66;A0A087X0Z7;Q659E8;H0YJE4;H0YJR8	Q9Y394-2;Q9Y394;H0YJ66;A0A087X0Z7;Q659E8	Dehydrogenase/reductase SDR family member 7	DHRS7;DKFZp564H1664	0.0817206	-1.0221	0.775639	-0.91787	13	13	49.1	49.1	32.267	0
		B4DMD3;B4DY34;Q9Y2W2;A0A024RAW9;F5H5G4;F5GXS9	B4DMD3;B4DY34;Q9Y2W2;A0A024RAW9	WW domain-binding protein 11	WBP11	0.0819191	-0.281211	0.0128829	0.450063	26	26	42.3	42.3	64.907	0
		P60468;Q53FA5;S4R3B5	P60468;Q53FA5	Protein transport protein Sec61 subunit beta	SEC61B	0.083447	-0.897409	-0.0304067	-0.905277	3	3	37.5	37.5	9.9743	0
		Q8N0Z3;B3KX77;H7C5N4;B4DJN7;C9IZF0;C9J5T2	Q8N0Z3;B3KX77	Spindle and centriole-associated protein 1	SPICE1	0.0834775	-0.067954	-0.0738202	1.02701	16	16	23.2	23.2	96.263	0
		Q96CT7;A0A024R7M8;M0R2F5	Q96CT7;A0A024R7M8;M0R2F5	Coiled-coil domain-containing protein 124	CCDC124	0.0837221	-0.265223	-0.0773797	-0.170881	16	16	58.7	58.7	25.835	0
		Q5VZL5-4;Q5VZL5;Q5VZL5-3;Q5VZL5-2;H7C1I7	Q5VZL5-4;Q5VZL5;Q5VZL5-3;Q5VZL5-2;H7C1I7	Zinc finger MYM-type protein 4	ZMYM4	0.0846091	0.623024	-0.0771063	0.387804	16	16	12.4	12.4	169.24	0
		O95248-4;A0A024R4Z9;Q68CX1;Q59EX9;Q86TK5;H0Y5W8;Q6PGN5	O95248-4;A0A024R4Z9	Myotubularin-related protein 5	SBF1	0.0850834	0.0869197	0.294102	0.215244	79	3	49.7	1.8	211.05	0
		Q9UH99;A0A024R1P7;Q9UH99-2;B4E2A6;B4DIU6;Q9UH99-3;Q6NT72;A8K129;A0A024R1S6;B0QY60;B0QY68;B0QY66;B0QY67;B0QY63;B0QY64;B0QY69;B0QY65;H0Y686	Q9UH99;A0A024R1P7;Q9UH99-2;B4E2A6;B4DIU6;Q9UH99-3;Q6NT72;A8K129	SUN domain-containing protein 2	SUN2;UNC84B	0.0854355	0.107554	-0.0147838	0.0717627	29	29	54.1	54.1	80.31	0
		H0YHG0;Q567R9;Q9C062;H0YIP3;A4D286;H0YHH1;H0YHR6	H0YHG0			0.0854967	-0.240486	-0.064469	-0.134018	15	0	33.3	0	59.075	0
		Q7Z4W8;P35268;K7ERI7;K7ELC4;K7EMH1;K7EJT5;K7EP65;K7EKS7	Q7Z4W8;P35268;K7ERI7;K7ELC4;K7EMH1	60S ribosomal protein L22	RPL22	0.0864154	0.0153548	0.0559812	-0.16054	6	4	57.8	50.8	14.818	0
		Q9BQA1;A0A024R0H7;Q9BQA1-2;H0Y711;B4DJP0	Q9BQA1;A0A024R0H7;Q9BQA1-2;H0Y711	Methylosome protein 50	WDR77	0.0899888	0.352646	0.471969	0.496718	10	10	43.6	43.6	36.724	0
		O14653;O14653-2;E7EQ34;I3L4Z6;O14653-3;B4E141;I3L1K7;I3L3V4;I3L0K1;I3NI02	O14653;O14653-2;E7EQ34;I3L4Z6;O14653-3;B4E141;I3L1K7;I3L3V4;I3L0K1	Golgi SNAP receptor complex member 2	GOSR2	0.0902192	-0.43374	0.675581	-0.452254	6	6	40.1	40.1	24.775	0
		Q6IBR8;P20042;B5BU01;Q96I16;Q3B7I9;Q59GZ3	Q6IBR8;P20042;B5BU01;Q96I16	Eukaryotic translation initiation factor 2 subunit 2	EIF2S2	0.0903881	-0.0488151	0.00846457	-0.383172	18	18	56.2	56.2	38.388	0
		Q9BRS2;Q9H2L9;Q8IWV0;E9PFQ8	Q9BRS2;Q9H2L9	Serine/threonine-protein kinase RIO1	RIOK1	0.0907722	0.737514	0.737687	1.04677	24	24	44.7	44.7	65.582	0
		Q8NAV1;Q8NAV1-2;B2RDP2	Q8NAV1	Pre-mRNA-splicing factor 38A	PRPF38A	0.0910488	0.0896338	-0.0850168	-0.228976	14	14	41.3	41.3	37.476	0
		Q14331;E9PRR7;Q9BZ01;E9PLY7;H0YEZ2;Q96ND1;E9PI42;Q05D61;Q96MD3	Q14331;E9PRR7;Q9BZ01	Protein FRG1;Protein FRG1B	FRG1;FRG1B	0.0912947	-0.125793	-0.103263	0.351855	11	11	41.9	41.9	29.172	0
		Q9NTJ5;E9PGZ4;B4DVV3;Q9NTJ5-2;F8WDN7;C9JV50;B3KX17;F8WCQ2;Q68D59;C9J3E3	Q9NTJ5;E9PGZ4;B4DVV3;Q9NTJ5-2	Phosphatidylinositide phosphatase SAC1	SACM1L	0.0923401	-1.42915	NaN	-1.10883	23	23	38.8	38.8	66.966	0
		Q6FH36;O43447;C9JQD4;Q6FH57;O43447-2;H0YEL5;A6NM32;C9JAN8	Q6FH36;O43447;C9JQD4;Q6FH57;O43447-2;H0YEL5	Peptidyl-prolyl cis-trans isomerase;Peptidyl-prolyl cis-trans isomerase H	PPIH	0.09525	-0.315828	-0.12075	-0.28423	12	12	67.2	67.2	19.208	0
		Q9BTV4;A0A024R2F9;Q8TEP9;V9GY05	Q9BTV4;A0A024R2F9;Q8TEP9	Transmembrane protein 43	TMEM43;FLJ00144	0.0954658	-0.388072	0.871548	-0.559452	16	16	54.5	54.5	44.875	0
		O14744;O14744-2;B2RDD7;O14744-5;O14744-3;B4DV00;O14744-4;H0YJX6;G3V580;G3V2L6;G3V5L5;G3V2X6;C9JSX3;H0YJ77;G3V5T6;H0YJD3;G3V507;G3V2F5;H7BZ44	O14744;O14744-2;B2RDD7;O14744-5;O14744-3;B4DV00;O14744-4;H0YJX6	Protein arginine N-methyltransferase 5;Protein arginine N-methyltransferase 5, N-terminally processed	PRMT5	0.0956507	0.330329	0.711157	0.507516	24	24	49	49	72.683	0
		Q9Y5T5-3;Q9Y5T5-2;Q9Y5T5;B4DUS4;Q9Y5T5-4;Q9Y5T5-5	Q9Y5T5-3;Q9Y5T5-2;Q9Y5T5;B4DUS4;Q9Y5T5-4	Ubiquitin carboxyl-terminal hydrolase 16	USP16	0.096067	-0.0532243	0.0651439	0.568519	12	12	24.5	24.5	91.869	0
		A0A0B4J220;L0R588;E9PLD3;E9PRG8	A0A0B4J220;L0R588;E9PLD3;E9PRG8		C11orf48	0.0964989	-0.151474	-0.210763	-0.0934326	7	7	36.6	36.6	14.234	0
		O00468-6;O00468-7;O00468-3;O00468-5;O00468-4;O00468;A0A087X208;O00468-2;H0Y5U1;Q5XG79	O00468-6;O00468-7;O00468-3;O00468-5;O00468-4;O00468;A0A087X208;O00468-2	Agrin;Agrin N-terminal 110 kDa subunit;Agrin C-terminal 110 kDa subunit;Agrin C-terminal 90 kDa fragment;Agrin C-terminal 22 kDa fragment	AGRN	0.0979187	NaN	0.821738	NaN	6	6	3.5	3.5	214.84	0
		P21127-8;P21127-2;B7ZVY7;P21127-6;P21127-9;J3QR29;P21127-3;P21127;J3QR44;B4E3D9;A0A0D9SEI3;J3QKR5;A0A0D9SER5;A0A0D9SEN2;A4VCI5;P21127-10;P21127-5;P21127-12;P21127-4;Q6P5Y5;Q9UQ88-9;B4E0N4;B4E0M9;Q9UQ88-8;J3KS35;Q6PK02;E7ESP2;Q59GL4;Q05C84;A0A087WYI9;A0A087X1I0;Q3SWV2;B4DII1;E9PFJ2;A0A024R065;A0A024R0C4;B4DWE4;Q5QPQ9;Q13882	P21127-8;P21127-2;B7ZVY7;P21127-6;P21127-9;J3QR29;P21127-3;P21127;J3QR44;B4E3D9;A0A0D9SEI3;J3QKR5;A0A0D9SER5;A0A0D9SEN2;A4VCI5;P21127-10;P21127-5;P21127-12;P21127-4;Q6P5Y5;Q9UQ88-9	Cyclin-dependent kinase 11B;Cyclin-dependent kinase 11A	CDK11B;CDC2L1;CDC2L2;CDK11A	0.0981967	-0.121392	-0.0714881	-0.122083	47	6	50.8	6	90.255	0
		Q9Y224;Q5RLJ0;Q549M8;G3V4C6;H0YJB9;G3V4E7	Q9Y224;Q5RLJ0;Q549M8;G3V4C6	UPF0568 protein C14orf166	C14orf166	0.0982275	-1.67512	0.444851	-1.33141	12	12	54.5	54.5	28.068	0
		O00566;B3KPV5;U3KQ48	O00566;B3KPV5	U3 small nucleolar ribonucleoprotein protein MPP10	MPHOSPH10	0.0984592	0.185486	-0.0490731	0.383718	19	19	34.9	34.9	78.863	0
		B5MCF9;O00541;B2RDF2;O00541-2;B3KXD6;B3KTZ6;H7C267;H7BYY8;Q6ZUE0	B5MCF9;O00541;B2RDF2;O00541-2;B3KXD6;B3KTZ6	Pescadillo homolog	PES1	0.0988918	-0.507624	-0.373063	-0.476077	27	27	47.3	47.3	66.077	0
		Q6PKG0;Q6PKG0-3;A0A0B4J210;E5RH50;H0YBW1;H0YC73;H0YAN4;H0YC33;Q659C4-7;Q659C4-6;Q659C4-5;Q659C4-2;Q659C4;E5RHK4;Q659C4-9;H0YBR8;H0YAX9	Q6PKG0;Q6PKG0-3;A0A0B4J210;E5RH50	La-related protein 1	LARP1	0.102078	-1.31011	NaN	-0.752121	31	31	32.6	32.6	123.51	0
		Q6IAX4;Q16799-3;A8K3B9	Q6IAX4;Q16799-3;A8K3B9	Reticulon-1	RTN1	0.103658	-0.863284	0.316744	NaN	6	2	27.4	9.1	23.561	0
		Q14966;Q14966-3;A8K583;D6W5H1;Q14966-4;B4E187;Q14966-5;Q14966-2;A0A096LPH6;B4DF54;Q57Z90;A0A096LPK8;Q6ZQV0;A0A096LNR2;A0A096LNX0;A0A096LPI0;A0A096LNS4;A0A096LNQ0;A0A096LPB4	Q14966;Q14966-3;A8K583;D6W5H1;Q14966-4;B4E187	Zinc finger protein 638	ZNF638	0.103875	NaN	0.146931	NaN	21	21	13.3	13.3	220.62	0
		A0A024RAC6;Q14241	A0A024RAC6;Q14241	Transcription elongation factor B polypeptide 3	TCEB3	0.103922	-0.166551	-0.0253123	0.216113	34	34	41.3	41.3	87.229	0
		Q5TCZ1;Q5TCZ1-3;B3KPL1;H0Y507;B7Z9L8;B7Z286;B7Z3B0;B7Z2H8;Q5TCZ1-2	Q5TCZ1;Q5TCZ1-3;B3KPL1;H0Y507;B7Z9L8;B7Z286;B7Z3B0;B7Z2H8;Q5TCZ1-2	SH3 and PX domain-containing protein 2A	SH3PXD2A	0.104279	-0.329196	-0.538141	-0.545571	43	4	47.8	4.9	125.29	0
		Q92560;A0A024R305;F8W6N3;B3KS40;C9J7L9;H0Y8E8	Q92560;A0A024R305;F8W6N3	Ubiquitin carboxyl-terminal hydrolase BAP1	BAP1	0.104372	-0.218716	-0.081885	0.206893	9	9	19.1	19.1	80.361	0
		P83876;K7ESL1;O14835;K7ES07;K7EPA6;K7EJU2;K7EMX5	P83876;K7ESL1	Thioredoxin-like protein 4A	TXNL4A	0.105442	-0.176283	-0.14104	-0.205513	8	8	69.7	69.7	16.786	0
		P62273;P62273-2;A0A087WTT6	P62273;P62273-2;A0A087WTT6	40S ribosomal protein S29	RPS29	0.105489	0.0695647	-0.0453032	0.0440444	4	4	48.2	48.2	6.6767	0
		Q9H4L5;Q9H4L5-3;Q9H4L5-2;Q9H4L5-4;Q9H4L5-5;Q9H4L5-7;Q9H4L5-6;Q9H4L5-8;C9JEF2;C9JZ19;C9J8P4	Q9H4L5;Q9H4L5-3;Q9H4L5-2;Q9H4L5-4;Q9H4L5-5;Q9H4L5-7;Q9H4L5-6;Q9H4L5-8	Oxysterol-binding protein-related protein 3	OSBPL3	0.105489	1.08209	0.268695	1.11243	44	43	61.6	59.6	101.22	0
		Q53HT6;Q53G72;P51572;P51572-2;C9JSP1;C9JQ75;C9J0M4;C9JMD7;C9JM14	Q53HT6;Q53G72;P51572;P51572-2;C9JSP1;C9JQ75;C9J0M4	B-cell receptor-associated protein 31	BCAP31	0.10583	-0.928704	0.887287	-0.493784	13	13	34.6	34.6	27.961	0
		O60583-2;O60583;F8WDY7;F2Z2C9;B4DH21	O60583-2;O60583;F8WDY7;F2Z2C9	Cyclin-T2	CCNT2	0.106249	NaN	0.147458	NaN	7	4	15.7	10.1	73.681	0
		Q8WXX5;A0A024QZN2;Q2VIL4	Q8WXX5;A0A024QZN2	DnaJ homolog subfamily C member 9	DNAJC9	0.106529	-0.404916	-0.388686	-0.660612	16	16	58.8	58.8	29.909	0
		Q8IWC1;Q8IWC1-4;Q8IWC1-2;Q8IWC1-3;A0A0A0MRP0	Q8IWC1;Q8IWC1-4;Q8IWC1-2;Q8IWC1-3;A0A0A0MRP0	MAP7 domain-containing protein 3	MAP7D3	0.107632	0.064469	-0.118094	-0.098382	25	25	30.8	30.8	98.428	0
		Q96IZ7-2;Q96IZ7;H7C5Q0;C9J713;B4DTW0;C9J367;C9JVB3	Q96IZ7-2;Q96IZ7;H7C5Q0;C9J713	Serine/Arginine-related protein 53	RSRC1	0.108363	0.156397	-0.440633	0.0850168	7	7	34.1	34.1	31.528	0
		P62857;B2R4R9	P62857;B2R4R9	40S ribosomal protein S28	RPS28	0.108425	-0.110417	0.100824	-0.271113	5	5	40.6	40.6	7.8409	0
		F5GXG6;F5GX35;F5H4K7;Q13889-2;Q13889;F5H6X0;Q8NEI1;F5GWD3;H0YFF7;A0A087WYD5	F5GXG6;F5GX35;F5H4K7;Q13889-2;Q13889;F5H6X0;Q8NEI1;F5GWD3;H0YFF7	General transcription factor IIH subunit 3	GTF2H3	0.109779	NaN	0.122774	-0.612329	4	4	37.9	37.9	19.799	0
		P50991;A8K3C3;B7Z9L0;P50991-2;B7Z2Z8;B7Z2F4	P50991;A8K3C3;B7Z9L0;P50991-2;B7Z2Z8;B7Z2F4	T-complex protein 1 subunit delta	CCT4	0.111835	-1.91539	0.633032	-2.12538	32	32	72.2	72.2	57.924	0
		Q9P2Y4;A8K3T5;G3V2Q8;G3V2W3;G3V2E3;G3V4M7;G3V3F2;G3V452;G3V4T1	Q9P2Y4;A8K3T5	Zinc finger protein 219	ZNF219	0.112116	0.147046	0.233753	0.11929	21	20	50.7	49.4	76.876	0
		Q9NY93-2;Q9NY93;Q53HB9;H7C3E9;G3V0G3;H7BZN7;F8WDT8;F8WEI3	Q9NY93-2;Q9NY93;Q53HB9;H7C3E9;G3V0G3	Probable ATP-dependent RNA helicase DDX56	DDX56	0.114348	-0.211348	-0.0985544	-0.14401	28	28	62.1	62.1	57.274	0
		Q96IR1;P62701;B2R491;Q53HV1;A6NH36;Q8TD47;C9JEH7;A4FU11;Q496E4;P22090;B7Z1M6;Q53HI6	Q96IR1;P62701;B2R491;Q53HV1	40S ribosomal protein S4, X isoform	RPS4X	0.115566	-0.00466741	-0.00504059	0.0190613	27	27	81.1	81.1	27.259	0
		Q14562;Q86YB2;A8K6J9;Q86X36;F5H658;B7Z8F4;B4DFD7;Q05CV4;K7END7;K7EQH7;S4R3S0;K7EJH9	Q14562;Q86YB2;A8K6J9;Q86X36;F5H658;B7Z8F4;B4DFD7	ATP-dependent RNA helicase DHX8	DHX8	0.116801	0.0160683	0.145605	0.181929	58	56	55.4	53.9	139.31	0
		Q9UJF2-2;Q9UJF2;A8K2P3;H0Y638;Q6P4F9;Q8IW42;Q59EM2	Q9UJF2-2;Q9UJF2;A8K2P3;H0Y638	Ras GTPase-activating protein nGAP	RASAL2	0.122601	0.229957	-0.0479571	0.044464	33	30	32.7	31.6	143.9	0
		Q8IWS0;Q8IWS0-3;Q8IWS0-5;Q8IWS0-4;B4E138	Q8IWS0;Q8IWS0-3;Q8IWS0-5;Q8IWS0-4	PHD finger protein 6	PHF6	0.123575	0.15004	0.17067	0.344715	22	1	63.8	6.6	41.29	0
		Q53XC0;P05198;G3V4T5;H0YJS4;B4DM12	Q53XC0;P05198;G3V4T5;H0YJS4	Eukaryotic translation initiation factor 2 subunit 1	EIF2S1	0.124267	-0.334353	0.171157	-0.62756	20	20	63.8	63.8	36.112	0
		P67870;N0E4C7;Q5SRQ6;Q5SRQ3;N0E466;N0E472;A0A0G2JM12;N0E638;N0E650;N0E6J1;B4DUJ4;N0E644;A0A0G2JM58	P67870;N0E4C7;Q5SRQ6;Q5SRQ3	Casein kinase II subunit beta	CSNK2B;CSNK2B-LY6G5B-1181	0.125101	-0.959542	0.196938	-0.475595	7	7	50.7	50.7	24.942	0
		O95714;A0A0J9YVP0;B7Z2K1;Q9BVR0;A8KAQ8;B7Z294;A0A0J9YXQ8;Q68DG8;B4DEY2;H3BUQ1;O60375	O95714;A0A0J9YVP0	E3 ubiquitin-protein ligase HERC2	HERC2	0.12551	-0.460529	-0.0640551	0.53824	21	21	5.8	5.8	527.22	0
		Q96G21;H0Y714;E7ENR5;B8ZZ47;B9A008;F8WCN0	Q96G21;H0Y714;E7ENR5;B8ZZ47;B9A008	U3 small nucleolar ribonucleoprotein protein IMP4	IMP4	0.125715	0.22848	-0.0409626	0.214622	17	17	51.9	51.9	33.756	0
		Q9BPX6;Q9BPX6-3;F6XEV2;Q9BPX6-5;Q9BPX6-4;Q9BPX6-2;E9PQV6;S4R3W3;S4R3D7;S4R3V1	Q9BPX6;Q9BPX6-3;F6XEV2;Q9BPX6-5;Q9BPX6-4;Q9BPX6-2;E9PQV6	Calcium uptake protein 1, mitochondrial	MICU1	0.126959	-0.172344	-0.29125	-0.146675	15	15	36.3	36.3	54.351	0
		P23396;Q53G83;P23396-2;E9PL09;E9PPU1;F2Z2S8;H0YCJ7;H0YEU2;H0YF32;Q9NQS8;E9PQ96;E9PJH4;A7E2S3;E9PSF4	P23396;Q53G83;P23396-2;E9PL09;E9PPU1;F2Z2S8;H0YCJ7;H0YEU2	40S ribosomal protein S3	RPS3	0.129118	-0.112069	-0.0588013	-0.0631981	27	15	83.1	54.3	26.688	0
		P16401;Q14463	P16401	Histone H1.5	HIST1H1B	0.129339	-0.0328314	-0.158983	-0.254135	11	8	34.1	23	22.58	0
		P51659;B2R659;E7EWE5;P51659-3;P51659-2;B4DSD0;B4DDM5;G5E9S2;B3KSP2;E7ET17;E7ER27;Q59H27;E7EPL9;Q9UBA4	P51659;B2R659;E7EWE5;P51659-3;P51659-2;B4DSD0;B4DDM5;G5E9S2;B3KSP2;E7ET17;E7ER27;Q59H27;E7EPL9	Peroxisomal multifunctional enzyme type 2;(3R)-hydroxyacyl-CoA dehydrogenase;Enoyl-CoA hydratase 2	HSD17B4	0.130192	-1.0173	1.08967	-1.51503	30	10	49.6	13.7	79.685	0
		Q9HAU5;Q9HAU5-2;Q8TE88	Q9HAU5	Regulator of nonsense transcripts 2	UPF2	0.130634	-0.032492	0.0111081	-0.124361	41	30	38.6	26.1	147.81	0
		Q96AQ6-2;Q96AQ6;B4E1J0;B4E0K4;B4DV94;Q96AQ6-3;F2Z2Z8;B4DU90;A1L1A3	Q96AQ6-2;Q96AQ6;B4E1J0;B4E0K4;B4DV94;Q96AQ6-3	Pre-B-cell leukemia transcription factor-interacting protein 1	PBXIP1	0.13095	-0.263577	0.0575267	-0.134493	24	18	39	26.9	77.683	0
		P62280;M0QZC5;M0R1H5;M0R1H6	P62280;M0QZC5	40S ribosomal protein S11	RPS11	0.131613	-0.0985982	-0.095587	-0.271775	21	21	69	69	18.431	0
		Q9UHG3;B7Z8A2;Q584P1;B7Z3Y2;Q9UHG3-2;F8W8W4;C9K055;C9JM55;Q53ST0;C9JGT6	Q9UHG3;B7Z8A2;Q584P1;B7Z3Y2;Q9UHG3-2	Prenylcysteine oxidase 1	PCYOX1	0.132815	-0.697851	0.891616	-1.48831	17	17	50.1	50.1	56.639	0
		P62847-2;E7ETK0;P62847-3;A0A087WUS0;P62847;P62847-4	P62847-2;E7ETK0;P62847-3;A0A087WUS0;P62847;P62847-4	40S ribosomal protein S24	RPS24	0.133638	0.0802483	-0.0200577	-0.081049	5	5	35.4	35.4	15.069	0
		P51610-4;A6NEM2	P51610-4;A6NEM2	Host cell factor 1;HCF N-terminal chain 1;HCF N-terminal chain 2;HCF N-terminal chain 3;HCF N-terminal chain 4;HCF N-terminal chain 5;HCF N-terminal chain 6;HCF C-terminal chain 1;HCF C-terminal chain 2;HCF C-terminal chain 3;HCF C-terminal chain 4;HCF C-terminal chain 5;HCF C-terminal chain 6	HCFC1	0.13386	-0.388922	-0.0253123	-0.502383	33	1	23.3	0.5	213.4	0
		A0A087WZH7;P29966;Q6NVI1;Q05C82	A0A087WZH7;P29966;Q6NVI1	Myristoylated alanine-rich C-kinase substrate	MARCKS	0.134572	-0.880126	1.88252	-1.92665	9	9	42.1	42.1	31.595	0
		O75165;A7E2Y5;B3KN02;H0Y8Q2;Q8N7A5;Q0D2M7;H0YA63	O75165;A7E2Y5	DnaJ homolog subfamily C member 13	DNAJC13	0.134841	0.141825	0.349272	0.508124	102	102	52.7	52.7	254.41	0
		A0A0A6YYJ5;O94854;O94854-2	A0A0A6YYJ5;O94854;O94854-2	Uncharacterized protein KIAA0754	KIAA0754	0.134889	NaN	0.411579	NaN	11	9	10.4	9	150.45	0
		Q86V81;E9PB61	Q86V81;E9PB61	THO complex subunit 4	ALYREF	0.135126	-0.660885	0.24655	-1.31186	12	12	51	51	26.888	0
		Q8TA86;A0A090N8Z0;A0A090N8G7;C9J6V2;A0A090N8Y9	Q8TA86;A0A090N8Z0;A0A090N8G7	Retinitis pigmentosa 9 protein	RP9	0.135919	-0.0360968	-0.0518593	-0.305878	11	11	41.6	41.6	26.106	0
		Q9UPN6;B7Z876;B7Z3A4;A0A0A0MT33;Q9UPN6-2;Q8NDE9;Q9H8B2;Q05BU5	Q9UPN6;B7Z876;B7Z3A4;A0A0A0MT33;Q9UPN6-2;Q8NDE9;Q9H8B2	Protein SCAF8	SCAF8;DKFZp434J2412	0.136648	0.12499	0.271165	0.269273	19	8	20.8	11.8	140.52	0
		Q96AG4;I3L223	Q96AG4	Leucine-rich repeat-containing protein 59	LRRC59	0.136712	-0.29697	0.0391029	0.0882773	16	16	51.8	51.8	34.93	0
		P08240;P08240-2;Q6IAX9;A0A024R3M0	P08240;P08240-2;Q6IAX9;A0A024R3M0	Signal recognition particle receptor subunit alpha	SRPR	0.137648	-0.874084	-0.0377336	-0.5113	25	25	51.1	51.1	69.81	0
		Q5VTL8;Q5VTL8-2;Q69YH0;A0A0A0MRN0	Q5VTL8;Q5VTL8-2;Q69YH0	Pre-mRNA-splicing factor 38B	PRPF38B;DKFZp434O1172	0.138727	-0.396327	-0.0640551	-0.016512	7	7	14.5	14.5	64.467	0
		P49757-4;A0A024R684;P49757-2;A0A024R681;P49757-3;B2RCI6;A0A024R6C4;P49757;A0A024R6F4;P49757-8;P49757-7;P49757-6;P49757-5;G3V3Z8;Q86SW5;G3V3R1;P49757-9;G3V3M5;Q86SW6;G3V4S6;G3V433;Q5D0E5;B4DUD7	P49757-4;A0A024R684;P49757-2;A0A024R681;P49757-3;B2RCI6;A0A024R6C4;P49757;A0A024R6F4;P49757-8;P49757-7;P49757-6;P49757-5;G3V3Z8;Q86SW5;G3V3R1;P49757-9	Protein numb homolog	NUMB	0.13976	0.183836	-0.319965	-0.168236	6	6	12.2	12.2	64.526	0
		Q14974;B2RBR9;Q14974-2;B7Z5M1;J3KTM9;B7Z752;J3QR48;J3QKQ5;J3QRG4;J3KS06	Q14974;B2RBR9;Q14974-2;B7Z5M1;J3KTM9;B7Z752	Importin subunit beta-1	KPNB1	0.139967	-2.12067	0.71788	-1.5282	43	43	53.7	53.7	97.169	0
		P62851	P62851	40S ribosomal protein S25	RPS25	0.141828	-0.0223903	-0.090718	0.304044	9	9	44.8	44.8	13.742	0
		Q9UPN4-2;B2RN10;Q9UPN4;Q9UPN4-3;I3L2J8;I3L2X7;I3L4M5;I3L316	Q9UPN4-2;B2RN10;Q9UPN4;Q9UPN4-3;I3L2J8	5-azacytidine-induced protein 1	AZI1	0.141923	0.250719	0.317283	0.361207	20	20	24.2	24.2	121.85	0
		B4DND9;Q7L4X7;Q96CS0;Q9NZM5;Q53YP0;B4E1N4;B4E013;B4DVK1;M0QZ34;M0QX73;M0QYZ9;M0QZU5;Q9P0B0	B4DND9;Q7L4X7;Q96CS0;Q9NZM5;Q53YP0;B4E1N4;B4E013;B4DVK1	Glioma tumor suppressor candidate region gene 2 protein	GLTSCR2	0.142337	NaN	0.211782	-0.570229	11	11	31	31	48.197	0
		Q9H869-3;I6L9C2;Q9H869-2;Q9H869-9;Q9H869-5;Q9H869-6;Q9H869-4;Q9H869;Q9H869-8;B4E1R0;Q9H869-7;B4DQQ0;B0QZ55;Q68CT8;A3KFK2;B4DZQ4;A3KFK1	Q9H869-3;I6L9C2;Q9H869-2;Q9H869-9;Q9H869-5;Q9H869-6;Q9H869-4;Q9H869;Q9H869-8;B4E1R0;Q9H869-7	YY1-associated protein 1	YY1AP1	0.142481	-0.12246	-0.0963968	0.396269	12	6	24.4	12.4	81.701	0
		P50613;D6RAD4;D6REC6;D6R9G1;D6RFL0;D6RGG9;D6RI01;D6R9Z2;D6RF14;D6RIG9;A0A0D9SFW9;B3KVM3;Q9C098	P50613;D6RAD4;D6REC6;D6R9G1	Cyclin-dependent kinase 7	CDK7	0.142656	-0.602613	NaN	NaN	4	4	15.6	15.6	39.038	0
		P29372-5;P29372-4;P29372-2;Q1W6H1;P29372;A2IDA3	P29372-5;P29372-4;P29372-2;Q1W6H1;P29372;A2IDA3	DNA-3-methyladenine glycosylase	MPG	0.142783	0.130404	0.0794628	-0.229974	12	12	46.3	46.3	30.824	0
		P41091;A0A024RBY4;Q53HK3;A8K2Y2;B2R5N2;Q2VIR3;Q2VIR3-2;F8W810;H7BZU1	P41091;A0A024RBY4;Q53HK3;A8K2Y2;B2R5N2;Q2VIR3;Q2VIR3-2;F8W810	Eukaryotic translation initiation factor 2 subunit 3;Putative eukaryotic translation initiation factor 2 subunit 3-like protein	EIF2S3;EIF2S3L	0.143851	-0.15226	0.0896204	-0.522364	19	19	50.2	50.2	51.109	0
		Q9Y6A4;B4DN94;H3BPA3	Q9Y6A4;B4DN94	UPF0468 protein C16orf80	C16orf80	0.144122	-0.309645	-0.354903	-0.275926	16	16	63.2	63.2	22.774	0
		P26196;B2R858;Q8IV96	P26196;B2R858	Probable ATP-dependent RNA helicase DDX6	DDX6	0.145701	-1.37071	1.30747	-1.62986	20	20	61.3	61.3	54.416	0
		Q5JP53;Q5SU16;P07437;B7ZAF0;B4DY90;Q5ST81;B7ZAK1;Q6LC01;Q9BUU9;B4E052;B4DMU8;Q96B85;B4DXZ5;Q1KSF8;B4DMJ5;Q6P602;I3L2F9;A4UCT2;A4UCU2;I0CMK4	Q5JP53;Q5SU16;P07437;B7ZAF0;B4DY90;Q5ST81;B7ZAK1;Q6LC01;Q9BUU9;B4E052;B4DMU8;Q96B85;B4DXZ5;Q1KSF8	Tubulin beta chain	TUBB;XTP3TPATP1	0.147969	-1.29103	0.880657	-1.52529	27	2	65.7	9.2	47.766	0
		Q9P287;B4E318;B4DUS0;Q9P287-4;Q9P287-3;Q9P287-2	Q9P287;B4E318;B4DUS0;Q9P287-4;Q9P287-3;Q9P287-2	BRCA2 and CDKN1A-interacting protein	BCCIP	0.148145	-1.40966	-0.476226	-1.1935	6	6	23.9	23.9	35.979	0
		Q86U06-2;B2RDP1;Q86U06;Q86U06-4;Q86U06-5;Q6IA98;G3XAP0;B7Z8M4;Q86U06-3;B3KWQ8;H0YJJ3;G3V5Z6;G3V546;G3V225;G3V2B4;G3V5V1;G3V2H9;G3V3S8;G3V3V3;G3V5J5;G3V5W6;A0A0B4J267;G3V2B6;B7Z335;G3V5Y2	Q86U06-2;B2RDP1;Q86U06;Q86U06-4;Q86U06-5;Q6IA98;G3XAP0;B7Z8M4;Q86U06-3;B3KWQ8;H0YJJ3;G3V5Z6	Probable RNA-binding protein 23	RBM23;RNPC4	0.148577	0.293959	0.111243	0.00776951	12	9	34.5	28.4	46.708	0
		P08708;H0YN88;A0A075B716;H0YN73;H3BNC9;A4D1Q6	P08708;H0YN88;A0A075B716	40S ribosomal protein S17	RPS17;RPS17L	0.148929	0.0478175	-0.0439044	0.0629506	11	11	65.9	65.9	15.55	0
		Q14498-2;Q14498;B4DRA0;Q14498-3;B4DLM0;B3KWX7;Q68DD9;B4E1M7;G3XAC6;Q6N037;E1P5S2;Q6MZY7;B7Z4L7;Q7Z3L0;H0Y4X3;Q5QP23;Q5QP22;F8WF24;F2Z2Z5;A8MYG5;F2Z3E6;F8WF73;A0A087X122	Q14498-2;Q14498;B4DRA0;Q14498-3;B4DLM0;B3KWX7;Q68DD9;B4E1M7;G3XAC6;Q6N037;E1P5S2;Q6MZY7;B7Z4L7;Q7Z3L0;H0Y4X3	RNA-binding protein 39	RBM39;DKFZp781C0423;DKFZp686A11192;DKFZp686C17209;DKFZp781I1140	0.150737	0.0186342	-0.128161	-0.248656	27	24	61.1	56.1	58.656	0
		Q8N684-2;B4DGF8;Q8N684;Q8N684-3;F5H669;F5H6M0;F5H047;J3QT54;C9J286;C9J323;C9JM38;F5H5B7;F5H1W4;F5H2K8;F5H6P5;F5H6A8;F5GXA3	Q8N684-2;B4DGF8;Q8N684;Q8N684-3;F5H669;F5H6M0;F5H047;J3QT54	Cleavage and polyadenylation specificity factor subunit 7	CPSF7	0.151122	-0.230905	0.0694367	0.285698	16	16	40.3	40.3	51.095	0
		Q9UII4;E9PBL0;B4DXV3;B4DX05;B3KSA4	Q9UII4;E9PBL0;B4DXV3	E3 ISG15--protein ligase HERC5	HERC5	0.152853	0.051024	-0.358959	-0.531198	22	22	29.3	29.3	116.85	0
		Q49A26-3;Q49A26;D3DUE7;Q49A26-2;D3DUE6;Q49A26-5;K7EMM8;Q49A26-4;K7EQB2;K7EPU6;K7ELL0	Q49A26-3;Q49A26;D3DUE7;Q49A26-2;D3DUE6;Q49A26-5;K7EMM8;Q49A26-4	Putative oxidoreductase GLYR1	GLYR1;N-PAC	0.153479	1.22429	0.404859	-0.0176361	21	21	46.8	46.8	59.836	0
		P04844;P04844-2;B2RE46;B4DJL0;Q5JYR7;Q5JYR4;F2Z3K5;H0Y5M1;Q5JYR3	P04844;P04844-2;B2RE46	Dolichyl-diphosphooligosaccharide--protein glycosyltransferase subunit 2	RPN2	0.153495	-1.08174	0.313656	-0.931728	27	27	62.1	62.1	69.283	0
		Q9Y2R9;A0A024R8L0;J3QLS3;J3QQS1;J3QKW2;J3KSI8	Q9Y2R9;A0A024R8L0;J3QLS3;J3QQS1;J3QKW2;J3KSI8	28S ribosomal protein S7, mitochondrial	MRPS7	0.153543	0.289834	-0.193835	-0.140778	12	12	45.9	45.9	28.134	0
		P16435;B2R6E5;Q59ED7;Q63HL4;A8K3B4;H0Y4R2;E7EMD0;B4DDH3;B4DKM8;B4DJI8;B4E305;E7EWU0	P16435;B2R6E5;Q59ED7;Q63HL4;A8K3B4;H0Y4R2;E7EMD0;B4DDH3;B4DKM8;B4DJI8;B4E305	NADPH--cytochrome P450 reductase	POR;DKFZp686G04235	0.154956	-1.23508	0.329377	-1.11064	23	23	37.2	37.2	76.689	0
		M0R0F0;P46782;A0A024R4Q8;M0R0R2;Q53G25;M0QZN2;Q59EK8	M0R0F0;P46782;A0A024R4Q8;M0R0R2;Q53G25;M0QZN2	40S ribosomal protein S5;40S ribosomal protein S5, N-terminally processed	RPS5	0.155277	0.0430645	-0.0467006	-0.00264252	17	17	73	73	22.391	0
		Q8ND56-3;Q8ND56-2;Q8ND56;K7EMZ9;A0A0G2JQ95;A0A096LP11	Q8ND56-3;Q8ND56-2;Q8ND56;K7EMZ9	Protein LSM14 homolog A	LSM14A	0.157657	-0.429848	-0.133695	-0.74979	8	8	14.9	14.9	46.411	0
		P13639;Q8TA90;Q6PK56;B4DPU3;B4DRE8;B4DMC6;Q6W6M8	P13639;Q8TA90;Q6PK56;B4DPU3;B4DRE8	Elongation factor 2	EEF2	0.158896	-3.36159	0.636997	-3.00857	60	59	67.2	66.1	95.337	0
		P17096;P17096-3;B4DWA0;A0A024RCT9	P17096;P17096-3;B4DWA0;A0A024RCT9	High mobility group protein HMG-I/HMG-Y	HMGA1	0.160234	NaN	0.262781	0.738725	3	2	23.4	23.4	11.676	0
		Q86U38;Q86U38-2;B3KVY3;H0YJP7	Q86U38;Q86U38-2	Nucleolar protein 9	NOP9	0.162622	0.0238941	0.0267929	0.395282	22	2	48.9	3.9	69.437	0
		O94761;A0A087WZ30;X2JEV0;A0A087X072;A0A087WTJ0;V9GZ64;V9GYB6;V9GYA3	O94761;A0A087WZ30;X2JEV0;A0A087X072	ATP-dependent DNA helicase Q4	RECQL4	0.162751	0.531169	0.0589087	0.553066	12	12	13.7	13.7	133.08	0
		V9HWJ8;P61289;P61289-3;A0A024R203;P61289-2;K9J957;Q6FHK7;K7ENH2;A0A087WTV2;B3KQ25;K7ESG5;B7Z8D3;J7FRP4;K7EMD0;K7EPX6;K7EKR3	V9HWJ8;P61289;P61289-3;A0A024R203;P61289-2;K9J957;Q6FHK7;K7ENH2;A0A087WTV2;B3KQ25;K7ESG5	Proteasome activator complex subunit 3	PSME3	0.163155	-1.07018	1.54237	-1.15553	11	11	51.6	51.6	29.506	0
		Q9NQZ2	Q9NQZ2	Something about silencing protein 10	UTP3	0.163672	0.145743	0.00570993	0.293724	12	12	27.3	27.3	54.557	0
		R4GMR5;V9HW09;P48556;Q5U0B3;K7EJR3;K7EJC1;B4E2Y4;K7ERW6;K7ENY6	R4GMR5;V9HW09;P48556;Q5U0B3;K7EJR3;K7EJC1;B4E2Y4	26S proteasome non-ATPase regulatory subunit 8	PSMD8	0.163898	-0.675028	NaN	NaN	12	12	51.2	51.2	32.551	0
		D3YTB1;P62910;A0A024R2G7;F8W727;D3YTI8;A0A090N8E7	D3YTB1;P62910;A0A024R2G7;F8W727	60S ribosomal protein L32	RPL32	0.165062	-0.615066	0.0367035	-0.869728	11	11	54.9	54.9	15.616	0
		Q6SJ93;Q6SJ93-2;B4E0T6;E9PS27	Q6SJ93;Q6SJ93-2;B4E0T6	Protein FAM111B	FAM111B	0.168171	0.0377336	-0.0643311	-0.0943102	18	18	30.8	30.8	84.673	0
		Q09028-3;Q09028;Q09028-2;Q09028-4;H0YF10;H0YCT5;H0YDK2;E9PNS6;H0YEU5;B4DRT0;E9PNS2;C9JPP3;E9PIC4;C9JAJ9;E9PND5	Q09028-3;Q09028;Q09028-2;Q09028-4	Histone-binding protein RBBP4	RBBP4	0.168366	-1.55678	-0.184979	-1.69022	16	9	60.5	47.6	46.158	0
		P51149;C9J8S3;B4DPH9;C9J4V0;C9J4S4;C9J592;C9IZZ0;C9J7D1	P51149;C9J8S3;B4DPH9;C9J4V0;C9J4S4;C9J592;C9IZZ0	Ras-related protein Rab-7a	RAB7A	0.169258	-1.22959	0.641941	-1.18079	16	16	67.1	67.1	23.489	0
		Q9HC36;I3L443;I3L0T6	Q9HC36;I3L443	RNA methyltransferase-like protein 1	RNMTL1	0.170248	NaN	-0.184725	0.00619029	6	6	21.7	21.7	47.019	0
		A0A090N8Z2	A0A090N8Z2			0.170849	0.0766959	-0.0289935	0.111165	14	1	22.8	4	62.291	0
		P26368-2;P26368;B5BU25;K7ENG2	P26368-2;P26368;B5BU25;K7ENG2	Splicing factor U2AF 65 kDa subunit	U2AF2	0.170865	0.168129	0.360323	0.439038	18	16	55	43.1	53.12	0
		Q13428-3;Q13428-8;Q13428;Q13428-4;Q13428-2;Q13428-7;E7ETY2;J3KQ96;Q13428-6;Q13428-5;Q59FZ2;B4DLB1;Q9UFD4;H0YA99	Q13428-3;Q13428-8;Q13428;Q13428-4;Q13428-2;Q13428-7;E7ETY2;J3KQ96;Q13428-6;Q13428-5	Treacle protein	TCOF1	0.171417	-0.0862623	-0.0247452	0.626205	31	11	25.1	8.9	152.2	0
		P05556;P05556-2;P05556-5;P05556-4;P05556-3;E7EQW5;C9JPK5;Q5T3E6;E9PLR6;E7EUI6;H7C4K3;E7ERX5	P05556;P05556-2;P05556-5;P05556-4;P05556-3	Integrin beta-1	ITGB1	0.174654	-1.43253	1.24233	-1.42275	16	16	21.4	21.4	88.414	0
		Q13613;F8WA39;Q13613-2;B7Z3D5;Q8NEC6;H0YDX3;B3KMG9;E9PIH9;E9PPP8;F8W764;F8W8S8;H7BZJ1;H7C406	Q13613;F8WA39;Q13613-2;B7Z3D5;Q8NEC6;H0YDX3;B3KMG9	Myotubularin-related protein 1	MTMR1	0.174963	0.309991	0.275035	0.198871	22	22	45.6	45.6	74.677	0
		Q14004;A0A024RA85;Q14004-2;A0A024RA66;A0A087X209;Q9BVE2;Q6P2N3	Q14004;A0A024RA85;Q14004-2;A0A024RA66	Cyclin-dependent kinase 13	CDK13	0.175159	-0.18531	-0.0353423	-0.0458782	26	22	24.4	21.1	164.92	0
		Q9BZI7-2;B3KSJ3;Q9BZI7;A0A087WYC8;Q0VAK7;I3XIE4	Q9BZI7-2;B3KSJ3;Q9BZI7;A0A087WYC8;Q0VAK7	Regulator of nonsense transcripts 3B	UPF3B	0.175534	0.0990932	0.103953	0.221444	15	15	34.7	34.7	56.213	0
		P51398-2;P51398-3;P51398;V9GZ03;V9GYL9;V9GYJ9;V9GYA7;V9GZ61;V9GYC9;V9GYW1;V9GY11;V9GYJ3;E2JL21;V9GYF7	P51398-2;P51398-3;P51398;V9GZ03;V9GYL9;V9GYJ9;V9GYA7	28S ribosomal protein S29, mitochondrial	DAP3	0.175745	-1.11354	0.0702848	-0.951345	14	14	47.1	47.1	41.044	0
		O43809;A0A024R6W2;B2R6U8;H3BND3;H3BV41;Q5HYH5	O43809;A0A024R6W2;B2R6U8;H3BND3	Cleavage and polyadenylation specificity factor subunit 5	NUDT21	0.175794	-0.149201	0.124047	0.25084	19	19	85.5	85.5	26.227	0
		P05023-4;P05023;P05023-3;B7Z3V1;P05023-2;B7Z1N5;Q58I23;Q5TC01;Q5TC02	P05023-4;P05023;P05023-3;B7Z3V1;P05023-2	Sodium/potassium-transporting ATPase subunit alpha-1	ATP1A1	0.175794	-1.50124	0.578672	-1.15489	29	17	33.5	19.9	113	0
		Q16630-2;Q16630-3;F8WJN3;Q16630;B4DSU9;F8W084	Q16630-2;Q16630-3;F8WJN3;Q16630;B4DSU9	Cleavage and polyadenylation specificity factor subunit 6	CPSF6	0.175941	0.0690147	0.318254	0.358509	18	18	31.1	31.1	63.47	0
		P62249;M0R210;A0A087WZ27;M0R3H0;M0R1M5;Q6IPX4;M0QX76;B4DP32	P62249;M0R210;A0A087WZ27;M0R3H0;M0R1M5;Q6IPX4	40S ribosomal protein S16	RPS16	0.178045	-0.0631831	-0.0999011	0.0159258	16	16	68.5	68.5	16.445	0
		Q13435;A0A087WZZ5;E9PPJ0;Q7Z3K9;E9PJ04;E9PJT3;H0YCG1;H0YEX5;E9PIL8	Q13435;A0A087WZZ5;E9PPJ0;Q7Z3K9	Splicing factor 3B subunit 2	SF3B2;DKFZp781L0540	0.179482	-0.456484	0.280282	-0.365444	32	32	44.1	44.1	100.23	0
		Q8IZ29;P68371;Q8N6N5;B3KML9;Q96HX0;M0R2D3;B4DNW1;M0R2T4	Q8IZ29;P68371;Q8N6N5;B3KML9;Q96HX0	Tubulin beta-4B chain	TUBB2C;TUBB4B	0.180266	-1.30679	0.822325	-1.45459	29	0	67.2	0	49.839	0
		Q9P1Y6-2;A0A0J9YX88;E9PJ24;B7ZM65;F8WEF5;B7ZM66;A0A0J9YYB5;Q9P1Y6-3;A0A0J9YWD5;Q9P1Y6;A0A024RCA1	Q9P1Y6-2;A0A0J9YX88;E9PJ24;B7ZM65;F8WEF5;B7ZM66;A0A0J9YYB5;Q9P1Y6-3;A0A0J9YWD5;Q9P1Y6;A0A024RCA1	PHD and RING finger domain-containing protein 1	PHRF1	0.182246	NaN	0.0935711	NaN	4	4	3.8	3.8	161.94	0
		B7Z6B3;B7Z2A3;Q00765;E2QRG8;B2R6C4	B7Z6B3;B7Z2A3;Q00765;E2QRG8;B2R6C4	Receptor expression-enhancing protein 5	REEP5	0.183081	-0.669924	NaN	-0.868095	5	5	19.2	19.2	17.758	0
		Q99417;Q6IB68;A0A087WV05;A0A0D9SEI7	Q99417;Q6IB68;A0A087WV05	C-Myc-binding protein	MYCBP	0.184097	-0.221152	0.206229	0.170694	5	5	62.1	62.1	11.967	0
		Q6PK04;H6QX63;I3L0U5;I3L4F6	Q6PK04;H6QX63;I3L0U5	Coiled-coil domain-containing protein 137	CCDC137	0.184211	-0.033289	0.0389546	-0.0728924	15	15	53.3	53.3	33.231	0
		P16615-5;P16615-2;P16615-3;P16615;P16615-4;H7C5W9;Q8N3X5;Q7Z675;O14983-2;O14983;O14983-3;Q7Z6E5;Q93084-4;A8K9K1;Q93084-2;Q93084-3;Q93084-7;Q93084;Q93084-6;Q93084-5;B3KS35;A0A0C4DH86;J3QSY6;B1PM99;H3BVB2	P16615-5;P16615-2;P16615-3;P16615;P16615-4;H7C5W9	Sarcoplasmic/endoplasmic reticulum calcium ATPase 2	ATP2A2	0.184687	-1.16573	0.556478	-1.0145	30	30	35.3	35.3	109.73	0
		P78527;P78527-2;B4DL41;F5GX40;H0YG84	P78527;P78527-2	DNA-dependent protein kinase catalytic subunit	PRKDC	0.184867	-1.06157	-0.430071	-1.2134	167	167	46.8	46.8	469.08	0
		Q71U36-2;Q71U36;B4DQK4;Q9UQM3;Q1ZYQ1;Q13748;Q13748-2;F8VQQ4;Q6PEY2;V9GZ17	Q71U36-2;Q71U36;B4DQK4;Q9UQM3;Q1ZYQ1;Q13748;Q13748-2	Tubulin alpha-1A chain;Tubulin alpha-3C/D chain	TUBA1A;TUBA2;TUBA3C	0.184998	-1.32279	0.837017	-1.4084	34	1	82.9	3.4	46.297	0
		Q9BVA1;A0A024QZU2;O43209;B7Z4N1;Q9UGA2;A1L195	Q9BVA1;A0A024QZU2;O43209;B7Z4N1;Q9UGA2	Tubulin beta-2B chain	TUBB2B;DKFZp566F223	0.188118	-1.33417	0.820591	-1.34769	28	1	70.1	2.7	49.953	0
		P55081	P55081	Microfibrillar-associated protein 1	MFAP1	0.189285	-0.0255881	-0.175812	-0.136458	30	30	55.6	55.6	51.958	0
		P62913-2;Q5VVD0;P62913;Q5VVC8;Q08ES8;Q5VVC9	P62913-2;Q5VVD0;P62913;Q5VVC8;Q08ES8;Q5VVC9	60S ribosomal protein L11	RPL11	0.189483	-0.188085	-0.09815	-0.123104	15	15	71.8	71.8	20.124	0
		A0A024R326;P47914;Q6IPI1;F8WF43;C9IYI4	A0A024R326;P47914;Q6IPI1	60S ribosomal protein L29	RPL29	0.190174	-0.726329	0.0853589	-0.75777	4	4	21.7	21.7	17.553	0
		P17844;J3KTA4;B5BUE6;P17844-2;B4DN41;B4DNG2;Q7Z2V5;Q59E92;J3QRQ7;J3KRZ1;J3QSF1;J3KRX8;J3QR02;C1IK54;X6RLV5;J3QKN9;J3QRN5;J3QLG9;J3QR62	P17844;J3KTA4;B5BUE6;P17844-2;B4DN41;B4DNG2;Q7Z2V5;Q59E92	Probable ATP-dependent RNA helicase DDX5	DDX5;DKFZp686J01190	0.190174	-0.359064	0.10925	-0.787941	47	36	68.4	54.9	69.147	0
		Q05DU1;Q9NVN8;A0A024R9Y6	Q05DU1;Q9NVN8;A0A024R9Y6	Guanine nucleotide-binding protein-like 3-like protein	GNL3L	0.19159	0.00992034	0.0431999	0.350384	13	13	30.4	30.4	65.352	0
		V9HW12;P32119;B4DF70;A6NIW5;P32119-2;A0A024R7F2	V9HW12;P32119;B4DF70;A6NIW5	Peroxiredoxin-2	PRDX2	0.192563	-3.70902	0.0181327	-3.90073	14	13	70.2	64.6	21.892	0
		Q9BTC0;Q9BTC0-1;Q9BTC0-2;Q9BTC0-3	Q9BTC0;Q9BTC0-1	Death-inducer obliterator 1	DIDO1	0.193552	0.399773	0.201958	-0.0425756	49	49	32	32	243.87	0
		O60762;Q5QPK2;H0Y368;Q5QPJ9	O60762;Q5QPK2;H0Y368;Q5QPJ9	Dolichol-phosphate mannosyltransferase	DPM1	0.194311	-0.961451	-0.299479	-0.828255	17	17	71.9	71.9	29.634	0
		O95425-4;O95425;A0A0J9YWY6	O95425-4;O95425;A0A0J9YWY6	Supervillin	SVIL	0.195021	1.26496	1.43573	2.06557	82	1	46.8	0.7	244.52	0
		P39656-3;A0A0C4DGS1;P39656;A0A024RAD5;P39656-2;U3KQ84	P39656-3;A0A0C4DGS1;P39656;A0A024RAD5;P39656-2	Dolichyl-diphosphooligosaccharide--protein glycosyltransferase 48 kDa subunit	DDOST	0.196013	-0.920762	0.77512	-1.28581	17	17	59.6	59.6	49.019	0
		P62826;B5MDF5;J3KQE5;F5H018;H0YFC6;B4DV51;Q96QB7;Q0EFC9;A0A087X0W0	P62826;B5MDF5;J3KQE5;F5H018;H0YFC6	GTP-binding nuclear protein Ran	RAN	0.196608	-2.9962	0.457455	-3.782	16	16	53.7	53.7	24.423	0
		Q8TE59;B3KV14	Q8TE59;B3KV14	A disintegrin and metalloproteinase with thrombospondin motifs 19	ADAMTS19	0.197054	NaN	-1.39939	-1.92385	11	11	11.8	11.8	134.05	0
		Q9UK43;Q95HA6;Q13123;B2R5Y4;Q9H4P6;E7EQZ7;B4DEH2;Q9Y3Z5;D6REL4;D6RAY9;D6RCQ4;A0A0C4DGW5	Q9UK43;Q95HA6;Q13123;B2R5Y4;Q9H4P6;E7EQZ7;B4DEH2	Protein Red	CSA2;IK	0.197435	-0.50584	-0.205643	-0.970017	17	17	35.9	35.9	65.585	0
		Q86VY4	Q86VY4	Testis-specific Y-encoded-like protein 5	TSPYL5	0.198361	0.0683268	0.0503531	-0.017826	18	18	60	60	45.143	0
		P62269;A0A0G2JQH2;Q5GGW2;J3JS69	P62269	40S ribosomal protein S18	RPS18	0.198775	0.00374607	-0.0460021	-0.174263	22	22	66.4	66.4	17.718	0
		P40937;Q59GW7;P40937-2;A8K3S0;Q6LES9;A8K4Z2;F5H5S0;F5H304;E9PEP3;C9JH72;F5H0U6	P40937;Q59GW7;P40937-2;A8K3S0;Q6LES9;A8K4Z2	Replication factor C subunit 5	RFC5	0.200167	-1.08091	0.052865	-0.893277	13	13	54.1	54.1	38.496	0
		Q9H5V9-2;Q9H5V9-3;Q9H5V9;D3DSW1	Q9H5V9-2;Q9H5V9-3;Q9H5V9;D3DSW1	UPF0428 protein CXorf56	CXorf56;hCG_1640171	0.200515	-0.64548	-0.252779	-0.402245	5	5	30.6	30.6	19.981	0
		C9JPL0;Q9UK58;Q9UK58-4;Q9UK58-5;H7C4G1	C9JPL0;Q9UK58;Q9UK58-4;Q9UK58-5	Cyclin-L1	CCNL1	0.202721	-0.216468	-0.486869	-0.926564	12	11	36.9	34.8	47.788	0
		Q9NSI2-2;Q9NSI2;C9JJU7	Q9NSI2-2;Q9NSI2;C9JJU7	Protein FAM207A	FAM207A	0.204034	-0.316384	-0.300417	0.201759	12	12	55.3	55.3	23.944	0
		Q9UNQ2;A8K9K8;A0A0C4DGB1;B4DRY2;D6RCL3	Q9UNQ2;A8K9K8;A0A0C4DGB1;B4DRY2	Probable dimethyladenosine transferase	DIMT1	0.204898	0.0946415	-0.126444	0.0817487	17	17	68.4	68.4	35.236	0
		Q15058	Q15058	Kinesin-like protein KIF14	KIF14	0.207078	0.891186	0.658925	1.14529	57	57	40	40	186.49	0
		Q6I9V5;P12236;Q59EI9;O75961	Q6I9V5;P12236;Q59EI9	ADP/ATP translocase 3	SLC25A6	0.208144	-1.07103	0.0998191	-0.986959	25	7	66.1	16.1	32.866	0
		Q9BSJ8;A0A024RB17;Q9BSJ8-2;A0A024RB16;B3KMV5;B3KY56;F8VZB1	Q9BSJ8;A0A024RB17;Q9BSJ8-2;A0A024RB16;B3KMV5;B3KY56	Extended synaptotagmin-1	ESYT1	0.209695	-1.63675	0.889209	-1.19694	37	37	42.9	42.9	122.85	0
		Q9NZ01;B3KM97;B3KSQ1;Q9NZ01-2;M0R3C3;M0R329;B4DR74;M0QXM3	Q9NZ01;B3KM97;B3KSQ1	Very-long-chain enoyl-CoA reductase	TECR	0.210179	-1.17199	0.181804	-0.531114	14	14	32.8	32.8	36.034	0
		Q9NV31;Q96Q46	Q9NV31	U3 small nucleolar ribonucleoprotein protein IMP3	IMP3	0.215245	0.139077	0.0528201	0.358509	11	11	65.2	65.2	21.85	0
		Q13009;Q13009-2;Q59GK8;H7C079;Q8IVF5-3;B7Z624	Q13009;Q13009-2;Q59GK8	T-lymphoma invasion and metastasis-inducing protein 1	TIAM1	0.215362	NaN	-0.0866479	NaN	19	18	13.1	12.4	177.51	0
		Q14008;Q14008-3;Q14008-2;Q8IYN5;Q8NAH3;E9PQH5;H0YCF6;H0YEK7;H0YDX5	Q14008;Q14008-3;Q14008-2	Cytoskeleton-associated protein 5	CKAP5	0.216049	-0.367918	-0.417704	-0.0384804	46	46	28.6	28.6	225.49	0
		P68363;B3KPS3;A8JZY9;B3KT06;P68363-2;B4DDU2;F8VVB9;B4DN58;F8VRZ4;F8VS66;C9JDS9;F8VWV9;F8VX09;Q6QMJ5;Q15670;C9K0S6;F8VRK0;D3DX41;F8VXZ7;F8W0F6;Q9H853	P68363;B3KPS3;A8JZY9;B3KT06;P68363-2;B4DDU2	Tubulin alpha-1B chain	TUBA1B	0.217893	-1.37632	0.509697	-1.06468	34	0	76.5	0	50.151	0
		Q02241;Q02241-2;H7BYN4;Q02241-3;H0YME6;H0YKQ5;H0YMJ4	Q02241;Q02241-2;H7BYN4;Q02241-3	Kinesin-like protein KIF23	KIF23	0.218128	0.987321	0.396764	0.631803	19	19	24.1	24.1	110.06	0
		Q5T0F3;Q13823;B4DPI9;H0YG10	Q5T0F3;Q13823	Nucleolar GTP-binding protein 2	GNL2	0.219488	0.00877379	0.0970697	0.0703893	31	31	44.7	44.7	83.654	0
		P48735;Q53GL5;P48735-2;Q13584;B4DSZ6;H0YL11	P48735;Q53GL5;P48735-2;Q13584;B4DSZ6;H0YL11	Isocitrate dehydrogenase [NADP], mitochondrial;Isocitrate dehydrogenase [NADP]	IDH2	0.219875	-3.10569	0.948976	-3.05134	26	25	55.1	55.1	50.909	0
		Q9Y5J1;B2RAX6;J3KSR7;J3QR85;J3QRG0;J3QLD6;F6VJE8	Q9Y5J1;B2RAX6	U3 small nucleolar RNA-associated protein 18 homolog	UTP18	0.221741	0.0962619	0.0333038	0.512581	24	24	58.6	58.6	62.003	0
		Q92769-3;Q92769;B3KUJ5;H3BM24;Q5TEE2;B4DSK9;E5RFI6;E5RJ04;E5RGV4;E5RHE7;E5RH52;E5RG37;E5RFP9;E5RK19;B7Z3S4;Q59GB9;E7ESJ6	Q92769-3;Q92769;B3KUJ5	Histone deacetylase 2;Histone deacetylase	HDAC2	0.224907	-0.832694	0.134176	-0.697757	14	7	32.8	19.2	51.998	0
		Q9UHR5-2;Q9UHR5;A0A024R8R0;J3QQJ0;X6R3T8;J3QLH3;F5H478;B7Z4X9;J3KRU5;J3KS14;J3KRR6;J3QLM2;Q659G6	Q9UHR5-2;Q9UHR5;A0A024R8R0;J3QQJ0;X6R3T8;J3QLH3;F5H478;B7Z4X9;J3KRU5	SAP30-binding protein	SAP30BP	0.225228	0.0360461	-0.190299	-0.278321	16	16	62.3	62.3	32.068	0
		Q9P258;A0A024RAC5;A5PLK7	Q9P258;A0A024RAC5;A5PLK7	Protein RCC2	RCC2	0.228892	-0.255339	0.12367	-0.353026	25	25	61.9	61.9	56.084	0
		Q96B18;A0A0C4DFP1	Q96B18;A0A0C4DFP1	Dapper homolog 3	DACT3	0.228976	0.198997	-0.113034	-0.456088	5	5	10.8	10.8	64.948	0
		Q9H000-2;C9J494;Q9H000	Q9H000-2;C9J494;Q9H000	Probable E3 ubiquitin-protein ligase makorin-2	MKRN2	0.228993	NaN	-0.118493	-0.123858	2	2	4.8	4.8	41.984	0.0036829
		A4D1E9;C9J8R7;C9JNI1;A4D1E9-2;C9JEQ8	A4D1E9;C9J8R7;C9JNI1;A4D1E9-2	GTP-binding protein 10	GTPBP10	0.229755	-0.10276	0.121659	-0.395682	10	10	34.6	34.6	42.932	0
		P49411;H3BNU3	P49411	Elongation factor Tu, mitochondrial	TUFM	0.230736	-1.35679	0.637626	-1.52982	29	29	71.5	71.5	49.541	0
		Q9Y265;B5BUB1;Q9Y265-2;E7ETR0;B3KRS7;H7C4G5;H7C4I3;J3QLR1	Q9Y265;B5BUB1;Q9Y265-2;E7ETR0;B3KRS7;H7C4G5	RuvB-like 1	RUVBL1	0.231244	-1.39916	0.762828	-1.59632	23	23	57.2	57.2	50.227	0
		Q15428;Q05DF2;K7EMT0	Q15428;Q05DF2	Splicing factor 3A subunit 2	SF3A2	0.232786	-0.569672	0.849102	-0.585323	7	7	18.5	18.5	49.255	0
		Q9Y490	Q9Y490	Talin-1	TLN1	0.233244	-2.61954	NaN	0.510557	96	83	52.3	46.9	269.76	0
		J3QK89;Q8IWX8;Q59ET1;B4DL82;B4DPM4	J3QK89;Q8IWX8;Q59ET1;B4DL82;B4DPM4	Calcium homeostasis endoplasmic reticulum protein	CHERP	0.233362	0.595122	0.656603	0.740798	19	19	24.1	24.1	104.93	0
		Q9BZF1;A0A024RBB8;Q5HYM3;Q9BZF1-3;Q9BZF1-2;F8VQX7;Q641R2;F8VUA7;Q96E43;Q96N80;B4E033;Q9H0X9-3;Q9H0X9;Q6ZME5;F8VZ43;Q8WVV2;B3KP32;B4DMI4;Q9H0X9-2;A8KAD5;F8VZB8;F8VVD3;F8VVE7	Q9BZF1;A0A024RBB8;Q5HYM3;Q9BZF1-3;Q9BZF1-2;F8VQX7;Q641R2;F8VUA7	Oxysterol-binding protein-related protein 8;Oxysterol-binding protein	OSBPL8;DKFZp686C0249	0.233634	0.245861	0.797037	2.68172	27	27	44	44	101.19	0
		Q59GN2;P62891	Q59GN2;P62891	Putative 60S ribosomal protein L39-like 5;60S ribosomal protein L39	RPL39P5;RPL39	0.234228	0.0531114	-0.0882773	NaN	1	1	19.6	19.6	6.3225	0
		Q05513;Q05513-2;B3KUN5;Q05513-3;E9PBE1;B7Z7K5;D6REZ8;D6RDM0;D6RG01;D6RBD4;F2Z2H9;D6RGG1;D6RAU1;F2Z3C5	Q05513;Q05513-2;B3KUN5;Q05513-3;E9PBE1	Protein kinase C zeta type	PRKCZ	0.234686	NaN	NaN	NaN	5	4	9.1	7.8	67.659	0
		Q96S94;A0A024R072;Q96S94-2;A0A0C4DGC4;F2Z3J5;B4DVR5;Q96S94-3;B3KQ08;A0A024R077;B4DE38;J3QSH2;A0A0A0MSF3;Q9H2N7;J3KRL1;C9J148	Q96S94;A0A024R072;Q96S94-2;A0A0C4DGC4;F2Z3J5	Cyclin-L2	CCNL2	0.235977	0.238665	0.352861	0.88096	9	8	22.1	20.4	58.147	0
		Q9UHB7;Q9UHB7-2;C9JCE0;Q9UHB7-3;Q8TAX5	Q9UHB7;Q9UHB7-2	AF4/FMR2 family member 4	AFF4	0.235994	-0.615818	0.0249275	-0.236911	15	15	16.2	16.2	127.46	0
		M1VE91;M1VRN1;M1VKJ2;M1V490;M1VPF9;A8K048;M1VPF7;M1VRN0;M1VKI9;M1VE89;M1V481;J7M8C2;J7MDF2;A0A097ZMP4;A0A097ZMP6;Q9UE13;Q8NFE8	M1VE91;M1VRN1;M1VKJ2;M1V490;M1VPF9;A8K048;M1VPF7;M1VRN0;M1VKI9;M1VE89;M1V481	Tyrosine-protein kinase receptor	KIF5B-RET(NM_020630)_K24;R11;KIF5B-RET(NM_020630)_K23;R12;KIF5B-RET(NM_020975)_K23;R12;KIF5B-RET(NM_020630)_K22;R12;KIF5B-RET(NM_020975)_K22;R12;KIF5B-RET(NM_020630)_K15;R12;KIF5B-RET(NM_020975)_K15;R12;KIF5B-RET(NM_020630)_K16;R12;KIF5B-RET(NM_020975)_K16;R12;KIF5B-ALK_K17;A20	0.236384	-0.671692	0.511794	-0.380014	54	0	42.8	0	155.81	0
		Q92973-2;Q92973;A0A024RAM0;Q92973-3;B4DSC0;E7EW37;S4R398	Q92973-2;Q92973;A0A024RAM0;Q92973-3	Transportin-1	TNPO1	0.236486	-2.40515	NaN	-2.0248	28	23	39.2	34.6	101.31	0
		Q9UMY1;A0A024QZW2;Q9UMY1-2;H7C2B1	Q9UMY1;A0A024QZW2;Q9UMY1-2	Nucleolar protein 7	NOL7	0.236741	-0.436842	-0.341872	0.136585	7	7	30	30	29.426	0
		A0A0A0MSK5;Q5JTV8;Q5JTV8-3;J3KN66;H0Y4R4;Q5JTV8-2;H0YDU3;H0YD16	A0A0A0MSK5;Q5JTV8;Q5JTV8-3;J3KN66;H0Y4R4	Torsin-1A-interacting protein 1	TOR1AIP1	0.238817	-0.0767976	NaN	-0.603424	11	11	36.8	36.8	52.406	0
		O75533;Q7Z497;A0JLT9;Q32Q20;H7C341;Q9NTB4;O75533-2;B4DGZ4;A8K355;F8WC19	O75533;Q7Z497	Splicing factor 3B subunit 1	SF3B1	0.240094	-0.666897	-0.0309717	-0.67275	57	34	55.9	33.4	145.83	0
		Q9H0S4;A0A024RAS3;Q9H0S4-2;Q53GJ1;Q9H4E3;Q7Z4B1;A4UCU0;F5H1N9;B4DYP6	Q9H0S4;A0A024RAS3;Q9H0S4-2;Q53GJ1;Q9H4E3	Probable ATP-dependent RNA helicase DDX47	DDX47;E4-DBP	0.240299	0.23952	0.164755	0.104605	20	20	53.8	53.8	50.646	0
		O15075-2;O15075;B7Z2T7;Q5VZY9;O15075-3;O15075-4;B7Z5K4;B7Z655	O15075-2;O15075;B7Z2T7;Q5VZY9	Serine/threonine-protein kinase DCLK1	DCLK1	0.241356	-0.131645	0.706912	0.0227584	16	15	30	28.5	81.099	0
		Q9BVS4;Q9BVS4-2;Q9NVB0;H0Y919;H0Y8R4	Q9BVS4;Q9BVS4-2	Serine/threonine-protein kinase RIO2	RIOK2	0.241884	0.0371714	-0.0606008	-0.361361	19	19	46.4	46.4	63.282	0
		Q53HL2;A8K7A2;B4DXT3	Q53HL2;A8K7A2	Borealin	CDCA8	0.247508	0.223299	-0.0243196	0.365804	13	13	56.4	56.4	31.323	0
		Q8WXH0;Q8WXH0-2;G3V5X4;A0A0A0MRE3;A0A0C4DGK3;Q8WXH0-7;G3V4T3;Q7Z362;Q8WXH0-13;G3V3D4;Q68DP1;Q6MZP0;Q8WXH0-3;Q8WXH0-4;G3V5N1;Q8WXH0-10;A0A0C4DH87;Q8WXH0-9;Q8WXH0-8;G3V5D3;Q8WXH0-6;Q8WXH0-11;Q8WXH0-12;Q8WXH0-5	Q8WXH0;Q8WXH0-2;G3V5X4;A0A0A0MRE3	Nesprin-2	SYNE2	0.247868	0.343465	0.20078	0.287827	215	18	36.1	3.6	796.43	0
		P31943;G8JLB6;E9PCY7;D6RBM0;D6RIU0;E5RGV0;D6RFM3;D6RIT2;D6RAM1;D6R9T0;D6RDU3;D6RJ04;D6RIH9;H0YB39;E7EQJ0;E7EN40;Q68DG4;H0YBD7;D6RDL0;E5RGH4;H0YBG7;D6RF17;B4DP51;D6R9D3;H0YAQ2;E5RJ94	P31943;G8JLB6;E9PCY7;D6RBM0;D6RIU0;E5RGV0;D6RFM3;D6RIT2	Heterogeneous nuclear ribonucleoprotein H;Heterogeneous nuclear ribonucleoprotein H, N-terminally processed	HNRNPH1	0.250114	-1.33778	0.238051	-2.04895	17	10	53.7	33.9	49.229	0
		Q9Y3E5;J3KQ48;Q96ME4	Q9Y3E5;J3KQ48;Q96ME4	Peptidyl-tRNA hydrolase 2, mitochondrial	PTRH2	0.253859	-1.23474	0.684086	-0.797689	6	6	51.4	51.4	19.193	0
		E7EU96;P68400;Q5U5J2;Q2I0Y7;B2R6D7;B5BUH5;Q8NEV1;P68400-2;A0A087WY74;V9GY80;V9GYA2	E7EU96;P68400;Q5U5J2;Q2I0Y7;B2R6D7;B5BUH5;Q8NEV1;P68400-2	Casein kinase II subunit alpha;Casein kinase II subunit alpha 3	CSNK2A1;CSNK2A3	0.261552	-0.733963	0.328906	-0.740625	17	16	49.1	47.3	45.31	0
		A0A087WUI1;Q9Y6G0;Q9Y388;Q05DU0;Q0VGM7;Q5JY83	A0A087WUI1;Q9Y6G0;Q9Y388;Q05DU0;Q0VGM7	RNA-binding motif protein, X-linked 2	RBMX2	0.261933	-0.00504377	0.031371	0.250355	11	11	27.6	27.6	31.576	0
		Q9BX40;Q5TBQ0;Q5TBQ1	Q9BX40;Q5TBQ0	Protein LSM14 homolog B	LSM14B	0.26583	-0.131582	0.213186	0.328262	8	0	38.7	0	42.07	0
		A0A024R3R5;Q14739;C9JXK0;B4E0Z3;C9JES9	A0A024R3R5;Q14739;C9JXK0	Lamin-B receptor	LBR	0.266316	0.0941009	0.582015	0.471031	16	16	26.7	26.7	70.729	0
		O00116;B7Z3Q4;Q53SG6;B8ZZ81;B7ZAC5;Q53SN7;Q53S12	O00116;B7Z3Q4	Alkyldihydroxyacetonephosphate synthase, peroxisomal	AGPS	0.267705	-0.831281	0.672382	-0.990137	21	21	43.2	43.2	72.911	0
		Q7RTQ0;Q7RTP8;Q7RTQ9;Q7RTQ7;Q07866-7;Q7RTQ4;Q07866-6;G3V5R9;Q07866-4;Q07866-9;Q07866-8;G3V2E7;Q07866-2;Q07866-3;B5BU63;Q07866;Q7RTQ8;Q7RTQ2;G3V3H3;Q7RTQ1;Q07866-5;Q07866-10;E7EVH7;F8W6L3;B4DS14;G5E9S8;B4DGB3;Q7Z5D5;H0YJU9;H0YJT3;H0YG16;H0YJL0;G3V2P7;H0YGB8;H0YJK1	Q7RTQ0;Q7RTP8;Q7RTQ9;Q7RTQ7;Q07866-7;Q7RTQ4;Q07866-6;G3V5R9;Q07866-4;Q07866-9;Q07866-8;G3V2E7;Q07866-2;Q07866-3;B5BU63;Q07866;Q7RTQ8;Q7RTQ2;G3V3H3;Q7RTQ1;Q07866-5;Q07866-10;E7EVH7;F8W6L3;B4DS14;G5E9S8;B4DGB3;Q7Z5D5	Kinesin light chain 1	KNS2;KLC1	0.268156	-1.05334	0.274215	-0.440968	27	19	48.6	34	70.496	0
		Q71UI9;P0C0S5;Q71UI9-4;Q71UI9-2;C9J0D1;Q71UI9-3;C9J386	Q71UI9;P0C0S5;Q71UI9-4;Q71UI9-2;C9J0D1;Q71UI9-3;C9J386	Histone H2A.V;Histone H2A.Z;Histone H2A	H2AFV;H2AFZ	0.273186	-0.267444	-0.150949	0.135666	6	4	53.9	46.9	13.509	0
		Q14781;Q14781-2	Q14781	Chromobox protein homolog 2	CBX2	0.273186	0.318461	0.399426	0.236462	12	12	29.1	29.1	56.08	0
		O75531;A0A024R5H0;B2R4V4;E9PJJ8	O75531;A0A024R5H0;B2R4V4	Barrier-to-autointegration factor;Barrier-to-autointegration factor, N-terminally processed	BANF1	0.273535	1.67672	0.787468	1.03111	8	8	55.1	55.1	10.058	0
		Q15393;A8K6V3;B3KQH1;B3KM77;Q15393-3;Q15393-2;I3L4G7;J3QL37;H3BMB0;J3QRB2;J3QKV4	Q15393;A8K6V3;B3KQH1	Splicing factor 3B subunit 3	SF3B3	0.27507	-0.656695	0.174556	-0.659996	42	42	44.5	44.5	135.58	0
		Q9UBB9;Q8N523;A0A024R1I7;B4DSX8;B4DPE5;Q9UBB9-2;F6SQZ1;F6XM96;F6UKU9;F6UQ07;H0Y4U8;B1AHQ3	Q9UBB9;Q8N523;A0A024R1I7;B4DSX8;B4DPE5	Tuftelin-interacting protein 11	TFIP11	0.280738	-0.330012	-0.0308304	-0.0476217	19	19	26.5	26.5	96.819	0
		A8K6Q8;P02786;G3V0E5;B7Z2I6;H7C3V5;F8WBE5;Q9UP52-2;Q9UP52-3;Q9UP52	A8K6Q8;P02786;G3V0E5;B7Z2I6	Transferrin receptor protein 1;Transferrin receptor protein 1, serum form	TFRC	0.282719	-1.31638	0.84731	-0.813778	31	31	48.9	48.9	84.872	0
		Q9Y2S0-2;A0A087WTY1	Q9Y2S0-2;A0A087WTY1	DNA-directed RNA polymerases I and III subunit RPAC2	POLR1D	0.285548	-0.0794171	-0.0801119	0.437654	4	3	25.4	17.2	14.332	0
		P62841;K7ELC2;K7EM56;A0A0B4J2B4;S4R417;K7EQJ5;K7EJ78;S4R456	P62841;K7ELC2;K7EM56;A0A0B4J2B4;S4R417;K7EQJ5;K7EJ78;S4R456	40S ribosomal protein S15	RPS15	0.286304	-0.134683	0.0981812	-0.370919	10	10	72.4	72.4	17.04	0
		P60866;P60866-2;E5RJX2;E5RIP1;G3XAN0	P60866;P60866-2;E5RJX2	40S ribosomal protein S20	RPS20	0.289369	-0.333734	0.10698	-0.51579	8	8	49.6	49.6	13.373	0
		Q8NDT2;Q8NDT2-2;Q0VA89	Q8NDT2;Q8NDT2-2	Putative RNA-binding protein 15B	RBM15B	0.293253	-0.248159	0.395435	0.466653	10	9	14.7	13.9	97.204	0
		Q92974-3;Q92974-2;Q92974;D3DVA5;V9GYM8;B7Z977;B4DJ49;Q5VY93;V9GZ14;V9GYF0;V9GYG5;V9GYF5;V9GZ58;REV__B4DTM4;REV__B4E0M7;REV__B4DTT2;REV__J3KQ37;REV__P0DJD0;REV__P0DJD1;REV__F8VYC4;REV__B4DYH0;REV__A6NKT7;REV__J3KNE0;REV__V9HWE4;REV__Q99666;REV__O14715	Q92974-3;Q92974-2;Q92974;D3DVA5;V9GYM8	Rho guanine nucleotide exchange factor 2	ARHGEF2	0.294013	0.191436	0.14717	0.359859	53	53	62.2	62.2	108.24	0
		P46940;A0A024RC65;A4QPB0;A0A0J9YXZ5;H0YLE8;B4E2M0;Q6P1N4;Q5FWG8;Q05DN7;B4DNP4;Q96PA3;H0YKA5;A0A087X225;A0A087WWP1;E9PDT6	P46940;A0A024RC65;A4QPB0;A0A0J9YXZ5;H0YLE8;B4E2M0;Q6P1N4	Ras GTPase-activating-like protein IQGAP1	IQGAP1	0.294579	-1.93937	0.720374	-1.24749	80	75	57.9	55.7	189.25	0
		Q15717;Q15717-2;M0QZR9	Q15717;Q15717-2	ELAV-like protein 1	ELAVL1	0.29511	-0.947612	NaN	NaN	16	11	61.3	46.3	36.091	0
		Q99733;A0A024RCC9;B7ZAK9;Q99733-2;B7ZB83;B4DS05;B7ZAC7;C9JZI7;C9J6D1;E9PNW0;E9PJJ2;E9PS34;E9PNJ7;A8MXH2;E9PKT8;E9PP22;H0YCI4;E9PKI2;C9J1B1	Q99733;A0A024RCC9;B7ZAK9;Q99733-2;B7ZB83;B4DS05;B7ZAC7;C9JZI7;C9J6D1;E9PNW0;E9PJJ2;E9PS34;E9PNJ7;A8MXH2;E9PKT8	Nucleosome assembly protein 1-like 4	NAP1L4	0.295411	-1.52272	0.595685	-1.97081	13	11	46.7	44	42.823	0
		Q13895;H7BY94;F8WBL2	Q13895	Bystin	BYSL	0.302671	-0.159219	0.169274	-0.393539	13	13	40	40	49.601	0
		P78524;P78524-2;B4DDL8;E9PJC3;P78524-3;E9PKE0;B4DZA9;E9PQA9;E9PKN3;E9PNM8;E9PNX7;E9PLH5;H0YDL0;E9PKM1;E9PPL2;E9PI58;H0YE59	P78524;P78524-2;B4DDL8;E9PJC3;P78524-3	Suppression of tumorigenicity 5 protein	ST5	0.302956	NaN	0.322036	-0.382175	11	11	12.2	12.2	126.48	0
		Q15459;A0A024R1K8;Q15459-2;B4E091;H7C1L2;F8WB66;F8WC79	Q15459;A0A024R1K8;Q15459-2;B4E091	Splicing factor 3A subunit 1	SF3A1	0.305022	-0.475254	0.166567	-0.710968	27	27	45	45	88.885	0
		O75449;A8K7S5;B7ZBC8;B7ZBC9;O75449-2	O75449;A8K7S5;B7ZBC8	Katanin p60 ATPase-containing subunit A1	KATNA1	0.305931	0.180021	0.751271	0.383276	13	9	31.2	25.7	55.964	0
		Q8TB01;Q6NWZ1;Q07065;A0A024RBH2;B3KVX6;H3BUW6;Q59G85;H3BRM1;Q96K21-3	Q8TB01;Q6NWZ1;Q07065;A0A024RBH2;B3KVX6	Cytoskeleton-associated protein 4	CKAP4	0.306359	-0.439813	-0.289126	-0.450617	33	32	60.2	58.9	62.06	0
		P10809;A0A024R3X4;B3GQS7;B7Z597;B7Z4F6;B7Z5E7;B7Z532;Q53SE2;E7ESH4;E7EXB4;B9VPB4;B9VP19;P10809-2;Q53QD5;C9JL25;C9JL19;C9JCQ4;C9J0S9	P10809;A0A024R3X4;B3GQS7;B7Z597;B7Z4F6;B7Z5E7	60 kDa heat shock protein, mitochondrial	HSPD1	0.307359	-1.85836	1.385	-2.55266	53	50	81.5	78.9	61.054	0
		Q5T5Y3;Q5T5Y3-3;B7ZLW1;Q5T5Y3-2;Q6WG78	Q5T5Y3;Q5T5Y3-3;B7ZLW1;Q5T5Y3-2	Calmodulin-regulated spectrin-associated protein 1	CAMSAP1	0.310576	-0.663054	-0.0201999	-0.533284	22	22	19.2	19.2	177.97	0
		Q12907;A8K7T4;D6RBV2;B4DWN1;D6RDX1;D6RIU4	Q12907;A8K7T4;D6RBV2;B4DWN1;D6RDX1;D6RIU4	Vesicular integral-membrane protein VIP36	LMAN2	0.311202	-0.382025	0.869675	-1.58519	15	9	50.8	31.7	40.228	0
		Q8WUQ7;Q8WUQ7-2;B4DSX7;K7ENY9;K7EIU6;K7EMQ0;K7EQE3	Q8WUQ7;Q8WUQ7-2;B4DSX7	Cactin	CACTIN	0.312438	0.0130691	-0.125254	-0.0177822	25	25	37.3	37.3	88.701	0
		P49756;P49756-2;P49756-3;E9PQU5;H0YE46	P49756	RNA-binding protein 25	RBM25	0.316923	-0.252845	-0.473631	-0.348923	14	14	19.3	19.3	100.18	0
		Q9NWK9;Q9NWK9-2	Q9NWK9;Q9NWK9-2	Box C/D snoRNA protein 1	ZNHIT6	0.317463	0.325271	0.293624	0.372729	12	12	32.8	32.8	53.918	0
		Q9BVJ6;B4E343;Q9BVJ6-3;Q9BVJ6-2;X6RJY0;O60531	Q9BVJ6;B4E343;Q9BVJ6-3;Q9BVJ6-2	U3 small nucleolar RNA-associated protein 14 homolog A	UTP14A	0.317804	0.367483	0.479714	0.369383	40	32	57.3	45.9	87.977	0
		Q9NX00	Q9NX00	Transmembrane protein 160	TMEM160	0.318344	NaN	NaN	NaN	3	3	21.8	21.8	19.657	0
		O60884;A0A024R6S1;T2DN57;T2DPK5;A0A087WT48;I3L320	O60884;A0A024R6S1;T2DN57	DnaJ homolog subfamily A member 2	DNAJA2	0.330175	-0.79011	0.190684	-1.24979	14	14	43	43	45.745	0
		F5GX09;Q5HYJ3;Q5HYJ3-3;Q5HYJ3-2;F5H5F4	F5GX09;Q5HYJ3;Q5HYJ3-3;Q5HYJ3-2	Protein FAM76B	FAM76B	0.333425	-0.547805	-0.558464	-1.06803	8	7	27.8	24.6	38.62	0
		Q9UHK0	Q9UHK0	Nuclear fragile X mental retardation-interacting protein 1	NUFIP1	0.335008	NaN	0.546835	0.421479	6	6	12.7	12.7	56.299	0
		Q8TAD8;B1AK66;B4DDK7;B4DLV6;B4DUU3	Q8TAD8;B1AK66;B4DDK7;B4DLV6	Smad nuclear-interacting protein 1	SNIP1	0.335754	-0.364255	-0.340277	-0.701999	19	19	43.7	43.7	45.777	0
		Q8NE71;Q8NE71-2;Q2L6I2;Q59F96;H0YGW7;B4DNU2;Q5STZ8;A0A0G2JIC2;A0PJ72;F5GYK6	Q8NE71;Q8NE71-2;Q2L6I2;Q59F96;H0YGW7	ATP-binding cassette sub-family F member 1	ABCF1	0.336592	-0.370228	0.0404227	-0.524438	37	36	44.7	44	95.925	0
		D6R9P3;D6RD18;Q99729-3;B4DMY3;D6RBZ0;A0A087WZV1;Q99729-2;Q53F64;Q99729-4;Q99729	D6R9P3;D6RD18;Q99729-3;B4DMY3;D6RBZ0;A0A087WZV1;Q99729-2;Q53F64;Q99729-4;Q99729	Heterogeneous nuclear ribonucleoprotein A/B	HNRNPAB	0.337011	-1.43148	1.20191	-0.816621	11	11	36.8	36.8	30.302	0
		Q8NHQ9;A0A024RBS0;F5H5U2;B4DVE4;Q8TEC9;E7EX41;Q8NHQ9-2;F5H2I2;F5H735	Q8NHQ9;A0A024RBS0;F5H5U2;B4DVE4;Q8TEC9	ATP-dependent RNA helicase DDX55	DDX55	0.337029	-0.498342	-0.365245	0.0843364	12	12	31.3	31.3	68.546	0
		E7EVJ5;Q96F07-2;B7Z4I3;B7Z8N7;Q96F07;H7C229;B7Z3H2;E7EW33;B7Z217;Q9NSN1;A0A087WVE1;A0A087WTQ3;A0A087WWZ1;A0A087WZL7	E7EVJ5;Q96F07-2;B7Z4I3;B7Z8N7;Q96F07;H7C229;B7Z3H2;E7EW33;B7Z217;Q9NSN1	Cytoplasmic FMR1-interacting protein 2	CYFIP2;DKFZp761H087	0.338597	NaN	NaN	NaN	24	6	21.6	5.5	142.58	0
		V9GYY5;Q9UGY1;A0A024R1M6;B4DGP7;B3KQ09	V9GYY5;Q9UGY1;A0A024R1M6;B4DGP7;B3KQ09	Nucleolar protein 12	NOL12	0.339564	0.223423	0.267305	-0.17891	12	12	60.2	60.2	23.82	0
		Q6I9S2;Q13573;G3V3A4;B4DEG7;B7Z9X2;B4DY36;A0A024R6E3;Q6P151;G3V4X8;Q9ULA6;Q0D2M5;G3V5R3	Q6I9S2;Q13573;G3V3A4;B4DEG7;B7Z9X2;B4DY36;A0A024R6E3;Q6P151;G3V4X8;Q9ULA6;Q0D2M5	SNW domain-containing protein 1	SNW1	0.339656	-0.713403	-0.371726	-0.698553	20	20	44.6	44.6	61.449	0
		O00488;A9J4F5	O00488;A9J4F5	Zinc finger protein 593	ZNF593	0.34474	-0.106141	0.219404	-0.150337	10	10	68.7	68.7	15.199	0
		Q9H0G5;B2R9Y2;A0A024QZ33;B7ZL27;B7Z4B1;Q05DD5;K7ERM9;Q9P0E1;K7EMD8;J3KT62;J3QLV5;J3QRI6;K7EK40;K7EQJ6	Q9H0G5;B2R9Y2;A0A024QZ33;B7ZL27;B7Z4B1;Q05DD5	Nuclear speckle splicing regulatory protein 1	NSRP1;CCDC55	0.348611	0.00662125	-0.235727	-0.12312	19	19	34.4	34.4	66.389	0
		Q9Y294	Q9Y294	Histone chaperone ASF1A	ASF1A	0.351203	-0.488896	-0.12618	-0.596274	7	6	48	44.1	22.968	0
		O15294;O15294-3;Q548W1;O15294-2;O15294-4;C9JZL3;B4DTL6;Q9H5T3	O15294;O15294-3;Q548W1;O15294-2;O15294-4	UDP-N-acetylglucosamine--peptide N-acetylglucosaminyltransferase 110 kDa subunit	OGT	0.353229	0.18612	0.147873	-0.166924	12	12	16.4	16.4	116.92	0
		Q9NQ29;Q9NQ29-3;Q9NQ29-2;Q1W6G4;Q53G47;A8MYV2;D3DU41;B8ZZ10;B8ZZ09;B8ZZ12;B8ZZ08;F8WBC1;F2Z322	Q9NQ29;Q9NQ29-3;Q9NQ29-2;Q1W6G4;Q53G47;A8MYV2;D3DU41;B8ZZ10	Putative RNA-binding protein Luc7-like 1	LUC7L	0.353432	0.00762616	0.0151846	-0.28604	21	14	48.8	38.8	43.727	0
		Q14108;A0A024RDG6;Q14108-2;D6RDG0	Q14108;A0A024RDG6;Q14108-2	Lysosome membrane protein 2	SCARB2	0.354409	-1.19886	0.87864	-1.5572	11	11	29.5	29.5	54.29	0
		Q9NV06;A0A087WT20;B3KME9;E5RHM4;A0A087X1F8;Q9NV06-2	Q9NV06;A0A087WT20;B3KME9	DDB1- and CUL4-associated factor 13	DCAF13	0.354778	-0.0641631	0.0574518	0.179256	23	23	55.3	55.3	51.402	0
		P42167;A0A024RBE7;G5E972;P42167-2;A0A024RBH7;Q59G12;P42167-3;H0YJH7;Q9P1N8	P42167;A0A024RBE7;G5E972;P42167-2;A0A024RBH7;Q59G12;P42167-3	Lamina-associated polypeptide 2, isoforms beta/gamma;Thymopoietin;Thymopentin	TMPO	0.355701	0.311619	0.358546	1.11283	19	9	58.6	28.9	50.67	0
		Q8NC51;Q8NC51-2;Q8NC51-3;Q8NC51-4;Q5VU21;D3DQ70;Q63HR1;D3DQ69	Q8NC51;Q8NC51-2;Q8NC51-3;Q8NC51-4;Q5VU21;D3DQ70;Q63HR1;D3DQ69	Plasminogen activator inhibitor 1 RNA-binding protein	SERBP1;DKFZp686P17171	0.356125	-1.52903	0.347142	-1.78971	28	28	59.3	59.3	44.965	0
		A0A024R3J7;P46977;P46977-2;A0A0C4DH80;E9PN73;E9PI32;H0YET6	A0A024R3J7;P46977;P46977-2	Dolichyl-diphosphooligosaccharide--protein glycosyltransferase subunit STT3A	STT3A	0.359046	-1.08055	NaN	-1.31183	15	14	21.6	20.6	80.428	0
		P62263;E5RH77;H0YB22;A4D1M5	P62263;E5RH77;H0YB22	40S ribosomal protein S14	RPS14	0.363735	-0.293624	-0.230203	-0.465062	12	12	68.9	68.9	16.273	0
		Q9H6H4;E5RGS2;Q9H6H4-2;B4DYB6	Q9H6H4;E5RGS2;Q9H6H4-2;B4DYB6	Receptor expression-enhancing protein 4	REEP4	0.366132	-0.147602	0.0251918	-0.0141207	9	9	35.4	35.4	29.395	0
		Q8TAV0;Q8TAV0-3;E9PQL1;Q8TAV0-5;Q8TAV0-2;A8K255;Q8TAV0-4;B1AJQ5	Q8TAV0;Q8TAV0-3;E9PQL1;Q8TAV0-5;Q8TAV0-2;A8K255;Q8TAV0-4	Protein FAM76A	FAM76A	0.36695	0.361993	-0.0123541	NaN	8	7	34.5	30.9	35.049	0
		Q99622;F5GXW5;U3KQ07;U3KQ85	Q99622;F5GXW5;U3KQ07;U3KQ85	Protein C10	C12orf57	0.367229	NaN	-0.174023	-1.41123	4	4	53.2	53.2	13.178	0
		Q96EU6-2;Q96EU6;B2R9K5;U3KPZ9;C9J4X5;Q9H160-2;Q9H160;B2RA15	Q96EU6-2;Q96EU6;B2R9K5	Ribosomal RNA processing protein 36 homolog	RRP36	0.367285	0.341303	0.169615	0.370722	9	9	37.5	37.5	29.129	0
		A0A024RAC0;Q86V48;Q86V48-2;Q86V48-3;E5RFK8;Q05DE3;E5RHU7	A0A024RAC0;Q86V48;Q86V48-2;Q86V48-3	Leucine zipper protein 1	LUZP1	0.367788	-0.149105	-0.139993	-0.209078	48	48	49.1	49.1	120.3	0
		A8KAM5;Q8N474;Q05DS5;Q6ZSL4;Q9BZZ6	A8KAM5;Q8N474;Q05DS5	Secreted frizzled-related protein 1	SFRP1	0.368942	NaN	-1.30714	-1.66768	6	6	25.2	25.2	35.314	0
		Q9Y4E5-4;B4DYS2	Q9Y4E5-4;B4DYS2	Zinc finger protein 451	ZNF451	0.369539	0.116897	0.298815	-0.363661	8	8	20.2	20.2	63.02	0
		Q2NL82;I3L1Q5;I3L4E8;I3L4T0	Q2NL82	Pre-rRNA-processing protein TSR1 homolog	TSR1	0.371758	0.133564	0.00589823	0.0786098	48	48	51	51	91.809	0
		Q9Y613;A0A068F7M9;B4DVN5;H3BVE7;B4E2D9;J3KTH7;B4E2Z4	Q9Y613;A0A068F7M9;B4DVN5	FH1/FH2 domain-containing protein 1	FHOD1	0.375122	-0.0413281	-0.184725	-0.0429621	51	51	57.6	57.6	126.55	0
		O43293;B3KNJ3;B3KSK3;O43293-2;M0R0D0;M0QYW5;M0QYY8	O43293;B3KNJ3;B3KSK3;O43293-2	Death-associated protein kinase 3	DAPK3	0.377557	-0.0208234	-0.0114957	-0.298726	11	11	26.9	26.9	52.535	0
		Q8IVL1-3;Q8IVL1-2;A7E2D6;A0A0A0MTL4;Q8IVL1;A0A0A0MTE8;Q8IVL1-4;Q8IVL1-8;Q8IVL1-9;Q8IVL1-10;Q8IVL1-13;Q8IVL1-12;Q8IVL1-11;Q8IVL1-5;Q8IVL1-6;A8K343;Q8IVL1-7;E9PNV5;B7Z526;Q8IVL0-3;Q8IVL0-2;Q8IVL0;H0YHA8;B4DPW6;H0YI14;B4DH94;H0YI04;Q8NEY1-6	Q8IVL1-3;Q8IVL1-2;A7E2D6;A0A0A0MTL4;Q8IVL1;A0A0A0MTE8;Q8IVL1-4;Q8IVL1-8;Q8IVL1-9;Q8IVL1-10;Q8IVL1-13;Q8IVL1-12;Q8IVL1-11;Q8IVL1-5;Q8IVL1-6	Neuron navigator 2	NAV2	0.379864	-0.462853	-0.801076	-0.791832	31	30	17.6	17.1	261.4	0
		Q9NQC3-2;Q6IPN0;F8W914	Q9NQC3-2;Q6IPN0;F8W914	Reticulon-4	RTN4	0.381649	-1.67351	1.10958	-1.39187	11	2	42.4	4	40.317	0
		Q9H2H8;A0A024R3V4;B8ZZ77;Q9H2H8-2;H7BZ14;B4DN80;C9K058;F8WC82;C9J4N2;Q86UR0	Q9H2H8;A0A024R3V4;B8ZZ77;Q9H2H8-2;H7BZ14;B4DN80	Peptidyl-prolyl cis-trans isomerase-like 3;Peptidyl-prolyl cis-trans isomerase	PPIL3	0.383548	-0.672635	0.296173	-0.0735299	7	7	48.4	48.4	18.154	0
		B4DZZ0;O75915;B3KQB4;A0A024R371;F8WF90;C9JQU6;F8WF33;B4DWQ6	B4DZZ0;O75915;B3KQB4;A0A024R371;F8WF90;C9JQU6;F8WF33;B4DWQ6	PRA1 family protein 3	ARL6IP5	0.384019	-0.946666	NaN	-1.37857	8	8	37	37	19.206	0
		P07942;G3XAI2;Q8TAS6;E7EPA6	P07942;G3XAI2;Q8TAS6	Laminin subunit beta-1	LAMB1	0.38845	-0.610015	1.03987	0.484705	14	14	10.2	10.2	198.04	0
		Q99590-2;B2RA91;F8VXG7;Q99590;Q05BS8;A0A0A0MTP7;B4DZM2;A0A087WTB7	Q99590-2;B2RA91;F8VXG7;Q99590;Q05BS8;A0A0A0MTP7;B4DZM2	Protein SCAF11	SCAF11;SFRS2IP	0.389073	0.634872	0.345289	0.296193	13	13	13.1	13.1	128.87	0
		Q9Y520-4;E7EPN9;Q9Y520-5;Q9Y520;Q9Y520-7;Q9Y520-6;Q9Y520-3;Q9Y520-2;H7C5N8;A0A0A0MS30;B4E3S2	Q9Y520-4;E7EPN9;Q9Y520-5;Q9Y520;Q9Y520-7;Q9Y520-6;Q9Y520-3;Q9Y520-2	Protein PRRC2C	PRRC2C	0.390226	-0.113754	0.174898	-0.0501887	51	24	25.9	12.9	308.6	0
		P16403;Q02539	P16403	Histone H1.2	HIST1H1C	0.390983	-0.156257	-0.215119	-0.702022	11	1	36.2	7.5	21.364	0
		P35249;P35249-2;C9JZI1;C9J8M3;C9JTT7;C9JXZ7;C9JGY5;F8WE44;H7C1P0;C9JW34	P35249;P35249-2;C9JZI1;C9J8M3;C9JTT7	Replication factor C subunit 4	RFC4	0.392137	-0.81975	0.154233	-0.354317	13	13	43.5	43.5	39.681	0
		A0A087WXD2;H7C5T8;H7C4U7;H7C535;A0A087WT53;Q96QZ7-3;Q96QZ7-5;Q96QZ7-6;Q96QZ7-2;Q96QZ7;Q96QZ7-4;Q96QZ7-7;V9P4H4;H7C4S7;Q5TCQ9-3;A0A024R0E9;Q5TCQ9-2;A0A024R0H3;Q5TCQ9-4;Q5TCQ9	A0A087WXD2;H7C5T8;H7C4U7;H7C535;A0A087WT53;Q96QZ7-3;Q96QZ7-5;Q96QZ7-6;Q96QZ7-2;Q96QZ7;Q96QZ7-4;Q96QZ7-7;V9P4H4	Membrane-associated guanylate kinase, WW and PDZ domain-containing protein 1	MAGI1	0.396783	0.10541	0.00980028	0.319387	13	13	19.8	19.8	106.9	0
		Q8N531-2;Q8N531;Q71RB6	Q8N531-2;Q8N531;Q71RB6	F-box/LRR-repeat protein 6	FBXL6	0.397752	NaN	0.914439	-0.448922	6	6	15.2	15.2	57.914	0
		H0Y3A3;Q5VWQ8-5;Q5VWQ8;Q5VWQ8-4;Q5VWQ8-2;Q5VWQ8-3;B3KW96;F6R503;F8WA47;M0QX12;Q9H7J2;Q86YV0-2;Q86YV0	H0Y3A3;Q5VWQ8-5;Q5VWQ8;Q5VWQ8-4;Q5VWQ8-2;Q5VWQ8-3	Disabled homolog 2-interacting protein	DAB2IP	0.398189	0.224658	-0.19131	-0.458783	32	29	38.2	36	118.06	0
		V9HW98;P62258;G9K389;G9K388;P62258-2;B4DJB0;B4DJF2;I3L3T1;B7ZA86;K7EIT4;K7EM20;I3L0W5;B3KT37	V9HW98;P62258;G9K389;G9K388;P62258-2;B4DJB0	14-3-3 protein epsilon	YWHAE;YWHAE/FAM22B fusion;YWHAE/FAM22A fusion	0.398665	-2.56909	0.275297	-2.97358	25	22	77.6	74.5	29.174	0
		X6R3X1;X5DR89;Q6NUK4;A8K1R1;Q6NUK4-2;X5DP57	X6R3X1;X5DR89;Q6NUK4;A8K1R1;Q6NUK4-2;X5DP57	Receptor expression-enhancing protein 3	REEP3	0.39895	0.0673633	0.14484	-0.008392	10	10	49.2	49.2	27.586	0
		Q96GA3;B4DTT8;A0A075B6Q4	Q96GA3	Protein LTV1 homolog	LTV1	0.39994	0.335712	0.395606	-0.0543623	20	20	41.1	41.1	54.854	0
		Q53SS8;Q15365;H3BSP4;C9K0A2;F8WC71;C9IZV9;C9J7A9;C9JSA6;C9J5V4;C9JTY5;C9JZY3;C9J0A4;P57723-2;F6TJN8;Q7Z4Y9;P57723;A0A024R320	Q53SS8;Q15365	Poly(rC)-binding protein 1	PCBP1	0.401254	-0.489504	0.232142	-0.600884	16	11	64	52.2	37.497	0
		Q15651-2;Q15651;A0A087WZE9	Q15651-2;Q15651;A0A087WZE9	High mobility group nucleosome-binding domain-containing protein 3	HMGN3	0.403218	NaN	NaN	NaN	2	1	14.3	14.3	8.3774	0
		Q14157-4;Q14157-1;Q14157-3;B4DYY5;F8W726;Q14157;Q14157-5;B4DZJ6;Q5VU77;Q5VU79;Q5VU78;Q5VU81;Q5VU80;H0Y5H6;H7C2T8	Q14157-4;Q14157-1;Q14157-3;B4DYY5;F8W726;Q14157;Q14157-5;B4DZJ6	Ubiquitin-associated protein 2-like	UBAP2L	0.409374	-1.01095	0.439813	-1.54553	19	19	35	35	103.17	0
		P29084;E5RH41;E5RIW4	P29084;E5RH41	Transcription initiation factor IIE subunit beta	GTF2E2	0.418851	-0.643473	0.734491	-0.764077	6	6	28.9	28.9	33.043	0
		V9HW43;P04792;B4DL87;F8WE04;C9J3N8	V9HW43;P04792;B4DL87	Heat shock protein beta-1	HSPB1	0.419507	-1.97426	1.49322	-2.42291	22	22	94.1	94.1	22.782	0
		Q6Y2X3;A8K5A7;A0A024RB64;B3KVP2;F8VYY5;F8VNT6;Q96M65	Q6Y2X3;A8K5A7;A0A024RB64;B3KVP2	DnaJ homolog subfamily C member 14	DNAJC14	0.420743	NaN	-0.00187425	-0.571793	12	3	21.7	5.4	78.568	0
		J3QT28;O43684-2;O43684;B4DDM6;J3QSX4	J3QT28;O43684-2;O43684;B4DDM6	Mitotic checkpoint protein BUB3	BUB3	0.42167	-0.818172	-0.266996	-1.28962	18	18	75.2	75.2	31.703	0
		Q15366-3;Q15366-2;Q15366-6;Q15366;Q15366-4;Q15366-5;B4DLC0;Q15366-7;Q15366-8;F8W0G4;F8VXH9;F8W1G6;H3BSS4;F8VRH0;H3BND9	Q15366-3;Q15366-2;Q15366-6;Q15366;Q15366-4;Q15366-5;B4DLC0;Q15366-7;Q15366-8;F8W0G4;F8VXH9	Poly(rC)-binding protein 2	PCBP2	0.42281	-0.757818	0.586428	-0.947056	17	2	64.1	6.4	38.221	0
		A0A096LNX8;Q96GP6-2;Q96GP6;A0A087WVE7	A0A096LNX8;Q96GP6-2;Q96GP6;A0A087WVE7	Scavenger receptor class F member 2	SCARF2	0.424029	0.323312	0.386054	-0.21491	4	4	6.5	6.5	92.383	0
		Q86U42-2;Q86U42;H0YJH9;B4DEH8;G3V4T2;Q92843-2	Q86U42-2;Q86U42;H0YJH9;B4DEH8;G3V4T2;Q92843-2	Polyadenylate-binding protein 2	PABPN1	0.424688	-0.878958	-0.724738	-2.70069	3	3	12.5	12.5	31.496	0
		A0A024R4Z4;Q96JP5;A0A024R4Z1;Q96JP5-2;A0A0A6YYC7;H3BTR0;A0A024R557;B4DIN6;A0A024R7E6;Q96CK0	A0A024R4Z4;Q96JP5;A0A024R4Z1;Q96JP5-2;A0A0A6YYC7;H3BTR0;A0A024R557	E3 ubiquitin-protein ligase ZFP91	ZFP91;ZFP91-CNTF	0.427692	0.0220482	0.124802	-0.131977	12	12	23.4	23.4	63.357	0
		P35251-2;P35251;Q14756;H0Y8U4;H0Y9P8;E0CX09;Q14297	P35251-2;P35251	Replication factor C subunit 1	RFC1	0.427692	-0.409374	0.148529	-0.72922	15	14	18.9	18.1	128.18	0
		O75147-2;A0A024R468;O75147-1;O75147-4;A6NN50;O75147;A8MSZ8	O75147-2;A0A024R468;O75147-1;O75147-4;A6NN50;O75147;A8MSZ8	Obscurin-like protein 1	OBSL1	0.428799	0.40021	0.544519	0.231555	11	11	15.1	15.1	113.27	0
		Q96PV7-2;B3KTT8;A0A024R7R5;H0YCX2;Q96PV7;Q6IPW0;Q96PV7-3;H0Y9G1	Q96PV7-2;B3KTT8;A0A024R7R5;H0YCX2;Q96PV7;Q6IPW0;Q96PV7-3	Protein FAM193B	FAM193B;FLJ10404	0.431112	0.0607391	0.632562	0.299362	7	7	23.9	23.9	48.766	0
		P09172;Q5T382	P09172	Dopamine beta-hydroxylase;Soluble dopamine beta-hydroxylase	DBH	0.431228	-2.29046	0.748699	-1.31498	21	21	38.6	38.6	69.064	0
		Q9ULK5;A8K4L6	Q9ULK5;A8K4L6	Vang-like protein 2	VANGL2	0.432649	0.149129	-0.285698	-0.374954	11	11	23.8	23.8	59.714	0
		Q9BY77;F6VRR5;B4E0L0;Q9BY77-2;Q96DI9;F8WCX5;B4DMM2;Q8WUT1;Q659C6;B4DSH9;Q6R954;F8WEE2	Q9BY77;F6VRR5;B4E0L0;Q9BY77-2;Q96DI9;F8WCX5	Polymerase delta-interacting protein 3	POLDIP3	0.433662	-0.988304	-0.344828	-0.954837	13	13	41.6	41.6	46.089	0
		Q9Y2W1	Q9Y2W1	Thyroid hormone receptor-associated protein 3	THRAP3	0.436529	-0.829767	-1.18815	-1.93512	24	17	27.7	22.1	108.66	0
		Q14980-2;A0A024R5M9;Q14980;Q4LE64;A0A087WY61;Q14980-4;Q14980-3;A0A024R5G4;Q59HB8;Q7Z757;Q14980-5;Q96HN5;H0YFY6;F5H4J1;A8K394;Q3SYK8;F5H6Y5;K4DIE0;Q9UNL7;F5H763;Q86XH4;G1UI36;F5H2F3;Q9UPG3;F5H3L6;F5H0Z7;F5GZW1;F5H1L0;F5GWK2;F5H073;F5H068;F8W6T3;F5H7R5;F5H4Y4;F5GWA2	Q14980-2;A0A024R5M9;Q14980;Q4LE64;A0A087WY61;Q14980-4;Q14980-3;A0A024R5G4;Q59HB8;Q7Z757;Q14980-5	Nuclear mitotic apparatus protein 1	NUMA1;NUMA1 variant protein	0.439344	0.444773	0.276572	0.818523	76	76	46.3	46.3	236.51	0
		Q07021;A8K651;I3L3Q7;I3L3B0	Q07021;A8K651;I3L3Q7;I3L3B0	Complement component 1 Q subcomponent-binding protein, mitochondrial	C1QBP	0.441791	-2.08767	-0.49057	-2.69208	11	11	53.9	53.9	31.362	0
		Q08AD1-2;Q08AD1-3;Q08AD1;B3KTI4;B3KX64;H0Y4Z1	Q08AD1-2;Q08AD1-3;Q08AD1;B3KTI4	Calmodulin-regulated spectrin-associated protein 2	CAMSAP2	0.442909	-0.232735	-0.0947765	-0.227557	25	25	23.9	23.9	165.06	0
		O14617;O14617-5;O14617-4;Q6PK82;O14617-2;O14617-3;A0A087WYN6;B3KSV6;K7ELX8;B0AZV8;K7ERW8	O14617;O14617-5;O14617-4;Q6PK82;O14617-2;O14617-3	AP-3 complex subunit delta-1	AP3D1	0.447603	-0.957132	0.257166	-0.668731	31	31	32.9	32.9	130.16	0
		B4DUQ1;P61978-3;Q5T6W2	B4DUQ1;P61978-3;Q5T6W2	Heterogeneous nuclear ribonucleoprotein K	HNRNPK	0.447702	-1.89867	0.498484	-2.95523	28	2	63.1	3	48.51	0
		Q9UMS6-2;Q9UMS6-4;H0Y9Y3	Q9UMS6-2;Q9UMS6-4;H0Y9Y3	Synaptopodin-2	SYNPO2	0.448095	0.311387	-0.690641	-0.676711	54	0	61.7	0	136.34	0
		C9J9K3;P08865;A0A024R2P0;A0A0C4DG17;Q96RS2;A0A024R7P5;F8WD59;A0A024RCF2	C9J9K3;P08865;A0A024R2P0;A0A0C4DG17;Q96RS2;A0A024R7P5	40S ribosomal protein SA	RPSA;LAMR1P15	0.448922	-2.44756	0.616348	-2.50136	15	3	71.5	15.6	29.404	0
		Q08J23;Q08J23-2;Q08J23-3	Q08J23;Q08J23-2;Q08J23-3	tRNA (cytosine(34)-C(5))-methyltransferase	NSUN2	0.452767	-1.74082	0.17145	-0.997089	32	32	52.4	52.4	86.47	0
		E1A689;A0A087WTM7;P04114;C0JYY2;Q7Z7Q0;A8MUN2;A8K479;Q59HB3;E1B4S8;E1B4S7	E1A689;A0A087WTM7;P04114;C0JYY2	Apolipoprotein B-100;Apolipoprotein B-48	APOB	0.458406	NaN	NaN	NaN	8	6	1.7	1.2	489.81	0
		Q9UBU8-2;A5D8W6;B3KTM8;H0YLJ3;Q9UBU8;Q9UBU8-3;Q0VAE4;H0YMJ0;H0YM21;H0YMT8;H0YNE0;H0YLV1;H0YNX3	Q9UBU8-2;A5D8W6;B3KTM8;H0YLJ3;Q9UBU8;Q9UBU8-3;Q0VAE4;H0YMJ0;H0YM21;H0YMT8;H0YNE0	Mortality factor 4-like protein 1	MORF4L1	0.464285	-0.209161	0.168058	-0.0786247	11	9	38.7	31	37.23	0
		F8VY35;P55209-2;F8W0J6;F5H4R6;B7Z2V4;H0YIV4;P55209;A0A024RBB7;H0YHC3;F8W020;F8W118;F8VUX1;F8VV59;B7Z9C2;A0A024RBE6;H0YH88;F8VXI6;P55209-3;F8W543;B7Z5H0;F8VRJ2;F8VVB5;B7Z4K9	F8VY35;P55209-2;F8W0J6;F5H4R6;B7Z2V4;H0YIV4;P55209;A0A024RBB7;H0YHC3;F8W020;F8W118;F8VUX1;F8VV59;B7Z9C2;A0A024RBE6;H0YH88;F8VXI6;P55209-3;F8W543;B7Z5H0;F8VRJ2;F8VVB5	Nucleosome assembly protein 1-like 1	NAP1L1	0.466835	-1.58221	0.570807	-1.64444	10	8	44.3	40.5	31.02	0
		Q6FHJ5;O14828;O14828-2	Q6FHJ5;O14828;O14828-2	Secretory carrier-associated membrane protein 3	SCAMP3	0.468232	-0.802663	0.640884	-0.930435	8	8	32	32	38.242	0
		Q7L2K0;H3BND0;Q7L2K0-2;D3DU95;H3BTF6;H3BPH1;Q7L2K0-3	Q7L2K0;H3BND0;Q7L2K0-2;D3DU95;H3BTF6	Uncharacterized protein C16orf59	C16orf59	0.468471	-0.438894	-0.0402613	-0.230093	6	6	18.5	18.5	46.402	0
		V9HWB4;P11021;B4DEF7	V9HWB4;P11021;B4DEF7	78 kDa glucose-regulated protein	HSPA5	0.468711	-1.25891	0.57781	-0.807074	41	39	53.2	53.2	72.332	0
		Q71RC2-5;Q71RC2;Q71RC2-4;Q71RC2-3;Q71RC2-6;Q71RC2-2;Q71RC2-7;X6RLN4;Q96J85;Q6P4E2;Q8TBL5;A0A087WTL9;F8W1I4;F8VY40;F8W1Z5	Q71RC2-5;Q71RC2;Q71RC2-4;Q71RC2-3;Q71RC2-6;Q71RC2-2;Q71RC2-7;X6RLN4;Q96J85	La-related protein 4	LARP4	0.472569	-0.436295	0.275035	-0.183785	11	11	22.7	22.7	72.399	0
		Q9H6F5;Q9H6F5-2;H0YG79;Q6ZW18	Q9H6F5	Coiled-coil domain-containing protein 86	CCDC86	0.472609	NaN	0.342616	NaN	8	8	22.8	22.8	40.235	0
		Q6IBR0;P04843;Q53EP4;B4DL99;B7Z4L4;B4DNJ5;F8WF32	Q6IBR0;P04843;Q53EP4;B4DL99;B7Z4L4;B4DNJ5	Dolichyl-diphosphooligosaccharide--protein glycosyltransferase subunit 1	RPN1	0.479432	-0.921199	0.589659	-0.862024	31	2	59.3	1.8	68.606	0
		O75319;H7C0E6;O75319-2;C9JYA6	O75319	RNA/RNP complex-1-interacting phosphatase	DUSP11	0.481042	NaN	NaN	NaN	8	8	31.8	31.8	38.938	0
		Q8IYU8;A0A0A0MTD5	Q8IYU8	Calcium uptake protein 2, mitochondrial	MICU2	0.481082	-0.0791274	-0.2529	-0.093171	11	11	36.4	36.4	49.666	0
		Q9UBU9;E9PIN3;Q9UBU9-2;Q59E96;B4E227;Q68CW9;B4E3J0;E9PLA7;E9PMV7;A0A024R5A9;E9PQA4;H0YDU0	Q9UBU9;E9PIN3;Q9UBU9-2;Q59E96	Nuclear RNA export factor 1	NXF1	0.483521	-0.0212479	0.0637408	-0.248451	37	37	61.1	61.1	70.182	0
		Q9Y6M7-6;Q9Y6M7-13;Q9Y6M7-2;Q9Y6M7-9;Q9Y6M7-7;Q9Y6M7-4;Q9Y6M7;Q9Y6M7-8;Q9Y6M7-3;A0A0A0MST8;Q9Y6M7-12;E9PFN4;B5M450;Q9Y6M7-11;Q9Y6M7-14;C9JRP1;Q9Y6M7-10;Q9Y6M7-5;H7C3C4	Q9Y6M7-6;Q9Y6M7-13;Q9Y6M7-2;Q9Y6M7-9;Q9Y6M7-7;Q9Y6M7-4;Q9Y6M7;Q9Y6M7-8;Q9Y6M7-3;A0A0A0MST8;Q9Y6M7-12;E9PFN4;B5M450;Q9Y6M7-11;Q9Y6M7-14;C9JRP1;Q9Y6M7-10	Sodium bicarbonate cotransporter 3	SLC4A7	0.48839	0.193835	0.78272	1.6148	17	16	21.6	20.2	127.36	0
		P33992;B1AHB0;Q53FG5;A8K521;B4DQ39;B1AHB1;B3KVF0;B4DVK5;Q59F49;B1AHB2;B1AHA9;F8WFD7	P33992;B1AHB0;Q53FG5;A8K521;B4DQ39;B1AHB1;B3KVF0;B4DVK5;Q59F49	DNA replication licensing factor MCM5	MCM5	0.488411	-1.28852	-0.294782	-1.34784	48	48	64.9	64.9	82.285	0
		B2RMQ4;Q8WWK9-6;Q8WWK9-5;Q8WWK9;Q8WWK9-4	B2RMQ4;Q8WWK9-6;Q8WWK9-5;Q8WWK9	Cytoskeleton-associated protein 2	CKAP2	0.489868	0.29007	0.234346	0.518334	7	7	14.2	14.2	76.885	0
		Q8IZP0-10;B6VEX5;Q8IZP0-8;B6VEX4;Q8IZP0-7;B6VEX3;Q8IZP0-2;Q8IZP0-4;Q8IZP0-3;A0A0A0MRT6;Q8IZP0-5;Q8IZP0-6;Q8IZP0-9;Q8IZP0-12;Q8IZP0;Q59G41;B4DKX2;Q8IZP0-11;B7Z9E9;B4DG63;B7ZAM8;B4DSH8;B4DMM5;Q13802;B7Z617;B7Z5L1	Q8IZP0-10;B6VEX5;Q8IZP0-8;B6VEX4;Q8IZP0-7;B6VEX3;Q8IZP0-2;Q8IZP0-4;Q8IZP0-3;A0A0A0MRT6;Q8IZP0-5;Q8IZP0-6;Q8IZP0-9;Q8IZP0-12;Q8IZP0;Q59G41;B4DKX2;Q8IZP0-11	Abl interactor 1	ABI1	0.490537	NaN	0.573252	0.644871	7	5	22.7	18	42.667	0
		Q9UER7-4;Q9UER7-2;Q9UER7;B2R7M0;A8K822;A0A024RCS3;B4E1C1;Q9UER7-3;Q53F85;Q9UER7-5;Q59FG7;Q5STR5;Q4VX54	Q9UER7-4;Q9UER7-2;Q9UER7;B2R7M0;A8K822;A0A024RCS3;B4E1C1;Q9UER7-3;Q53F85;Q9UER7-5;Q59FG7	Death domain-associated protein 6	DAXX	0.495471	0.0923428	-0.0126402	0.212632	10	10	15.6	15.6	76.325	0
		Q13509;Q9BV28;B2RBD5;Q53G92;A0A0B4J269;Q13509-2;Q3ZCR3;G3V2A3;G3V5W4;G3V2R8;G3V3R4;G3V2N6;G3V542;G3V3J6;G3V3W7	Q13509;Q9BV28;B2RBD5;Q53G92;A0A0B4J269;Q13509-2;Q3ZCR3	Tubulin beta-3 chain	TUBB3	0.500381	-1.51759	1.1116	-0.956068	26	9	61.3	30.7	50.432	0
		P25205;B2R7C5;Q53HJ4;P25205-2;Q8NHX6;J3KQ69;B4DUQ9;B4DS46;Q7Z6P5	P25205;B2R7C5;Q53HJ4;P25205-2;Q8NHX6;J3KQ69;B4DUQ9;B4DS46	DNA replication licensing factor MCM3	MCM3;HCC5	0.504448	-1.59819	0.194592	-2.20078	40	40	55.6	55.6	90.98	0
		G3V4W0;B4DY08;B2R5W2;G3V4C1;P07910-2;B3KX96;P07910-4;D3DPI2;G3V5X6;G3V3K6;G3V251;G3V2D6;B4DMJ1;B4DSU6;G3V5V7;B4DQQ2;Q6PKD2;P0DMR1;O60812;B7ZW38;B2RXH8;A0A0G2JPF8;A0A0G2JNQ3;G3V4M8;G3V2H6;Q569J8;E5RG71;B3KT61;Q86SE5;B3KSX3;Q86SE5-3	G3V4W0;B4DY08;B2R5W2;G3V4C1;P07910-2;B3KX96;P07910-4;D3DPI2;G3V5X6;G3V3K6;G3V251;G3V2D6	Heterogeneous nuclear ribonucleoproteins C1/C2	HNRNPC;hCG_1641229	0.507296	-1.18593	-0.956057	-1.73202	15	1	43.9	7.3	28.916	0
		Q9NRX1;B2R823;F8WBJ6	Q9NRX1;B2R823;F8WBJ6	RNA-binding protein PNO1	PNO1	0.509635	0.116631	0.103782	-0.294226	12	12	44.4	44.4	27.924	0
		B7ZAX9;B4DZC0;O60264;Q4W5H1;Q4W5G3	B7ZAX9;B4DZC0;O60264	SWI/SNF-related matrix-associated actin-dependent regulator of chromatin subfamily A member 5	SMARCA5	0.509923	NaN	-0.361319	-0.322812	38	25	37.5	26.4	116.77	0
		B4DNL1;Q9BV37;Q13610;A0A024RBH5;Q53FW9;B4DJV5;Q13610-2;Q86X79;Q05BL3;Q6PKI5;Q6PIN4	B4DNL1;Q9BV37;Q13610;A0A024RBH5;Q53FW9;B4DJV5	Periodic tryptophan protein 1 homolog	PWP1	0.511608	-0.152693	0.355221	-0.0441962	11	11	31.1	31.1	45.812	0
		P27824;P27824-2;P27824-3;H0Y9Q7;Q16094;D6RGY2;Q6ZP56;D6RB85;D6RDP7;D6RFL1;D6RAU8;H0Y9H1;D6RAQ8;D6RHJ3;D6RD16	P27824;P27824-2;P27824-3	Calnexin	CANX	0.516491	-1.34542	0.587229	-1.15872	29	29	47	47	67.567	0
		P79522-2;B3KQA4;Q96QB9;P79522;A6NDA2	P79522-2;B3KQA4;Q96QB9;P79522;A6NDA2	Proline-rich protein 3	PRR3;CAT56	0.520604	-0.0369846	0.505861	-0.0456995	3	3	32.9	32.9	18.644	0
		P00167-2;Q59F44;P00167;P00167-3;J3KNC7	P00167-2;Q59F44;P00167;P00167-3	Cytochrome b5	CYB5A	0.521328	-0.997578	1.56354	-0.491105	6	6	67.3	67.3	11.268	0
		Q8TBB5-3;Q9H863;Q8TBB5;H3BQH3;Q8TBB5-2;B3KUG0;Q9UF94;H3BP99;H3BQL0;H3BQ90;H3BV82	Q8TBB5-3;Q9H863;Q8TBB5;H3BQH3;Q8TBB5-2	Kelch domain-containing protein 4	KLHDC4	0.523214	NaN	0.22945	NaN	5	5	13.1	13.1	54.495	0
		P37802;X6RJP6;P37802-2;B7Z5A2	P37802;X6RJP6;P37802-2	Transgelin-2	TAGLN2	0.525517	-3.67768	1.63249	-3.57958	20	19	87.4	80.4	22.391	0
		A0A0D9SFB3;A0A0D9SG12;O00571;B5BTY4;A0A0D9SF53;Q59GX6;O00571-2;O15523-2;O15523;A0A024R9A4;B4DLU5;Q5S4N1;B4E010;B4E132;O15523-3;B4E3C4;C9J081;A0A0J9YYH6;C9J8G5;B4DLA0;A0A087WX09;A0A087WVZ1;D6RCM4;Q9NQI0-3;Q9NQI0-2;Q9NQI0-4;Q9NQI0;H0Y960	A0A0D9SFB3;A0A0D9SG12;O00571;B5BTY4;A0A0D9SF53;Q59GX6;O00571-2;O15523-2;O15523;A0A024R9A4;B4DLU5;Q5S4N1	ATP-dependent RNA helicase DDX3X;ATP-dependent RNA helicase DDX3Y	DDX3X;DDX3Y	0.52612	-0.382796	0.36188	-0.672819	45	37	69.7	56.2	70.839	0
		Q9UG63;A0A090N7X1;Q9UG63-2;A0A090N7Y2;C9JHK9;C9JZV3	Q9UG63;A0A090N7X1;Q9UG63-2;A0A090N7Y2;C9JHK9;C9JZV3	ATP-binding cassette sub-family F member 2	ABCF2	0.5272	-0.429712	0.311811	-0.466816	25	25	40	40	71.289	0
		O43175;V9HW79;Q5SZU1;B3KSC3;Q9UMY2;Q8N5M8;Q9UMY3;Q96RV8;Q96RV9;Q96RV7;Q96RV6;Q96RV5	O43175;V9HW79;Q5SZU1;B3KSC3;Q9UMY2;Q8N5M8	D-3-phosphoglycerate dehydrogenase	PHGDH;PGDH3	0.527491	-1.23861	1.19638	-1.98542	21	21	48	48	56.65	0
		Q8WUA2;Q6P392;Q32Q83;B3KRR4;Q96AL2;Q9H287;Q9P1R3	Q8WUA2;Q6P392;Q32Q83;B3KRR4	Peptidyl-prolyl cis-trans isomerase-like 4	PPIL4	0.528761	0.0787465	-0.300182	-0.268174	22	22	48	48	57.224	0
		Q9UNF1;A0A024R9Y7;Q9UNF1-2;Q5H909;B4DX55;Q5H907;B4DWM5;B4DNG7;Q9BX88;Q12816-5;Q9BX89;A0A087X070;Q9NVY3;Q9BX91;G5E9N2;Q9BX90;Q12816-2;A0A024R9X0;B4DS47;Q12816-3;B4DK08;Q12816-4;Q12816	Q9UNF1;A0A024R9Y7;Q9UNF1-2;Q5H909;B4DX55;Q5H907	Melanoma-associated antigen D2	MAGED2	0.533347	-0.586406	0.208411	-0.286691	24	23	43.9	41.9	64.953	0
		P52943;Q53FN1;P52943-2;H0YFA4;H0YHD8	P52943;Q53FN1;P52943-2;H0YFA4	Cysteine-rich protein 2	CRIP2	0.539079	-1.44631	1.06537	-0.942058	10	10	54.8	54.8	22.492	0
		V9HWJ0;Q14697;B4DJ30;F5H6X6;A0A024R592;B4DSM6;B4DIW2	V9HWJ0;Q14697;B4DJ30;F5H6X6;A0A024R592;B4DSM6;B4DIW2	Neutral alpha-glucosidase AB	GANAB	0.539121	-2.73937	0.66027	-3.88613	51	1	59.1	2.2	106.87	0
		Q9BXS6-4;Q9BXS6-6	Q9BXS6-4;Q9BXS6-6	Nucleolar and spindle-associated protein 1	NUSAP1	0.53954	NaN	0.258391	NaN	26	1	54.6	3.1	47.569	0
		Q9H501;Q05C10;A0JLU5;A0A087WX71;Q8IWH6;Q3SWV1;Q6P6H6	Q9H501;Q05C10;A0JLU5	ESF1 homolog	ESF1	0.54208	0.560715	0.123654	0.0558898	11	11	14.5	14.5	98.795	0
		Q92841;H3BLZ8;Q59F66;Q92841-1;Q92841-3;Q92841-2;B4DZQ7;Q9UQL5	Q92841;H3BLZ8;Q59F66;Q92841-1;Q92841-3;Q92841-2;B4DZQ7	Probable ATP-dependent RNA helicase DDX17	DDX17	0.5425	-0.860373	-0.443925	-1.31998	33	22	48.3	35.3	80.272	0
		Q5JU85-3;Q5JU85;Q5JU85-2	Q5JU85-3;Q5JU85;Q5JU85-2	IQ motif and SEC7 domain-containing protein 2	IQSEC2	0.54654	NaN	NaN	NaN	6	2	6.6	3.2	105.1	0
		B4E223;Q68D10-2;Q68D10;Q68D10-3	B4E223;Q68D10-2;Q68D10;Q68D10-3	Protein SPT2 homolog	SPTY2D1	0.547995	NaN	-0.346758	NaN	3	3	4.8	4.8	68.503	0
		P49761-1;A8K7G8;Q59FC5;P49761;B3KRI8;B3KUU7;P49761-3;B3KVF3;B3KTV2;H3BQG1;H3BUL5;H3BVF8;H3BRE4;H3BRW2;B4DWU9;H3BNQ5;H3BNC8;H3BRT8;B4DES4;H3BQR7;P49761-2;H3BV35;H3BRK0	P49761-1;A8K7G8;Q59FC5;P49761;B3KRI8;B3KUU7;P49761-3;B3KVF3;B3KTV2;H3BQG1	Dual specificity protein kinase CLK3	CLK3	0.551184	-0.165629	-0.347892	-0.00181892	12	12	32.2	32.2	58.588	0
		Q92820;A8K335;B4DVI2	Q92820;A8K335;B4DVI2	Gamma-glutamyl hydrolase	GGH	0.555905	-2.22142	0.0505174	-1.7248	14	14	44	44	35.964	0
		P84090;A0A024R6D4;G3V279	P84090;A0A024R6D4;G3V279	Enhancer of rudimentary homolog	ERH	0.563113	NaN	-1.09126	-2.09154	4	4	34.6	34.6	12.259	0
		Q2TAY7;A0MNN4;Q2TAY7-2	Q2TAY7;A0MNN4;Q2TAY7-2	WD40 repeat-containing protein SMU1	SMU1	0.563646	-0.338852	-0.235359	-0.817918	13	13	36.1	36.1	57.543	0
		Q8WY22;REV__Q96PE2	Q8WY22	BRI3-binding protein	BRI3BP	0.567254	NaN	NaN	NaN	3	3	17.1	17.1	27.835	0
		Q9NNW5;A0A087X295;E9PDU5;B4E256;Q8NDH0;B3KRR8;B4DK45;E9PBK6;B4DLP3;Q9NW86;C9K020;V9GZ65;E5RFX3;F8WE36;C9JFP6;V9GYU1	Q9NNW5;A0A087X295;E9PDU5;B4E256;Q8NDH0	WD repeat-containing protein 6	WDR6;DKFZp434F1720	0.569629	-0.154329	0.161815	0.0194884	13	10	16.5	13.6	121.72	0
		Q8N1G4;A0A024R4G1;J3KRP5	Q8N1G4;A0A024R4G1	Leucine-rich repeat-containing protein 47	LRRC47	0.569779	-1.83341	0.217256	-1.80269	20	20	44.1	44.1	63.472	0
		P26599;P26599-2;P26599-3;A6NLN1;Q59H49;A0A0D9SF20;K7EKJ7;K7EK45;K7ES59;A0A087WU68;K7ELW5;A0A087WUW5;X6R242	P26599;P26599-2;P26599-3;A6NLN1;Q59H49	Polypyrimidine tract-binding protein 1	PTBP1	0.570636	-1.44383	0.574648	-2.18298	19	17	63.1	60.3	57.221	0
		Q9NXE8;B4DJK2;B4DZL1;B7Z9W2;A0A087WY60;Q9NXE8-2	Q9NXE8;B4DJK2	Pre-mRNA-splicing factor CWC25 homolog	CWC25	0.5707	0.250719	0.42463	-0.0925401	17	17	40.9	40.9	49.647	0
		J3QL05;J3KP15;Q8NAK9;Q01130-2;Q53FN0;Q01130;A0A024R8U5;B3KUY1;B3KX15;Q6NXQ0;Q8N220;B3KVY2;B3KUF7;A4D2F7;A4D2F6	J3QL05;J3KP15;Q8NAK9;Q01130-2;Q53FN0;Q01130;A0A024R8U5;B3KUY1;B3KX15;Q6NXQ0;Q8N220;B3KVY2;B3KUF7	Serine/arginine-rich splicing factor 2	SRSF2;SFRS2	0.57336	-1.14835	-0.330673	-1.18148	7	5	45.4	40	15.156	0
		P49790;A0A024QZW7;P49790-2;P49790-3	P49790;A0A024QZW7;P49790-2;P49790-3	Nuclear pore complex protein Nup153	NUP153	0.577444	-0.236656	-0.10165	-0.252656	38	38	31.3	31.3	153.94	0
		Q92598-2;A0A024RDQ0;Q92598;A0A024RDS1;Q92598-3;B4DF68;B4DY72;B4DZB4;Q5TBM3;R4GN69;B4DZP3	Q92598-2;A0A024RDQ0;Q92598;A0A024RDS1;Q92598-3;B4DF68;B4DY72;B4DZB4	Heat shock protein 105 kDa	HSPH1	0.580612	-2.07917	NaN	-2.01089	38	1	57	1.7	92.115	0
		Q05DL3;P48729-3;P48729;V9HW00;Q6PJ06;P48729-2;B4E1D9;D6REM4;E5RG27;D6RGE5;E7ETM0;B4DER9;Q8N752	Q05DL3;P48729-3;P48729;V9HW00;Q6PJ06;P48729-2;B4E1D9;D6REM4	Casein kinase I isoform alpha	CSNK1A1	0.580979	-0.513152	0.487257	-0.355904	5	5	25	25	26.702	0
		Q9BWC9;K7EMI9;K7EMP7	Q9BWC9;K7EMI9	Coiled-coil domain-containing protein 106	CCDC106	0.584285	-0.409738	-0.265677	-0.208811	8	8	32.1	32.1	32.032	0
		P63151;P63151-2;Q56VW8;Q6ZP32;E5RFR9;Q6PEG1;Q6IN90;Q00005-6;Q00005;Q00005-2;Q00005-3;Q00005-4;Q00005-5;Q00005-7;E5RIY1;Q59GC6;Q9Y2T4-3;Q9Y2T4-4;Q9Y2T4-2;Q9Y2T4;B3KMA9;H0YB06;Q9NZ48	P63151;P63151-2;Q56VW8	Serine/threonine-protein phosphatase 2A 55 kDa regulatory subunit B alpha isoform	PPP2R2A	0.585843	-1.39619	-0.0251707	-1.64282	14	8	37.1	22.6	51.691	0
		Q9H0H5;B2RE34;A0A024R136;F8VRD2;H0YIK5;F8VWY4;F8VVE5;Q9H9L9;F8VWX0;F8W0L1;F8VZ66;F8VV47;F8VUW9;F8VV39;F8VS54;F8VV37;F8W1E5;Q9BZ74;F8VQZ5;F8W1T4;F8VRL2;F8VVY0;F8VXH1;F8VYH6;F8VZ41;F8VQF5	Q9H0H5;B2RE34;A0A024R136;F8VRD2	Rac GTPase-activating protein 1	RACGAP1	0.586709	0.53087	0.142115	0.387252	22	22	43.2	43.2	71.026	0
		Q6IAW5;O43852;B3KQF5;O43852-3;O43852-6;O43852-10;O43852-5;O43852-9;O43852-13;O43852-14;O43852-11	Q6IAW5;O43852;B3KQF5;O43852-3;O43852-6;O43852-10;O43852-5	Calumenin	CALU	0.58827	-2.38451	1.40316	-3.11329	23	4	71.1	12.7	37.106	0
		Q9NVP2;A0A024R7G4;K7ES22;K7ELW9;B4DXU6;K7EIL9;K7EM93	Q9NVP2;A0A024R7G4;K7ES22;K7ELW9;B4DXU6	Histone chaperone ASF1B	ASF1B	0.588378	0.095587	0.357141	-0.0810338	5	4	42.1	38.1	22.433	0
		Q96HE9;D2SNZ4;J3QR53;J3QQS2;J3QRE1;J3QKY4	Q96HE9;D2SNZ4	Proline-rich protein 11	PRR11	0.589767	0.126841	0.195236	0.540424	15	15	47.5	47.5	40.085	0
		B4DZQ5;Q13523;A0A024QZY5;H0YDJ3;D3DWH5;Q15456	B4DZQ5;Q13523;A0A024QZY5;H0YDJ3	Serine/threonine-protein kinase PRP4 homolog	PRPF4B	0.594617	-0.578801	-0.362666	-0.754042	15	15	17.7	17.7	115.43	0
		Q8IV08;A0A024R0Q4;B4DEL6;M0QZI4;M0R2W7;M0R1F7;M0R3G9;E2QRG1	Q8IV08;A0A024R0Q4;B4DEL6;M0QZI4	Phospholipase D3	PLD3	0.607331	-2.06691	NaN	-1.66141	13	13	34.7	34.7	54.705	0
		F5H0Q6;A0A0A0MQS2;Q8N2M8;Q8N2M8-3;B3KSZ8;Q8N2M8-4;K7EKC9;K7EM61;K7EKR8;K7EP11	F5H0Q6;A0A0A0MQS2;Q8N2M8;Q8N2M8-3;B3KSZ8;Q8N2M8-4	CLK4-associating serine/arginine rich protein	CLASRP	0.609905	-0.41062	-0.255682	-0.747705	14	14	29.9	29.9	74.824	0
		Q9NYF8-2;Q9NYF8;Q9NYF8-3;E9PK91;Q6DCA8;E9PK09;E9PQN2;E9PKI6;Q9NYF8-4;E9PJA7;B0AZU3;H0YF14;H0YF00;H0YF63;B7Z8J9	Q9NYF8-2;Q9NYF8;Q9NYF8-3;E9PK91;Q6DCA8;E9PK09;E9PQN2;E9PKI6;Q9NYF8-4	Bcl-2-associated transcription factor 1	BCLAF1	0.617012	-0.666576	-0.918615	-1.86244	32	31	40.2	39	105.95	0
		Q7Z7L8;A0A087WW59	Q7Z7L8;A0A087WW59	Uncharacterized protein C11orf96	C11orf96	0.618783	-1.15746	NaN	-1.84063	7	7	20	20	46.113	0
		Q5T7C4;B7Z965;Q59GW1;P09429;A0A024RDR0;B3KQ05;B2RPK0;D3DQY9;Q75MM1;Q9NYD7;Q53TD0;P23497	Q5T7C4;B7Z965;Q59GW1;P09429;A0A024RDR0;B3KQ05;B2RPK0	High mobility group protein B1;Putative high mobility group protein B1-like 1	HMGB1;HMGB1P1	0.619714	-4.42867	NaN	-3.99762	20	18	69.6	59.5	18.311	0
		Q9BXS6-2;Q9BXS6;A8K4B4;Q9BXS6-3;Q9BXS6-5;Q9BXS6-7;H0YMD2;H0YKA7	Q9BXS6-2;Q9BXS6;A8K4B4;Q9BXS6-3;Q9BXS6-5;Q9BXS6-7	Nucleolar and spindle-associated protein 1	NUSAP1	0.625689	0.245617	0.122523	0.208392	28	3	56.1	6.4	49.323	0
		Q14669-2;Q14669-4;Q14669;Q14669-3;H7C2Y1;Q57Z94;C9JLJ5;C9JSX9;C9JLD7;B4DYJ6;G5E9G6	Q14669-2;Q14669-4;Q14669;Q14669-3	E3 ubiquitin-protein ligase TRIP12	TRIP12	0.626647	-0.0685741	0.2712	0.812539	28	28	19	19	223.9	0
		O75400-2;O75400-3;O75400;Q4ZG51	O75400-2;O75400-3;O75400	Pre-mRNA-processing factor 40 homolog A	PRPF40A	0.636616	-0.568473	-0.248535	0.0487942	11	2	13.2	2.9	105.93	0
		O75352;B2RB74;J3QS48;I3L295;J3KTK8;Q96N63;Q96K24;J3QQZ4;J3KT75;B4DMY7;O75352-2;J3QW43;J3QRD5;Q9H3L2;B4DLH7;Q1HDL3;A0A087WV81;J3KSI4;I3L405;I3L261;I3L1D2;I3L4E0;B4DTB4	O75352;B2RB74;J3QS48;I3L295;J3KTK8;Q96N63;Q96K24;J3QQZ4;J3KT75;B4DMY7;O75352-2;J3QW43;J3QRD5;Q9H3L2;B4DLH7;Q1HDL3;A0A087WV81	Mannose-P-dolichol utilization defect 1 protein	MPDU1;HBEBP2BPA	0.642234	-1.17759	0.984331	-1.13391	3	3	22.7	22.7	26.638	0
		P07602-3;Q59EN5;B4DEK5;B4DRB7;A0A0J9YXB8	P07602-3;Q59EN5;B4DEK5;B4DRB7	Proactivator polypeptide;Saposin-A;Saposin-B-Val;Saposin-B;Saposin-C;Saposin-D	PSAP	0.643405	-1.0077	1.00506	-1.44273	10	1	26.8	4.4	58.483	0
		P14314-2;A0A024R7F1;P14314;K7ELL7;B4DJQ5;A2VCQ4;K7EPW7;A0A0C4DGP4;K7EKX1;K7EJ70;K7EIP3	P14314-2;A0A024R7F1;P14314;K7ELL7;B4DJQ5;A2VCQ4	Glucosidase 2 subunit beta	PRKCSH	0.644037	-2.61361	2.04722	-2.78657	22	22	40.6	40.6	59.177	0
		Q53HK8;P40938;A0A024RDQ8;Q5U0C2;P40938-2;B4DKE6;A0A087X270	Q53HK8;P40938;A0A024RDQ8;Q5U0C2;P40938-2;B4DKE6	Replication factor C subunit 3	RFC3	0.652312	NaN	NaN	NaN	9	9	25.6	25.6	40.486	0
		Q9H8V3-2;Q9H8V3-4;Q9H8V3;Q9H8V3-3;Q96SJ9;H7C3G1;C9J0L6;C9JDV9;C9JTI2;C9J1C4;C9JDB4;H7C103;C9JB41;Q96J05	Q9H8V3-2;Q9H8V3-4;Q9H8V3;Q9H8V3-3	Protein ECT2	ECT2	0.652561	NaN	0.0669108	0.0535284	11	11	16.1	16.1	99.92	0
		Q567R6;Q04837;A4D1U3;A0A0G2JLD8;E7EUY5;B7Z268;C9K0U8	Q567R6;Q04837;A4D1U3;A0A0G2JLD8;E7EUY5;B7Z268;C9K0U8	Single-stranded DNA-binding protein;Single-stranded DNA-binding protein, mitochondrial	SSBP1	0.654626	-1.06879	1.66178	-0.722515	8	8	56.1	56.1	17.359	0
		Q3YEC7;Q3YEC7-2;F2Z2T0;Q3YEC7-3;B3KXX7;Q3YEC7-4;Q3YEC7-6;G3V154;B3KSV0;Q9NWD6;Q3YEC7-5;Q9NW45;H0Y4Z8;H0Y7H6;B1AMX5;Q8WYT4	Q3YEC7;Q3YEC7-2;F2Z2T0;Q3YEC7-3;B3KXX7;Q3YEC7-4;Q3YEC7-6;G3V154;B3KSV0;Q9NWD6	Rab-like protein 6	RABL6	0.657172	-0.328218	0.708279	-0.384339	9	9	17.7	17.7	79.548	0
		P08579;B5BTZ8;Q86YK2	P08579;B5BTZ8;Q86YK2	U2 small nuclear ribonucleoprotein B	SNRPB2	0.658857	-0.0436013	0.144154	-1.13274	10	7	46.7	39.1	25.486	0
		Q9Y3C6;A0A024RCX8	Q9Y3C6;A0A024RCX8	Peptidyl-prolyl cis-trans isomerase-like 1	PPIL1	0.665478	-1.142	-0.297837	-0.919506	5	5	35.5	35.5	18.237	0
		Q07666;Q07666-3;B4DDX2;B2R7B5;Q07666-2;B4E043;O75525-2;B3KTS3;O75525;Q5VWX1	Q07666;Q07666-3;B4DDX2;B2R7B5;Q07666-2;B4E043	KH domain-containing, RNA-binding, signal transduction-associated protein 1	KHDRBS1	0.666737	-0.81127	0.755844	-1.19426	11	11	31.8	31.8	48.227	0
		Q9BW19;A0A024RCS7;B4E063;B4DMA8;A0A087X1W5	Q9BW19;A0A024RCS7;B4E063;B4DMA8	Kinesin-like protein KIFC1	KIFC1	0.680382	0.0977456	0.316851	0.459746	25	22	49.2	43.7	73.747	0
		B3KRY3;P11279;A0A024RDY3;P11279-2;Q59FZ0	B3KRY3;P11279;A0A024RDY3;P11279-2	Lysosome-associated membrane glycoprotein 1	LAMP1	0.681307	-1.1741	NaN	-1.68427	7	7	16.2	16.2	42.585	0
		Q9BPX4;Q53XC2;P49770;H0YJJ8;G3V5E5;H0YK01	Q9BPX4;Q53XC2;P49770;H0YJJ8;G3V5E5	Translation initiation factor eIF-2B subunit beta	EIF2B2	0.683391	0.0563061	0.541408	-0.52197	8	8	29.3	29.3	39.003	0
		P09874;A0A024R3T8;B4E0E1;B2R5W3;Q05D33;Q6PJL0;Q5VX84;Q5VX85;Q96P95	P09874;A0A024R3T8;B4E0E1;B2R5W3	Poly [ADP-ribose] polymerase 1	PARP1	0.684596	-0.123151	0.46903	-0.746471	56	56	61.8	61.8	113.08	0
		Q9H8M2;Q9H8M2-3;Q9H8M2-1;Q9H8M2-6;Q9H8M2-2;Q8NDF4;B4DXI2;C9JBY0;Q9H8M2-4;H0YBR9;H0YAW8;H0YBF1;Q86WF2	Q9H8M2;Q9H8M2-3;Q9H8M2-1;Q9H8M2-6	Bromodomain-containing protein 9	BRD9	0.690125	0.281075	0.450104	0.574344	13	13	29.1	29.1	66.999	0
		Q71US4;A0A087WTA5;Q9UI10-3;Q9UI10;Q9UI10-2;E7ERK9;Q9Y3W7;A0A087WW69;Q9HBP7;B4DUP5;H7C2L8;F8W8L6;Q59FC8	Q71US4;A0A087WTA5;Q9UI10-3;Q9UI10;Q9UI10-2;E7ERK9;Q9Y3W7	Translation initiation factor eIF-2B subunit delta	EIF2B4;DKFZp586J0119	0.692059	-0.204549	0.231363	-0.325648	11	11	32.1	32.1	57.553	0
		K7ER94;Q2V2M9-2;Q2V2M9;Q2V2M9-3;Q2V2M9-4;A0A0A0MTS9;K7EP24;B3KRM6;K7EKZ0	K7ER94;Q2V2M9-2;Q2V2M9;Q2V2M9-3;Q2V2M9-4;A0A0A0MTS9;K7EP24;B3KRM6	FH1/FH2 domain-containing protein 3	FHOD3	0.700802	0.320542	0.551374	1.27697	21	21	22.8	22.8	133.93	0
		A8K591;Q08050-2;A0A0D9SFF0;Q53Y49;Q08050;Q08050-3;H0YG99	A8K591;Q08050-2;A0A0D9SFF0;Q53Y49;Q08050;Q08050-3;H0YG99	Forkhead box protein M1	FOXM1	0.706017	0.330673	0.449474	0.659559	10	10	22.9	22.9	82.613	0
		Q9NVF7;A0A024R3Q6;Q9NVF7-2	Q9NVF7;A0A024R3Q6	F-box only protein 28	FBXO28	0.71743	NaN	NaN	NaN	5	5	18.2	18.2	41.149	0
		Q9Y6V7;A8K7A1;Q69YV6;Q9Y6V7-2;Q9NVY6;M0R1S3;M0QZC0;M0R0K1	Q9Y6V7;A8K7A1;Q69YV6;Q9Y6V7-2	Probable ATP-dependent RNA helicase DDX49	DDX49;DKFZp564G1016	0.71743	NaN	0.292352	-0.00407417	9	9	23.8	23.8	54.226	0
		A0A087X054;Q9Y4L1;B7Z2N4;B3KXH0;B7Z766;E9PJ21;Q05D91;A0A087WWI4;Q6IN67;K7EQK2;Q9Y4L1-2;B7Z602;A0A024R3G0;J3KTF1;J3QL06;Q9BST8;J3QQH7;J3QLE9;B7Z4E6;A0A087X214;A0A087WW13;Q68D25	A0A087X054;Q9Y4L1;B7Z2N4;B3KXH0;B7Z766;E9PJ21;Q05D91;A0A087WWI4;Q6IN67;K7EQK2;Q9Y4L1-2;B7Z602	Hypoxia up-regulated protein 1	HYOU1	0.719186	-2.60244	NaN	-2.66228	47	46	54.7	54.7	104.78	0
		P42166	P42166	Lamina-associated polypeptide 2, isoform alpha;Thymopoietin;Thymopentin	TMPO	0.730775	0.263155	0.531156	-0.506312	22	12	45.7	26.2	75.491	0
		Q6FGS1;Q53GA0;O43399;O43399-5;O43399-7;A0A087WYR3;Q5J908;B4DDV4	Q6FGS1;Q53GA0;O43399;O43399-5;O43399-7;A0A087WYR3;Q5J908;B4DDV4	Tumor protein D54	TPD52L2	0.732021	-1.0961	1.48213	-1.31394	11	1	68.4	6.3	22.237	0
		Q6NZ61;Q15382;A8K005;A0A090N900;C9J931;C9J469;F8WBL3	Q6NZ61;Q15382;A8K005;A0A090N900;C9J931	GTP-binding protein Rheb	RHEB	0.742265	-1.15393	NaN	NaN	7	7	28.8	28.8	20.557	0
		O00308;A0A024R711;O00308-2;B4DIN7;B4DHF6;O00308-3;O00308-4;H3BPJ8;H3BRX8;H3BS79;Q9H0M0-6;Q9H0M0-3;Q9H0M0;A8K9T5	O00308;A0A024R711;O00308-2;B4DIN7;B4DHF6;O00308-3	NEDD4-like E3 ubiquitin-protein ligase WWP2;E3 ubiquitin-protein ligase	WWP2	0.749038	0.322736	0.102248	-0.280562	9	9	12.4	12.4	98.911	0
		Q9BSJ6-2;I3L419;Q9BSJ6;I3L156;I3L427;I3L2R2	Q9BSJ6-2;I3L419;Q9BSJ6;I3L156	Protein FAM64A	FAM64A	0.752486	0.410233	0.0870743	0.408386	9	9	51.3	51.3	26.242	0
		Q9ULX3;B2RAR2;H3BUR4	Q9ULX3;B2RAR2	RNA-binding protein NOB1	NOB1	0.758941	-0.111212	0.0711787	-0.578219	14	14	50.2	50.2	46.674	0
		P61011;P61011-2;B4DDS7;G3V4F7;G3V480;G3V346;A0A0D9SFN7;G3V3L9	P61011;P61011-2;B4DDS7;G3V4F7	Signal recognition particle 54 kDa protein	SRP54	0.759307	-0.949812	0.587511	-1.05763	21	21	44.6	44.6	55.704	0
		Q9BRX8-2;Q9BRX8	Q9BRX8-2;Q9BRX8	Redox-regulatory protein FAM213A	FAM213A	0.76229	-1.27244	1.05313	-1.60056	11	11	49.5	49.5	24.462	0
		Q99536;A0A024R1Z6;B3KUF8;Q99536-3;Q99536-2;K7ESA3;K7ERT7;K7ENX2;K7EM19;K7EJM4;K7ER81	Q99536;A0A024R1Z6;B3KUF8;Q99536-3;Q99536-2	Synaptic vesicle membrane protein VAT-1 homolog	VAT1	0.763465	-1.25512	NaN	-2.47161	20	20	60.1	60.1	41.92	0
		B4DXQ8;B3KWX6;Q15014;B3KX14;A0A0A0MT59;Q53EY5;Q5JXX1;Q5JXX2;Q5JXX6	B4DXQ8;B3KWX6;Q15014;B3KX14;A0A0A0MT59;Q53EY5;Q5JXX1;Q5JXX2	Mortality factor 4-like protein 2	MORF4L2	0.766161	0.160791	0.244343	0.0302654	9	7	43.8	34.2	29.132	0
		C9JYQ9;Q6P5R6;H0Y8C2	C9JYQ9;Q6P5R6;H0Y8C2	60S ribosomal protein L22-like 1	RPL22L1	0.769379	0.072586	0.282597	-0.121706	8	6	66.9	59.5	14.478	0
		P31689;P31689-2;B7Z5C0;Q9NXZ8	P31689;P31689-2;B7Z5C0;Q9NXZ8	DnaJ homolog subfamily A member 1	DNAJA1;HDJ2	0.776009	-0.731278	0.402474	-0.832899	21	21	55.4	55.4	44.868	0
		Q96GD4;Q96GD4-5;J3KTD6;Q96GD4-4;J3QLN8;J3QR41;Q96GD4-2;Q96GD4-3;J3KRJ2;J3KRF8	Q96GD4;Q96GD4-5;J3KTD6;Q96GD4-4;J3QLN8;J3QR41;Q96GD4-2;Q96GD4-3	Aurora kinase B	AURKB	0.797764	1.06247	0.775762	1.2372	15	1	49.4	4.1	39.31	0
		Q96N16;B3KWB6;Q96N16-2;Q96N16-4;F2Z2K5;Q96N16-3;Q96N16-7;B4DG10;Q96N16-6;Q96N16-5;Q5VZ66-2;Q96AA8-4;Q96AA8-2;Q96AA8;Q96AA8-3;Q5VZ66	Q96N16;B3KWB6;Q96N16-2;Q96N16-4;F2Z2K5;Q96N16-3;Q96N16-7;B4DG10;Q96N16-6;Q96N16-5	Janus kinase and microtubule-interacting protein 1	JAKMIP1	0.81003	NaN	-0.983824	NaN	17	17	27.8	27.8	73.208	0
		A0A024R3H2;Q92673;B4DHG9;B4DYT0;B4DJ13;E9PPB3;E9PS32;E9PP43;B4DG45;E9PKB0	A0A024R3H2;Q92673	Sortilin-related receptor	SORL1	0.821916	0.117695	0.050129	-0.452076	114	114	57.8	57.8	248.44	0
		P38919;A0A024R8W0;I3L3H2	P38919;A0A024R8W0	Eukaryotic initiation factor 4A-III;Eukaryotic initiation factor 4A-III, N-terminally processed	EIF4A3	0.825082	-1.11854	-0.674641	-2.13131	26	20	57.2	51.1	46.871	0
		P15927;P15927-2;P15927-3;B2R7E8;B4DQD9;B4DUL2;B4DL94;Q5TEJ0;Q5TEJ7	P15927;P15927-2;P15927-3;B2R7E8;B4DQD9;B4DUL2;B4DL94;Q5TEJ0;Q5TEJ7	Replication protein A 32 kDa subunit	RPA2	0.825798	-0.145925	NaN	0.482642	8	8	55.6	55.6	29.247	0
		Q6IPT9;Q6IPS9;Q53HR5;Q53HQ7;Q53HM9;P68104;Q53G85;Q6IPN6;A8K9C4;Q5VTE0;Q53GA1;Q96RE1;P68104-2;A0A087WVQ9;B4DV42;Q8IUB0;A0A087WV01;Q9H2I7;Q53G89;Q504Z0;Q6P4C9;B4E2C5;Q16577;A9X7H1;Q14222	Q6IPT9;Q6IPS9;Q53HR5;Q53HQ7;Q53HM9;P68104;Q53G85;Q6IPN6;A8K9C4;Q5VTE0;Q53GA1;Q96RE1;P68104-2;A0A087WVQ9;B4DV42;Q8IUB0;A0A087WV01;Q9H2I7;Q53G89;Q504Z0;Q6P4C9;B4E2C5;Q16577	Elongation factor 1-alpha;Elongation factor 1-alpha 1;Putative elongation factor 1-alpha-like 3	EEF1A1;EEF1A1P5;EEF1A1L14;PTI-1	0.826719	-1.06344	1.50598	-1.84425	28	0	70.8	0	50.184	0
		P40222	P40222	Alpha-taxilin	TXLNA	0.831127	NaN	0.802638	NaN	15	15	36.8	36.8	61.89	0
		P35244;A4D105;B5MC59	P35244;A4D105;B5MC59	Replication protein A 14 kDa subunit	RPA3	0.846247	-0.148609	2.05733	0.219463	6	6	76.9	76.9	13.569	0
		Q92626;H7C1W1;Q92626-2;H7C300;Q96GF5;H7C3W2	Q92626;H7C1W1;Q92626-2	Peroxidasin homolog	PXDN	0.84918	-0.092694	0.0311793	-1.30772	69	56	56.5	48.3	165.27	0
		P50454;A0A024R5K8;B4DN87;A8K259;E9PPV6;E9PR70;E9PK86;E9PMI5;E9PKH2;E9PNX1;Q9NPA9;E9PJH8;E9PIG2;E9PRS3;E9PQ34;H0YEP8;E9PLA6	P50454;A0A024R5K8;B4DN87;A8K259;E9PPV6;E9PR70;E9PK86;E9PMI5;E9PKH2	Serpin H1	SERPINH1	0.851521	-2.22001	1.35757	-2.61326	18	18	57.4	57.4	46.44	0
		P11387;B9EG90;Q9BVT2;Q969P6-2;B7Z9E8;B4DYD2;Q969P6;E5KMK7;E5KMK6;E5KMK5;E5RIC7;B4E061;Q6PK95;Q6NWZ5;E5RJ95;E5RFS0;E5RJ33;H0YBR3;Q8TBP3;H0YAR3;H0YC03;E5RGE7;E5RGR4;E5RFE3;E5RGR2	P11387;B9EG90	DNA topoisomerase 1	TOP1	0.851678	0.512277	0.445009	0.228357	26	23	35.9	32.5	90.725	0
		Q3T8J9-2;Q14BN2;A0A087WUE6;A4PBF6;Q3T8J9-3;A4PB67;Q3T8J9;B2RCN4;Q53GT0;Q9H986;Q1ED43;A4PB68;Q6IPZ3;Q6PHZ4	Q3T8J9-2;Q14BN2;A0A087WUE6;A4PBF6;Q3T8J9-3;A4PB67;Q3T8J9;B2RCN4;Q53GT0;Q9H986;Q1ED43;A4PB68	GON-4-like protein	GON4L	0.853918	NaN	NaN	NaN	8	2	8	2.3	169.1	0
		Q7Z7K6-3;Q7Z7K6-2;A0A0M3HER2	Q7Z7K6-3;Q7Z7K6-2;A0A0M3HER2	Centromere protein V	CENPV	0.855954	-0.11235	-0.0560286	-0.207928	10	1	61.8	8.1	29.73	0
		P84103-2;P84103;B2R6F3;A0A087X2D0	P84103-2;P84103;B2R6F3;A0A087X2D0	Serine/arginine-rich splicing factor 3	SRSF3;SFRS3	0.872393	-1.17641	-0.838347	-2.4066	8	7	58.1	58.1	14.203	0
		Q99661;A8K3S3;B7Z6Q6;B7Z7M6;Q8N5N1;Q5JR91;Q5JR89;H0Y5Z9	Q99661;A8K3S3;B7Z6Q6;B7Z7M6;Q8N5N1	Kinesin-like protein KIF2C	KIF2C	0.87501	0.311736	0.258097	0.833254	27	3	42.1	5.8	81.312	0
		Q9NPJ8-3;Q9NPJ8;Q9NPJ8-2;Q9NPJ8-4	Q9NPJ8-3	NTF2-related export protein 2	NXT2	0.879091	-0.00572443	0.0846856	-1.01529	7	7	47.7	47.7	22.728	0
		Q8WVS4;A4D230;H7C1E8;Q6AI63;H7C022	Q8WVS4;A4D230	WD repeat-containing protein 60	WDR60;FLJ10300	0.886433	-0.617831	-0.160404	-0.590593	8	8	10.8	10.8	122.57	0
		Q96R06;A8K8N3;A4FUA2;K7ELG0;J3KTQ0;K7ELC8;J3QS12;J3QRL6;J3KSV2;J3QRV8;F5GZT2	Q96R06;A8K8N3	Sperm-associated antigen 5	SPAG5	0.888034	0.521151	0.142258	0.91196	21	18	23.7	19.7	134.42	0
		P08195-2;P08195-3;F5GZS6;P08195;J3KPF3;P08195-4;B4E2Z3;A0A024R599;H0YFS2;F5H0E2;F5H867;B4E3E4;F5GZI0;H0YFX4;F5GZR9	P08195-2;P08195-3;F5GZS6;P08195;J3KPF3;P08195-4;B4E2Z3;A0A024R599	4F2 cell-surface antigen heavy chain	SLC3A2	0.903873	-0.946722	NaN	-1.02606	19	19	48.8	48.8	57.944	0
		O43663;A0A024RC67;H0YL53;G3V3N7;H0YM42;B4E238;H0YLA0;H0YNE4;H3BSJ8	O43663;A0A024RC67	Protein regulator of cytokinesis 1	PRC1	0.909878	0.571046	0.415345	0.62798	43	2	64.5	4.8	71.606	0
		S4R3H4;E7EQT4;Q9UKV3;Q9UKV3-5;Q9UKV3-3;Q9UKV3-2;G3V3B0;Q69YJ6;G3V3T3	S4R3H4;E7EQT4;Q9UKV3;Q9UKV3-5;Q9UKV3-3;Q9UKV3-2;G3V3B0;Q69YJ6	Apoptotic chromatin condensation inducer in the nucleus	ACIN1;DKFZp667N107	0.918551	-0.431695	-0.357496	-1.46132	19	3	19.4	2	145.44	0
		Q6DN12-2;Q6DN12;Q6DN12-3;Q6DN12-4;F5H415;B7Z6H2;Q6DN12-6	Q6DN12-2;Q6DN12;Q6DN12-3	Multiple C2 and transmembrane domain-containing protein 2	MCTP2	0.951122	NaN	NaN	1.13888	5	5	8.1	8.1	93.159	0
		A0A0A0MRG2;P05067-4;B4DJT9;P05067-6;P05067-11;P05067-8;P05067;B4DM00;P05067-10;P05067-3;B4DQM1;B4DMD5;P05067-5;E9PG40;P05067-7;P05067-9;B4DGD0;H7C0V9;B7Z313;P05067-2;H7C2L2;L7XE61;Q9BYY9	A0A0A0MRG2;P05067-4;B4DJT9;P05067-6;P05067-11;P05067-8;P05067;B4DM00;P05067-10;P05067-3;B4DQM1;B4DMD5;P05067-5;E9PG40;P05067-7;P05067-9;B4DGD0;H7C0V9	Amyloid beta A4 protein;N-APP;Soluble APP-alpha;Soluble APP-beta;C99;Beta-amyloid protein 42;Beta-amyloid protein 40;C83;P3(42);P3(40);C80;Gamma-secretase C-terminal fragment 59;Gamma-secretase C-terminal fragment 57;Gamma-secretase C-terminal fragment 50;C31	APP	0.963054	-0.00815979	1.49529	0.200128	31	29	57.7	56.4	75.109	0
		O15145;B2R4D5;B4DM63;Q2LE71;C9JZD1;F8VR50	O15145;B2R4D5;B4DM63;Q2LE71;C9JZD1	Actin-related protein 2/3 complex subunit 3	ARPC3	0.965784	-1.54781	-0.160533	-2.89518	9	9	59	59	20.546	0
		O75330-4;O75330-2;O75330;O75330-3;Q6PG44;B4DZK6;Q6NSC0;Q05DM0;Q05D84;Q6PIR6;E5RIH2;E5RI30	O75330-4;O75330-2;O75330;O75330-3;Q6PG44;B4DZK6;Q6NSC0;Q05DM0	Hyaluronan mediated motility receptor	HMMR	0.96601	0.217851	0.243267	0.569491	26	26	42.8	42.8	74.494	0
		O95864;O95864-3;O95864-4;O95864-2;E5RGZ5;B3KNG5;B3KVS0;B3KQG9;E5RGD8;B3KNI9;H0YB97;H7C2V0	O95864;O95864-3;O95864-4;O95864-2	Fatty acid desaturase 2	FADS2	0.984874	-0.790759	0.409757	-0.837377	11	10	25	23.4	52.259	0
		Q13442;F8WBW6	Q13442	28 kDa heat- and acid-stable phosphoprotein	PDAP1	0.988333	-1.32547	1.24993	-2.24859	8	8	45.3	45.3	20.63	0
		Q8NE89;P48307-2;P48307;H7C4A3	Q8NE89;P48307-2;P48307;H7C4A3	Tissue factor pathway inhibitor 2	TFPI2	0.994988	-0.244531	0.829357	1.15296	6	6	44.3	44.3	19.365	0
		B7ZM87;O75044;A2RUF3;B7Z3G4;A0A075B7B5;Q5VZB5;B4DDU0;Q5VZB4;P0DMP2;P0DJJ0;B1AKK3;B4DFE5;A0A075B743;A0A075B7E6;E9PDX4;A0A087WW56;A0A075B7C8;A0A075B7E9;A0A087X0L1;B3KM24;Q5VZB3;A0A087X1G6	B7ZM87;O75044;A2RUF3;B7Z3G4;A0A075B7B5;Q5VZB5;B4DDU0	SLIT-ROBO Rho GTPase-activating protein 2	SRGAP2	0.997953	-0.38794	-0.175301	-1.492	23	20	26.1	23.7	120.74	0
		Q13243;A0A024R6D8;Q59EK7;Q13243-3;B4DJK0;B4DUA4;G3V5K8;Q13243-2;B5BUD8;Q86U32	Q13243;A0A024R6D8;Q59EK7;Q13243-3;B4DJK0;B4DUA4;G3V5K8;Q13243-2	Serine/arginine-rich splicing factor 5	SRSF5	0.998327	-1.35701	-1.17223	-1.7574	9	8	30.9	27.6	31.263	0
		Q13740-2;Q13740;F5GXJ9;H7C543;Q13740-4	Q13740-2;Q13740;F5GXJ9	CD166 antigen	ALCAM	1.00182	-0.98339	1.54233	-1.44973	19	4	34.4	6	63.664	0
		Q96HS1;Q96HS1-2;F5GXG4	Q96HS1;Q96HS1-2	Serine/threonine-protein phosphatase PGAM5, mitochondrial	PGAM5	1.03596	-0.478407	-0.835682	-1.22935	24	24	74	74	32.004	0
		Q13242;A8K3M9;H0YIB4;S4R3G0;B4DFT9	Q13242;A8K3M9;H0YIB4;S4R3G0;B4DFT9	Serine/arginine-rich splicing factor 9	SRSF9	1.04734	NaN	-1.09983	NaN	16	15	57.9	54.8	25.542	0
		Q08431-2;F5GZN3;B4E396;B3KTQ2;Q08431;A0A024RC55;X6R3G6;Q08431-3;A0A024RC59;H0YKS8;A0A087WUV5	Q08431-2;F5GZN3;B4E396;B3KTQ2;Q08431;A0A024RC55;X6R3G6;Q08431-3;A0A024RC59;H0YKS8	Lactadherin;Lactadherin short form;Medin	MFGE8	1.04773	2.20961	1.24862	2.76309	9	9	38.8	38.8	35.188	0
		Q86UK7-2;Q86UK7-3;Q86UK7;H3BQQ2;Q86UK7-4;H3BR87	Q86UK7-2;Q86UK7-3;Q86UK7;H3BQQ2	Zinc finger protein 598	ZNF598	1.07321	-0.315415	NaN	-0.539624	9	9	14.2	14.2	97.805	0
		Q6NUQ4-2;Q6NUQ4;H7C085;B2RD07;B3LEU8;H7C0H8;Q8N3H6;B4DLT7;H7C008;B4DKI3	Q6NUQ4-2;Q6NUQ4;H7C085;B2RD07;B3LEU8;H7C0H8	Transmembrane protein 214	TMEM214	1.07437	-0.107415	0.170524	0.593688	6	6	12.7	12.7	72.039	0
		Q86W92-4;Q86W92;Q86W92-2;Q86W92-3;A0A024RB02;F5GZP6;B4DFU8;H0YFE4;H0YGH8	Q86W92-4;Q86W92;Q86W92-2;Q86W92-3;A0A024RB02;F5GZP6;B4DFU8	Liprin-beta-1	PPFIBP1	1.08706	0.737514	1.07731	-0.12699	27	20	36.7	27.2	110.3	0
		Q7Z6B7;Q7Z6B7-2;G5EA48;S5ZYJ2;O43295-2;O43295	Q7Z6B7;Q7Z6B7-2;G5EA48	SLIT-ROBO Rho GTPase-activating protein 1	SRGAP1	1.08712	-0.462893	-0.570851	-1.03821	28	25	34.3	32	124.26	0
		Q12874;B3KY12;A8K7V1;A8K566;Q53HM6;B4DW90	Q12874;B3KY12;A8K7V1;A8K566;Q53HM6;B4DW90	Splicing factor 3A subunit 3	SF3A3	1.08752	1.16337	0.126045	0.0825664	20	20	55.3	55.3	58.848	0
		Q5VUG0;Q5T981	Q5VUG0	Scm-like with four MBT domains protein 2	SFMBT2	1.1354	NaN	0.429576	1.1872	7	6	10.3	9.4	100.56	0
		O75494-5;Q5JRI1;O75494-4;O75494-6;O75494-3;O75494-2;Q53GD7;O75494;Q6IQ42;R4GMP8;B3KNY6	O75494-5;Q5JRI1;O75494-4;O75494-6;O75494-3;O75494-2;Q53GD7;O75494	Serine/arginine-rich splicing factor 10	SRSF10	1.15207	NaN	-0.914564	-2.37139	9	7	50.9	43.6	20.117	0
		Q9UQ35;Q9UQ35-2;O60382;I3L4D8;I3L182;Q9UQ39;A0AUK8;Q05BI2;Q05CV9;I3L1I8;Q9UQ35-3;A0A087X1W1;I3L0N7;I3L1C0;I3L4U6;I3L3Q8;Q5JPB4	Q9UQ35;Q9UQ35-2;O60382	Serine/arginine repetitive matrix protein 2	SRRM2;KIAA0324	1.17563	-1.4416	-0.798921	-1.97898	79	79	36.7	36.7	299.61	0
		V9HWC6;P23284	V9HWC6;P23284	Peptidyl-prolyl cis-trans isomerase B	PPIB	1.20946	-2.72423	1.20417	-3.04632	14	14	55.8	55.8	22.742	0
		Q9Y266;Q9H2R7;A0A0A0MSU9;A0A0A0MSS4	Q9Y266;Q9H2R7;A0A0A0MSU9	Nuclear migration protein nudC	NUDC	1.21377	-1.87997	1.06097	-2.31509	22	22	60.7	60.7	38.242	0
		P27694;I3L4R8;I3L524;I3L2M5	P27694;I3L4R8	Replication protein A 70 kDa DNA-binding subunit;Replication protein A 70 kDa DNA-binding subunit, N-terminally processed	RPA1	1.2222	-0.00313409	1.90293	0.512581	27	27	48.1	48.1	68.137	0
		P49916-3;P49916;P49916-4;P49916-2;B7Z6I3;K7ERZ5;K7EQB6;K7ENR9;Q96DF0;K7EJR4;C4B7Q3;K7ELY6	P49916-3;P49916;P49916-4;P49916-2;B7Z6I3;K7ERZ5	DNA ligase 3;DNA ligase	LIG3	1.24287	1.26586	NaN	1.17556	28	28	34.6	34.6	102.69	0
		Q13247-3;Q13247;A8K588;Q59GY3;V9HVZ0;Q13247-2;B5BU15	Q13247-3;Q13247;A8K588;Q59GY3;V9HVZ0;Q13247-2;B5BU15	Serine/arginine-rich splicing factor 6	SRSF6;SFRS6	1.25315	-1.84856	-1.40588	-3.05373	13	9	31.6	23.3	38.418	0
		O75116;E9PF63;Q14DU5;B4DRJ9;D6REE7	O75116;E9PF63;Q14DU5;B4DRJ9	Rho-associated protein kinase 2	ROCK2	1.3055	-0.570636	0.159944	NaN	18	16	15.6	14.6	160.9	0
		B1AVT0;P49760-3;P49760;A8K7I0;Q9BRG8;B7Z8N6;B3KR53;A4D151;A4D150	B1AVT0;P49760-3;P49760;A8K7I0;Q9BRG8;B7Z8N6	Dual specificity protein kinase CLK2	CLK2	1.33978	-1.15232	-0.660655	-1.95115	8	8	17.5	17.5	59.874	0
		Q9HB71;A0A024R904;Q9HB71-3;Q6NVY0;B4DFD3;Q9HB71-2;B2ZWH1	Q9HB71;A0A024R904;Q9HB71-3;Q6NVY0	Calcyclin-binding protein	CACYBP	1.39487	-0.412693	1.2816	-2.53032	20	20	70.6	70.6	26.21	0
		P62995-3;Q8N1H4;Q68DZ9;Q59GA1;P62995;B2RDQ3;H7BXF3;H7C2L4	P62995-3;Q8N1H4;Q68DZ9;Q59GA1;P62995;B2RDQ3;H7BXF3;H7C2L4	Transformer-2 protein homolog beta	TRA2B;DKFZp686F18120	1.42264	-1.20873	-0.969233	-2.18606	18	15	65.4	60.6	21.935	0
		Q9H4H8;A0A087WXK8;Q9H4H8-2	Q9H4H8;A0A087WXK8;Q9H4H8-2	Protein FAM83D	FAM83D	1.44234	0.231801	-0.0539454	0.111833	15	15	26.7	26.7	64.424	0
		Q16629-4;Q16629;Q16629-3;Q16629-2;A0A0B4J1Z1;B4DEK2;C9JAB2;Q8NB80;F8WEA1;H7BZZ6	Q16629-4;Q16629;Q16629-3;Q16629-2;A0A0B4J1Z1;B4DEK2;C9JAB2;Q8NB80	Serine/arginine-rich splicing factor 7	SRSF7	1.44336	-1.39566	-1.01799	-2.50996	14	13	46	46	26.012	0
		Q07955;J3KTL2;Q07955-3;Q07955-2;Q59FA2;A8K1L8;J3KSR8;B7Z570;J3QQV5;J3KSW7	Q07955;J3KTL2;Q07955-3;Q07955-2;Q59FA2;A8K1L8;J3KSR8	Serine/arginine-rich splicing factor 1	SRSF1	1.50935	-1.59562	-1.1584	-2.97676	25	24	63.7	61.7	27.744	0
		Q76M96;A8KA16;A3KC71;Q76M96-2;B4E342;H7C5K4	Q76M96;A8KA16;A3KC71;Q76M96-2;B4E342;H7C5K4	Coiled-coil domain-containing protein 80	CCDC80;okuribin	1.54124	-0.16929	0.0254854	2.78102	8	8	9.5	9.5	108.17	0
		Q7Z726;P52292;A8K7D9;Q6NVW7;J3QLL0;J3KS65	Q7Z726;P52292;A8K7D9;Q6NVW7	Importin subunit alpha;Importin subunit alpha-1	KPNA2	1.62585	-0.635853	1.04344	-0.318776	17	17	46.5	46.5	57.875	0
		Q14563;Q75MQ2;Q86UJ2;C9J9C4	Q14563	Semaphorin-3A	SEMA3A	1.63688	0.947255	2.4478	3.06506	17	17	27.4	27.4	88.888	0
		P08493;A0A024RAX0;P08493-2	P08493;A0A024RAX0;P08493-2	Matrix Gla protein	MGP	1.64602	0.420402	NaN	NaN	2	2	23.3	23.3	12.353	0
		Q9Y4H2;Q96RG4;Q96RG5	Q9Y4H2;Q96RG4;Q96RG5	Insulin receptor substrate 2	IRS2	1.73995	0.498557	0.978009	0.131458	12	12	12.9	12.9	137.33	0
		P35625;B4DNZ4	P35625;B4DNZ4	Metalloproteinase inhibitor 3	TIMP3	1.77685	NaN	2.76249	NaN	4	4	19	19	24.145	0
		A0A024R233;Q9UDY2;Q9UDY2-6;Q9UDY2-3;Q9UDY2-7;A0A024R225;Q9UDY2-2;B7Z2R3;Q9UDY2-4;B7Z954;Q9UDY2-5;U3KQJ2;B1AN86;B1AN85	A0A024R233;Q9UDY2;Q9UDY2-6;Q9UDY2-3;Q9UDY2-7;A0A024R225;Q9UDY2-2;B7Z2R3;Q9UDY2-4;B7Z954;Q9UDY2-5	Tight junction protein ZO-2	TJP2	1.84793	1.30562	-0.271187	-2.19965	51	50	49.4	48.7	133.97	0
		P35908	P35908	Keratin, type II cytoskeletal 2 epidermal	KRT2	3.31689	-4.28391	2.71767	-2.84892	39	1	66.5	4.7	65.432	0
		P62328;A2VCK8;CON__P21752;Q0P5T0;Q0P5U7;Q0P5Q0;Q0P5P4;Q0P5N8;D6W5K2	P62328;A2VCK8	Thymosin beta-4;Hematopoietic system regulatory peptide	TMSB4X	NaN	-5.01396	NaN	NaN	3	2	47.7	31.8	5.0526	0
		Q69YG1;P58546;C9JL85	Q69YG1;P58546;C9JL85	Myotrophin	DKFZp761E1322;MTPN	NaN	-4.79334	NaN	NaN	5	5	56.8	56.8	12.895	0
		P09455;A0A0A0MQT0;A0A0A0MTB9;H0YAK8;P09455-2;P09455-3	P09455;A0A0A0MQT0;A0A0A0MTB9;H0YAK8;P09455-2;P09455-3	Retinol-binding protein 1	RBP1	NaN	-4.62686	NaN	-4.50868	13	13	75.6	75.6	15.85	0
		V9HW44;P68402;P68402-3;P68402-2;P68402-4;J3KNE3	V9HW44;P68402;P68402-3;P68402-2;P68402-4	Platelet-activating factor acetylhydrolase IB subunit beta	PAFAH1B2	NaN	-4.454	NaN	-3.29534	10	10	65.9	65.9	25.569	0
		P24666;Q59EH3;G5E9R5;P24666-4;F2Z2Q9;O75702;P24666-3;P24666-2;D3YTI2	P24666;Q59EH3;G5E9R5;P24666-4;F2Z2Q9;O75702;P24666-3;P24666-2	Low molecular weight phosphotyrosine protein phosphatase	ACP1	NaN	-4.33576	NaN	-1.16252	9	9	48.1	48.1	18.042	0
		P13693;Q5W0H4;A0A0B4J2C3;J3KPG2;P13693-2;A0A024RDY2;B4DKJ4;E9PJF7;H0YCX0;Q9UP43;Q56UQ5;B4DLD6	P13693;Q5W0H4;A0A0B4J2C3;J3KPG2;P13693-2;A0A024RDY2;B4DKJ4;E9PJF7	Translationally-controlled tumor protein	TPT1	NaN	-4.27822	NaN	-4.20777	7	3	54.1	22.7	19.595	0
		V9HWE0;P08758;D6RBL5;E9PHT9;B4DNG6;D6RBE9;D6RCN3	V9HWE0;P08758;D6RBL5;E9PHT9;B4DNG6;D6RBE9	Annexin A5;Annexin	ANXA5	NaN	-4.19424	NaN	-3.306	24	24	69.4	69.4	35.936	0
		J3KT51;Q9UK76;Q9UK76-2;J3KSH8;Q9UK76-3	J3KT51;Q9UK76;Q9UK76-2;J3KSH8;Q9UK76-3	Hematological and neurological expressed 1 protein	HN1	NaN	-4.05673	NaN	NaN	4	4	55.8	55.8	11.012	0
		Q01469;E7DVW5;I6L8B7;A8MUU1	Q01469;E7DVW5;I6L8B7	Fatty acid-binding protein, epidermal	FABP5	NaN	-3.95514	NaN	-2.06244	9	9	72.6	72.6	15.164	0
		P52209-2;P52209;B4E2U0;B4DV68;K7EM49;A9Z1X1;K7EMN2;K7EPF6;K7ELN9	P52209-2;P52209;B4E2U0;B4DV68	6-phosphogluconate dehydrogenase, decarboxylating	PGD	NaN	-3.92505	NaN	-3.26951	26	7	67.4	13	51.872	0
		V9HW62;Q04760-2	V9HW62;Q04760-2	Lactoylglutathione lyase	GLO1	NaN	-3.83132	NaN	-2.95994	11	1	69.6	14.7	20.719	0
		H0YN26;Q6PKH8;Q08AJ6;P39687;Q3KPI8;H7BZ09;O43423;O95626	H0YN26;Q6PKH8;Q08AJ6;P39687;Q3KPI8	Acidic leucine-rich nuclear phosphoprotein 32 family member A	ANP32A	NaN	-3.80488	NaN	-3.63395	11	6	71.8	46.9	19.997	0
		V9HW41;P61088;F8VSD4;F8VQQ8;F8VV71;Q5JXB2;F8VZ29	V9HW41;P61088;F8VSD4;F8VQQ8;F8VV71;Q5JXB2	Ubiquitin-conjugating enzyme E2 N;Putative ubiquitin-conjugating enzyme E2 N-like	UBE2N;UBE2NL	NaN	-3.73827	NaN	-1.60669	12	12	82.2	82.2	17.138	0
		O00154-6;O00154-4;O00154-7;O00154;O00154-5;B4DUX0;K7EKP8;O00154-2;O00154-3;B7Z957;Q6ZUV0	O00154-6;O00154-4;O00154-7;O00154;O00154-5;B4DUX0;K7EKP8;O00154-2;O00154-3	Cytosolic acyl coenzyme A thioester hydrolase	ACOT7	NaN	-3.73648	NaN	-2.23013	15	15	53.8	53.8	36.567	0
		Q53G71;V9HW88;P27797;B4DHR1;K7EJB9;B4E2Y9;K7EL50	Q53G71;V9HW88;P27797;B4DHR1;K7EJB9;B4E2Y9	Calreticulin	CALR	NaN	-3.66167	NaN	-2.74875	19	19	64.8	64.8	46.918	0
		F5GYN4;Q96FW1;J3KR44;Q659F9;F5H6Q1;B4DPD5;F5GYJ8;B4E053;Q96FW1-2;B3KUV5;F5H3F0	F5GYN4;Q96FW1;J3KR44;Q659F9;F5H6Q1;B4DPD5;F5GYJ8;B4E053;Q96FW1-2;B3KUV5	Ubiquitin thioesterase OTUB1	OTUB1;DKFZp564E242	NaN	-3.65392	NaN	-3.49996	11	11	69.7	69.7	28.05	0
		P10599;H9ZYJ2;P10599-2	P10599;H9ZYJ2;P10599-2	Thioredoxin	TXN	NaN	-3.61366	NaN	-2.89582	7	7	51.4	51.4	11.737	0
		P09972;A0A024QZ64;B7Z3K9;B7Z1Y2;B7Z1N6;B7Z3K7;A8MVZ9;B7Z1Z9;J3KSV6;J3QKP5;C9J8F3;B7Z1L5;J3QKK1;B7Z1H6;K7EKH5	P09972;A0A024QZ64;B7Z3K9;B7Z1Y2;B7Z1N6;B7Z3K7;A8MVZ9;B7Z1Z9	Fructose-bisphosphate aldolase C;Fructose-bisphosphate aldolase	ALDOC	NaN	-3.54441	NaN	-4.13835	21	15	63.7	50.3	39.455	0
		Q9BWD1;Q59GW6;A8K4W5;Q9BWD1-2	Q9BWD1;Q59GW6;A8K4W5;Q9BWD1-2	Acetyl-CoA acetyltransferase, cytosolic	ACAT2	NaN	-3.50665	NaN	-0.601781	14	14	57.9	57.9	41.35	0
		V9HW53;O95865;Q5SSV3;Q5SRR8;H0Y7N1	V9HW53;O95865;Q5SSV3;Q5SRR8;H0Y7N1	N(G),N(G)-dimethylarginine dimethylaminohydrolase 2	DDAH2	NaN	-3.49226	NaN	-2.47417	14	13	70.2	67.4	29.644	0
		Q96HE7;G3V2H0;G3V3E6;G3V5B3;Q5TAE8;Q86YB8;B2RD00;G3V503	Q96HE7	ERO1-like protein alpha	ERO1L	NaN	-3.48413	NaN	NaN	15	15	36.8	36.8	54.392	0
		P14324-2;P14324;B3KMW3;A0A087X1D8;A0A087WVN4;A0A087WTP2;A0A087X090;Q14329	P14324-2;P14324;B3KMW3;A0A087X1D8;A0A087WVN4	Farnesyl pyrophosphate synthase	FDPS	NaN	-3.47307	NaN	NaN	8	8	30	30	40.532	0
		P61604;Q9UNM1;A0A024R3X7;B8ZZL8;B8ZZ54	P61604;Q9UNM1;A0A024R3X7;B8ZZL8;B8ZZ54	10 kDa heat shock protein, mitochondrial	HSPE1;EPFP1	NaN	-3.46118	NaN	-3.62399	12	7	83.3	40.2	10.932	0
		P63244;E9KL35;J3KPE3;D6RAC2;H0YAF8;H0Y8W2;D6RHH4;D6REE5;D6R9Z1;H0YAM7;D6R9L0;D6RFX4;B4DVD2;D6RFZ9;D6RAU2;E9PD14;D6RBD0;D6RF23;H0Y8R5;B4E0C3;D6RGK8;H0Y9P0;D6RHJ5;D6R909;B4DWC6;D6RDI0;I3QNU9	P63244;E9KL35;J3KPE3;D6RAC2;H0YAF8;H0Y8W2;D6RHH4;D6REE5;D6R9Z1;H0YAM7;D6R9L0;D6RFX4;B4DVD2	Guanine nucleotide-binding protein subunit beta-2-like 1	GNB2L1	NaN	-3.44078	NaN	-3.26604	20	20	78.9	78.9	35.076	0
		E5RGX5;Q93045;Q93045-2;B7Z4N6;B7Z4K3;B7Z5W7	E5RGX5;Q93045;Q93045-2;B7Z4N6;B7Z4K3	Stathmin;Stathmin-2	STMN2	NaN	-3.43326	NaN	-4.01987	8	5	48.8	38.1	19.574	0
		P16152;P16152-2;E9PQ63	P16152;P16152-2;E9PQ63	Carbonyl reductase [NADPH] 1	CBR1	NaN	-3.41222	NaN	NaN	16	6	70.4	30.7	30.375	0
		V9HWC9;P00441;H7BYH4;X5D5A9;W8Q444;X5CN18;X5CHU1;A1YYW4	V9HWC9;P00441;H7BYH4	Superoxide dismutase [Cu-Zn]	SOD1	NaN	-3.40502	NaN	-4.61851	7	7	67.5	67.5	15.936	0
		E5RIW3;Q6FGD7;O75347;E5RJD8;E5RHG6;O75347-2;E5RIX8	E5RIW3;Q6FGD7;O75347;E5RJD8;E5RHG6;O75347-2	Tubulin-specific chaperone A	TBCA	NaN	-3.39768	NaN	-1.80264	11	11	78.6	78.6	10.08	0
		P30048-2;P30048;Q53HC2;A4UCS5	P30048-2;P30048;Q53HC2	Thioredoxin-dependent peroxide reductase, mitochondrial	PRDX3	NaN	-3.38189	NaN	-4.02926	7	7	33.2	33.2	25.838	0
		Q9NUQ9;A0A024R9G4;Q68D08;E5RI16;E5RJL8;Q9NUQ9-2;A0A087X178;Q3ZTR9;E5RJE1;E5RIR8;E5RK61;E5RFS4;E5RHU5;E5RGI7;E5RK81;E5RH75;B3KRB1;Q9H0Q0	Q9NUQ9;A0A024R9G4;Q68D08;E5RI16	Protein FAM49B	FAM49B;DKFZp686B04128	NaN	-3.37509	NaN	NaN	10	10	41	41	36.748	0
		P23526;P23526-2;Q1RMG2	P23526;P23526-2;Q1RMG2	Adenosylhomocysteinase	AHCY	NaN	-3.36128	NaN	-3.17867	19	19	45.4	45.4	47.716	0
		V9HW63;Q13162;H7C3T4;A6NJJ0;A6NG45	V9HW63;Q13162;H7C3T4	Peroxiredoxin-4	PRDX4	NaN	-3.35424	NaN	-2.9853	13	11	47.2	41.7	30.54	0
		Q15185-4;Q15185;A0A024RB32;A0A087WYT3;B3KUY2;Q15185-3;B4DDC6;Q15185-2	Q15185-4;Q15185;A0A024RB32;A0A087WYT3;B3KUY2;Q15185-3;B4DDC6	Prostaglandin E synthase 3	PTGES3	NaN	-3.34212	NaN	-3.60646	6	6	43.2	43.2	16.476	0
		Q15102;A0A024R0L6;M0R1K3;M0R389;M0QZT2;M0QXS6;M0R323	Q15102;A0A024R0L6;M0R1K3;M0R389;M0QZT2	Platelet-activating factor acetylhydrolase IB subunit gamma	PAFAH1B3	NaN	-3.30986	NaN	-1.71241	15	15	90.9	90.9	25.734	0
		Q6LET3;P00492;A0A0H3YEQ7;Q9NRG1-2;Q9NRG1	Q6LET3;P00492	Hypoxanthine-guanine phosphoribosyltransferase	HPRT1	NaN	-3.30059	NaN	-1.74637	9	9	47.7	47.7	24.588	0
		Q15691;B4DM33;A2VCR0	Q15691;B4DM33;A2VCR0	Microtubule-associated protein RP/EB family member 1	MAPRE1	NaN	-3.29789	NaN	-2.62202	15	12	59.3	52.6	29.999	0
		Q5U071;P26583;D6R9A6	Q5U071;P26583;D6R9A6	High mobility group protein B2	HMGB2	NaN	-3.29251	NaN	-3.43856	13	11	44.7	37	23.904	0
		P43487-2;P43487;F6WQW2;D3DX26;C9JXG8;C9JJ34;B7Z6U1;B4DE76;C9JGV6;B3KUP2;C9JDM3;C9JIC6;Q9C010;Q9C010-2;Q5T0Z6	P43487-2;P43487;F6WQW2;D3DX26;C9JXG8	Ran-specific GTPase-activating protein	RANBP1	NaN	-3.2894	NaN	-3.46328	11	11	69	69	23.239	0
		P14174;I4AY87	P14174;I4AY87	Macrophage migration inhibitory factor	MIF	NaN	-3.28321	NaN	-1.14299	4	4	36.5	36.5	12.476	0
		B4DVJ0;K7EIL4;K7ESF4	B4DVJ0	Glucose-6-phosphate isomerase		NaN	-3.25787	NaN	-4.33288	24	1	63.1	2.6	59.99	0
		O60256;B2R7R5;A0A024QYY3;O60256-3;O60256-4;O60256-2;E7EPA1;I3L0S1;C9JJS3;C9K0K7;C9JDU5;C9JDH0;Q6ZTP6;E7EW35;I3L331;I3L164;I3L4G9	O60256;B2R7R5;A0A024QYY3;O60256-3;O60256-4;O60256-2;E7EPA1;I3L0S1;C9JJS3;C9K0K7	Phosphoribosyl pyrophosphate synthase-associated protein 2	PRPSAP2	NaN	-3.2536	NaN	NaN	16	15	50.9	47.2	40.925	0
		V9HWE9;P09211;A8MX94;C7DJS1;C7DJS2;A0A087X2E9;Q5D6A5;A0A087X243;B2C310	V9HWE9;P09211;A8MX94	Glutathione S-transferase P	GSTP1	NaN	-3.25044	NaN	-3.48739	15	15	70	70	23.356	0
		P84077;A0A024R3Q3;P61204;A0A024R0Y6;F5H423;P61204-2;B4DJC8;B4DN70;B4DEB9;B4E190;F5H0C7;H0YGG7	P84077;A0A024R3Q3;P61204;A0A024R0Y6;F5H423;P61204-2;B4DJC8;B4DN70;B4DEB9;B4E190	ADP-ribosylation factor 1;ADP-ribosylation factor 3	ARF1;ARF3	NaN	-3.23121	NaN	-2.68659	11	7	69.1	40.3	20.697	0
		B4DJV2;O75390;A0A024RB75;B3KTN4;A0A0C4DGI3;B7Z1E1;F8VPA1;H0YH82;Q0QEL2;F8VRP1;F8VX68;H0YIC4;F8VPF9;F8W1S4;F8W4S1;F8VRI6;F8VZK9;F8VX07;F8VTT8;F8VWQ5;F8VR34;F8W642;F8VU34;F8W0J2	B4DJV2;O75390;A0A024RB75;B3KTN4;A0A0C4DGI3	Citrate synthase;Citrate synthase, mitochondrial	CS	NaN	-3.13695	NaN	-2.56499	20	19	56.5	54.5	50.431	0
		V9HWC7;P30041;A4UCS6;B4DUK1	V9HWC7;P30041	Peroxiredoxin-6	PRDX6	NaN	-3.10086	NaN	-3.03245	22	22	81.7	81.7	25.035	0
		Q6FHF5;P12004;Q6FI35;B4DUA2;Q7Z6A3;Q7Z6A2;Q7Z6A1	Q6FHF5;P12004;Q6FI35	Proliferating cell nuclear antigen	PCNA	NaN	-3.07692	NaN	-2.04895	14	14	64.8	64.8	28.705	0
		V9HWG9;P78417;B2R983;Q5TA02;P78417-3;P78417-2;Q5TA01	V9HWG9;P78417;B2R983;Q5TA02;P78417-3;P78417-2;Q5TA01	Glutathione S-transferase omega-1	GSTO1	NaN	-3.05853	NaN	-5.23248	16	16	47.3	47.3	27.566	0
		V9HW35;P30044-2;P30044;P30044-3;P30044-4	V9HW35;P30044-2;P30044;P30044-3;P30044-4	Peroxiredoxin-5, mitochondrial	PRDX5	NaN	-3.0228	NaN	-2.60973	13	13	75.3	75.3	17.031	0
		P07954-2;P07954	P07954-2;P07954	Fumarate hydratase, mitochondrial	FH	NaN	-3.02128	NaN	-2.31574	23	23	65.7	65.7	50.212	0
		H3BLU7;V9HWA2;O43488;B4DZX4;H7C5H7;Q8NHP1	H3BLU7;V9HWA2;O43488;B4DZX4	Aflatoxin B1 aldehyde reductase member 2	AKR7A2	NaN	-3.02046	NaN	-1.81477	8	8	28.3	28.3	34.684	0
		Q8NCW5-2;Q8NCW5;B4DP80;Q5T3I4;Q6PGN4;Q5T3I3	Q8NCW5-2;Q8NCW5;B4DP80;Q5T3I4	NAD(P)H-hydrate epimerase	APOA1BP	NaN	-2.99459	NaN	NaN	8	8	60.5	60.5	20.43	0
		A4UJ43;A0A0A0MTN3;Q6FGJ9;P21266;Q59EJ5;B4E2J2	A4UJ43;A0A0A0MTN3;Q6FGJ9;P21266;Q59EJ5	Glutathione S-transferase Mu 3	GSTM3	NaN	-2.93644	NaN	NaN	11	9	53.8	46.2	24.818	0
		P49321;Q53H03;P49321-3;B4DS57;P49321-4;Q5T626;P49321-2;Q6PJY7;Q5T624;O95138;Q9P1N1;E9PPR5;E9PI86;E9PRH9;H0YF33;H0YDS9;E9PPQ8;E9PNB5	P49321;Q53H03;P49321-3;B4DS57;P49321-4;Q5T626;P49321-2;Q6PJY7;Q5T624	Nuclear autoantigenic sperm protein	NASP	NaN	-2.92928	NaN	-3.14854	28	27	60.4	59.5	85.237	0
		P35080-2;G5E9Q6;B4DNH1;D3DNI2;C9J0J7;D3DNI3;C9JQ45	P35080-2;G5E9Q6;B4DNH1;D3DNI2;C9J0J7;D3DNI3;C9JQ45	Profilin-2;Profilin	PFN2	NaN	-2.91932	NaN	NaN	6	2	50.7	12.1	15.088	0
		V9HWC2;Q99497;K7ELW0;K7EN27	V9HWC2;Q99497;K7ELW0;K7EN27	Protein DJ-1	PARK7	NaN	-2.91746	NaN	-3.20051	16	16	85.7	85.7	19.891	0
		P54578;B2RD79;P54578-2;A6NJA2;D3DUG9;P54578-3;B3KTG4;J3QQT6;J3KS55	P54578;B2RD79;P54578-2;A6NJA2;D3DUG9;P54578-3;B3KTG4	Ubiquitin carboxyl-terminal hydrolase 14;Ubiquitin carboxyl-terminal hydrolase	USP14	NaN	-2.91311	NaN	-3.15624	25	24	56.3	56.3	56.068	0
		P13667;A0A090N8Y2;C9JMN9	P13667;A0A090N8Y2	Protein disulfide-isomerase A4	PDIA4	NaN	-2.90617	NaN	-2.92544	45	45	55.7	55.7	72.932	0
		P22102;Q59HH3;Q3B7A7;P22102-2;Q15374;B4DJ93;F8WD69;C9JBJ1;C9JTV6;C9JZG2;C9JKQ7;O14660;Q71VH3;H7C366	P22102;Q59HH3;Q3B7A7;P22102-2;Q15374	Trifunctional purine biosynthetic protein adenosine-3;Phosphoribosylamine--glycine ligase;Phosphoribosylformylglycinamidine cyclo-ligase;Phosphoribosylglycinamide formyltransferase	GART	NaN	-2.90314	0.199603	-2.42794	38	38	47.2	47.2	107.77	0
		Q53F20;Q9BTT0;Q5TB19;B4E0D5;E9PLC4;Q9BTT0-3;E9PPH5;Q9BTT0-2;E9PI45;Q5TB25	Q53F20;Q9BTT0;Q5TB19;B4E0D5;E9PLC4;Q9BTT0-3;E9PPH5	Acidic leucine-rich nuclear phosphoprotein 32 family member E	ANP32E	NaN	-2.90034	NaN	-0.994902	6	6	25.6	25.6	30.434	0
		Q6FHU2;Q53G35;P18669;Q0D2Q6;Q6P6D7;Q6FHK8;B4DKL5;B4DMJ7;B7Z9E5;B4DJA4;Q8N0Y7	Q6FHU2;Q53G35;P18669;Q0D2Q6;Q6P6D7;Q6FHK8;B4DKL5;B4DMJ7;B7Z9E5;B4DJA4	Phosphoglycerate mutase;Phosphoglycerate mutase 1	PGAM1;hCG_2015269	NaN	-2.8955	NaN	-3.15534	16	10	71.7	53.5	28.804	0
		P55060;P55060-3;P55060-4;B4DM31;B4DUC5;B4DM67;B4DPS6;B4DS32;P55060-2	P55060;P55060-3;P55060-4;B4DM31;B4DUC5;B4DM67;B4DPS6	Exportin-2	CSE1L	NaN	-2.88566	NaN	-2.12999	44	44	58.5	58.5	110.42	0
		P12955;J3K000;P12955-3;P12955-2;K7ES25;V9GYL0;V9GYE4;V9GY89	P12955;J3K000;P12955-3;P12955-2	Xaa-Pro dipeptidase	PEPD	NaN	-2.87144	NaN	-2.08412	22	22	49.7	49.7	54.548	0
		P04632;A0A0C4DGQ5;A0A075B7C0;K7ELJ7;U3KQE2;K7EIV0;K7EM73;K7EKD8;U3KPR7;K7ES78;K7EMQ1;Q96L46	P04632;A0A0C4DGQ5;A0A075B7C0;K7ELJ7;U3KQE2;K7EIV0;K7EM73;K7EKD8	Calpain small subunit 1	CAPNS1	NaN	-2.86334	NaN	-2.89497	11	11	55.2	55.2	28.315	0
		C9J5D1;E7EQ69;Q9GZZ1;Q9GZZ1-2;A0A087WWJ2;C9JZU6;F8WCK0;C9J5J3;A0A0D9SF32;B0AZT5	C9J5D1;E7EQ69;Q9GZZ1;Q9GZZ1-2;A0A087WWJ2;C9JZU6	N-alpha-acetyltransferase 50	NAA50	NaN	-2.86197	NaN	NaN	5	5	44.2	44.2	14.886	0
		V9HWE8;P52565;J3QW41;J3KTF8;J3QQX2;J3KRE2;P52565-2;J3KRY1;J3KS60	V9HWE8;P52565;J3QW41;J3KTF8;J3QQX2;J3KRE2;P52565-2;J3KRY1	Rho GDP-dissociation inhibitor 1	ARHGDIA	NaN	-2.86082	1.21136	-2.67983	16	16	77.9	77.9	23.207	0
		Q9HB07;Q86UA3;F8VR84;Q8WYI2;F8VQQ3;Q96CT6;H3BPH3;B4DE37	Q9HB07;Q86UA3;F8VR84;Q8WYI2;F8VQQ3;Q96CT6	UPF0160 protein MYG1, mitochondrial	C12orf10;MST024	NaN	-2.82644	NaN	-1.55165	15	15	47.3	47.3	42.449	0
		Q6YP21-3;Q6YP21;B4DW13;A0A0A0MRN7;A0A0A0MRN6;Q6YP21-2	Q6YP21-3;Q6YP21;B4DW13;A0A0A0MRN7	Kynurenine--oxoglutarate transaminase 3	CCBL2;hCG_23341	NaN	-2.804	NaN	-2.93865	12	12	37.9	37.9	47.752	0
		P15531;P15531-2;E5RHP0;C9K028	P15531;P15531-2;E5RHP0	Nucleoside diphosphate kinase A	NME1	NaN	-2.80349	NaN	-2.91833	12	2	86.2	25	17.149	0
		P49327;Q6PJJ3;Q13587;J3KTF0	P49327	Fatty acid synthase;[Acyl-carrier-protein] S-acetyltransferase;[Acyl-carrier-protein] S-malonyltransferase;3-oxoacyl-[acyl-carrier-protein] synthase;3-oxoacyl-[acyl-carrier-protein] reductase;3-hydroxyacyl-[acyl-carrier-protein] dehydratase;Enoyl-[acyl-carrier-protein] reductase;Oleoyl-[acyl-carrier-protein] hydrolase	FASN	NaN	-2.79726	NaN	-1.91267	113	113	62.7	62.7	273.42	0
		P06132;H0Y5R6;B4DEM5;Q5T446;Q71UD4;Q71UD5;B0AZT7	P06132;H0Y5R6	Uroporphyrinogen decarboxylase	UROD	NaN	-2.7817	NaN	NaN	10	10	46	46	40.786	0
		P11413;A8K8D9;P11413-2;Q2VF42;P11413-3;Q2Q9H2;Q2Q9B7;B4DYA7;E7EUI8;E7EM57;E9PD92;Q0PHS1;Q0PHS3;Q0PHS2;A2IBT6;Q0PHS5;A7IZZ3;I3V9R4;B6ZHS6;Q0PHS6	P11413;A8K8D9;P11413-2;Q2VF42;P11413-3;Q2Q9H2;Q2Q9B7;B4DYA7;E7EUI8;E7EM57;E9PD92;Q0PHS1	Glucose-6-phosphate 1-dehydrogenase	G6PD	NaN	-2.76886	NaN	-1.85637	30	26	60.4	52.8	59.256	0
		O95747;A0A024R2M7;C9JIG9;F8WBK9	O95747;A0A024R2M7;C9JIG9	Serine/threonine-protein kinase OSR1	OXSR1	NaN	-2.75147	NaN	-3.10855	13	10	32.3	27.3	58.022	0
		Q8WWM9;K7EMC7;K7EIM9	Q8WWM9;K7EMC7;K7EIM9	Cytoglobin	CYGB	NaN	-2.74739	NaN	NaN	12	12	74.2	74.2	21.404	0
		O43776;B4DN60;B4DGT6;K7EIU7;K7EQ35;O43776-2;K7EJ19;K7EPK2;B4DF91;K7EMQ6	O43776;B4DN60	Asparagine--tRNA ligase, cytoplasmic	NARS	NaN	-2.72786	NaN	-2.19034	24	24	43.8	43.8	62.942	0
		Q00534;Q8NI11	Q00534	Cyclin-dependent kinase 6	CDK6	NaN	-2.7135	NaN	-1.72437	16	15	53.4	50.9	36.938	0
		P28340;A0A024R4F4;Q308M6;M0R2B7;M0QZR8;Q59FA0;M0QZB4;M0QXE6;M0QXQ2;M0R3H8	P28340;A0A024R4F4;Q308M6;M0R2B7;M0QZR8;Q59FA0	DNA polymerase delta catalytic subunit;DNA polymerase	POLD1	NaN	-2.71094	NaN	NaN	13	13	16.1	16.1	123.63	0
		Q9BRA2;I3L2R6;I3L0K2;I3L3M7	Q9BRA2;I3L2R6	Thioredoxin domain-containing protein 17	TXNDC17	NaN	-2.7035	NaN	NaN	5	5	36.6	36.6	13.941	0
		E9PKG6;V9HW75;A0A087WSV8;P80303-2;P80303;Q2L696;E9PLR0;E9PLE9;E9PJP3;A7LNF5;H0YD18;E9PM22;H0YEG8;A7LNF4;A7LNF3;A0A097EV82	E9PKG6;V9HW75;A0A087WSV8;P80303-2;P80303;Q2L696;E9PLR0;E9PLE9	Nucleobindin-2;Nesfatin-1	NUCB2;Nucb2	NaN	-2.70125	NaN	NaN	12	11	43.5	41.4	40.368	0
		V9HW71;P30040;F8VY02;P30040-2;F8W1G0	V9HW71;P30040;F8VY02	Endoplasmic reticulum resident protein 29	ERP29	NaN	-2.68901	NaN	-2.04865	12	12	56.7	56.7	28.993	0
		P24752;H0YEL7;P24752-2;E9PRQ6;E9PKF3	P24752	Acetyl-CoA acetyltransferase, mitochondrial	ACAT1	NaN	-2.68418	NaN	-2.18948	21	21	62.1	62.1	45.199	0
		Q7L2H7;Q7L2H7-2;H0YCQ8;J3KNJ2;E9PN86;E7ESM3;B4DT09;E9PRI2;E9PRY0	Q7L2H7;Q7L2H7-2;H0YCQ8;J3KNJ2	Eukaryotic translation initiation factor 3 subunit M	EIF3M	NaN	-2.67402	NaN	-2.09622	13	13	44.9	44.9	42.502	0
		Q02790;B2R9U2;F5H1U3;H0YFG2;F5H120	Q02790;B2R9U2	Peptidyl-prolyl cis-trans isomerase FKBP4;Peptidyl-prolyl cis-trans isomerase FKBP4, N-terminally processed	FKBP4	NaN	-2.66612	NaN	-2.89089	35	35	73.4	73.4	51.804	0
		P12081-4;P12081;B4DDD8;B3KWE1;Q52NV4;P12081-3;P12081-2;B4DEA2;B4E1C5;E7ETE2;D6RF05	P12081-4;P12081;B4DDD8;B3KWE1;Q52NV4;P12081-3;P12081-2;B4DEA2;B4E1C5;E7ETE2	Histidine--tRNA ligase, cytoplasmic	HARS;HRS	NaN	-2.65972	NaN	-2.63935	19	13	40.5	28.6	54.846	0
		P30520;A0A024R5Q7;B4E1L0	P30520;A0A024R5Q7;B4E1L0	Adenylosuccinate synthetase isozyme 2	ADSS	NaN	-2.63281	NaN	NaN	13	13	34.6	34.6	50.097	0
		A0A024RC87;P13489;H0YCR7;E9PMJ3;E9PLZ3;E9PIM9;E9PMA9;E9PMN0;E9PIK5	A0A024RC87;P13489;H0YCR7	Ribonuclease inhibitor	RNH1	NaN	-2.63156	NaN	NaN	7	7	22.1	22.1	49.416	0
		P22234;A0A024RD93;P22234-2;E9PBS1;D6RF62;B4DGX3	P22234;A0A024RD93;P22234-2;E9PBS1;D6RF62;B4DGX3	Multifunctional protein ADE2;Phosphoribosylaminoimidazole-succinocarboxamide synthase;Phosphoribosylaminoimidazole carboxylase;Phosphoribosylaminoimidazole-succinocarboxamide synthase	PAICS	NaN	-2.60296	NaN	-1.84032	22	22	54.6	54.6	47.079	0
		Q9NTK5;J3KQ32;Q53SQ6;Q9NTK5-2;B4DK14;Q9NTK5-3;C9JCJ9;Q53SW9;C9JTK6	Q9NTK5;J3KQ32;Q53SQ6;Q9NTK5-2;B4DK14;Q9NTK5-3	Obg-like ATPase 1	OLA1;PTD004	NaN	-2.59745	NaN	-2.92687	19	19	51	51	44.743	0
		P10768;X6RA14;H7BZT7;U3KQT1	P10768;X6RA14;H7BZT7	S-formylglutathione hydrolase	ESD	NaN	-2.59649	NaN	-1.6691	10	10	60.3	60.3	31.462	0
		P54577;A0A0C4DGZ5	P54577;A0A0C4DGZ5	Tyrosine--tRNA ligase, cytoplasmic;Tyrosine--tRNA ligase, cytoplasmic, N-terminally processed	YARS	NaN	-2.59048	NaN	-2.27837	29	29	60.2	60.2	59.143	0
		O60568;B3KQQ3;Q9UG85;H7C2V1;H7C2S8;B4DPX5;B4DMP0;H7C0B8	O60568;B3KQQ3;Q9UG85	Procollagen-lysine,2-oxoglutarate 5-dioxygenase 3	PLOD3;DKFZp564O1822	NaN	-2.59014	NaN	NaN	21	21	36.6	36.6	84.784	0
		Q53R19;O15144;A0A024R408;Q9BXV5;H7C3F9;C9JTV5;G5E9J0;G5E9S7	Q53R19;O15144;A0A024R408;Q9BXV5	Actin-related protein 2/3 complex subunit 2	ARPC2	NaN	-2.57984	NaN	-1.95876	19	19	73	73	34.333	0
		Q6FHV6;P09104;A8K3B0;P09104-2;F5H0C8;F5H1C3;U3KQP4;E5RI09;E5RG95;K7EPM1;K7EKN2;E5RGZ4;B4DUJ6;U3KQQ1	Q6FHV6;P09104;A8K3B0;P09104-2;F5H0C8	Gamma-enolase;Enolase	ENO2	NaN	-2.5733	NaN	-2.57716	21	17	74.9	61.3	47.268	0
		Q99798;A0A0K0K1H7;A2A274;B4DZ08;B2RBW5;B4DLY4;B4DJW1;Q71UF1;B4DEC3;B4DW08;O75944	Q99798;A0A0K0K1H7;A2A274;B4DZ08;B2RBW5;B4DLY4;B4DJW1;Q71UF1;B4DEC3;B4DW08	Aconitate hydratase, mitochondrial	ACO2	NaN	-2.57021	NaN	-3.35763	32	32	46.9	46.9	85.424	0
		Q15813;Q15813-2;B7Z4X8	Q15813;Q15813-2	Tubulin-specific chaperone E	TBCE	NaN	-2.56927	NaN	NaN	11	10	30.6	29.2	59.345	0
		V9HWC3;O00764;F2Z2Y4;O00764-2;O00764-3;G1UI32;A8MV33	V9HWC3;O00764;F2Z2Y4;O00764-2;O00764-3;G1UI32	Pyridoxal kinase	PDXK	NaN	-2.5626	NaN	NaN	9	9	39.4	39.4	35.102	0
		Q9UKK9;A6NFX8;A6NJU6;A6NCQ0;H0YEY4;C9JYY9	Q9UKK9;A6NFX8	ADP-sugar pyrophosphatase	NUDT5	NaN	-2.54036	NaN	-2.4376	11	11	42.5	42.5	24.327	0
		Q92905;A0A024R7W9;Q59GH5;E5RHH5;E5RHF2;E5RFS1;E5RG35;E5RK55;H0UI27	Q92905;A0A024R7W9;Q59GH5;E5RHH5	COP9 signalosome complex subunit 5	COPS5	NaN	-2.53575	NaN	NaN	10	10	37.7	37.7	37.578	0
		P22314-2;P22314;A0A024R1A3;B4DDE4;B4DL67;Q5JRR6;B3KUJ2;Q5JRR9;Q5JRS0;Q5JRS2;Q5JRS1;Q5JRS3;Q8WY81;Q712V1	P22314-2;P22314;A0A024R1A3;B4DDE4;B4DL67	Ubiquitin-like modifier-activating enzyme 1	UBA1	NaN	-2.53241	NaN	-2.2055	52	52	66.8	66.8	113.8	0
		Q9UJU6;Q9UJU6-2;Q9UJU6-3;B4DXL9;Q9UJU6-6;B4DDD6;Q59FH4;H0Y5J4;B4DDU5;B4DKZ4;Q9UJU6-5;Q9UJU6-4;B4DUF9;F8WBG8;B4DNX5;F8WC20;F8WBB2;F8WFE1;F2Z2V3;F8WB73;F8WCK3;F2Z3E3;H7C111	Q9UJU6;Q9UJU6-2;Q9UJU6-3;B4DXL9;Q9UJU6-6;B4DDD6;Q59FH4;H0Y5J4;B4DDU5;B4DKZ4;Q9UJU6-5;Q9UJU6-4;B4DUF9	Drebrin-like protein	DBNL	NaN	-2.51721	NaN	-0.566464	17	17	49.1	49.1	48.207	0
		O95373;B3KQG6;B3KNG9;E9PLJ0;E9PLB2	O95373;B3KQG6	Importin-7	IPO7	NaN	-2.51342	NaN	-2.00214	26	26	33.7	33.7	119.52	0
		P42765;B2RB23;A0A0B4J2A4;B3KNP8;K7EME0;K7EJ68;K7ER88;K7EJB1	P42765;B2RB23;A0A0B4J2A4;B3KNP8;K7EME0	3-ketoacyl-CoA thiolase, mitochondrial	ACAA2	NaN	-2.51029	NaN	-2.62131	20	20	70	70	41.924	0
		Q13011;M0R248;M0QZW4;B4DVS4	Q13011;M0R248;M0QZW4	Delta(3,5)-Delta(2,4)-dienoyl-CoA isomerase, mitochondrial	ECH1	NaN	-2.50898	NaN	-2.07716	14	8	58.5	35.4	35.816	0
		P31150;B4DHX4;B4DH24;B4E070;G5E9U5	P31150;B4DHX4	Rab GDP dissociation inhibitor alpha	GDI1	NaN	-2.50373	NaN	-2.68057	31	21	74.9	53	50.582	0
		Q6IBS0;D6RG15;H7C5I2	Q6IBS0;D6RG15	Twinfilin-2	TWF2	NaN	-2.49908	NaN	NaN	16	8	67.6	39.3	39.548	0
		P23381;A0A024R6K8;P23381-2;G3V3H8;G3V3Y5;G3V277;B4DTK8;G3V423;G3V5U1;G3V456;H0YJP3;G3V3P2;G3V227;G3V2Y7;G3V2F2;G3V3R3;G3V4S4;G3V313;G3V339;G3V2C0;G3V4C7;G3V4N8;G3V5W1;G3V3S7;G3V3X0;G3V5H5;P78534;G3V4A3;G3V4Q0;G3V4N0	P23381;A0A024R6K8;P23381-2;G3V3H8;G3V3Y5	Tryptophan--tRNA ligase, cytoplasmic;T1-TrpRS;T2-TrpRS	WARS	NaN	-2.49859	NaN	-0.893464	22	22	59.9	59.9	53.165	0
		P54727;B4DEA3;Q53F10;B7Z4W4;B7ZA74;P54727-2;Q5W0S5;Q5W0S4;H0Y579	P54727;B4DEA3;Q53F10;B7Z4W4;B7ZA74;P54727-2	UV excision repair protein RAD23 homolog B	RAD23B	NaN	-2.49818	NaN	-3.53109	15	12	42.3	40.1	43.171	0
		A8K8N7;O15067;A8K9T9;B4DJ26;Q6P4B4;Q9BR56;H0YGH1;J3QSG0;J3QSH6;J3KTQ5;J3KTL4;J3KT98	A8K8N7;O15067;A8K9T9;B4DJ26	Phosphoribosylformylglycinamidine synthase	PFAS	NaN	-2.49712	NaN	-2.39547	33	33	38.5	38.5	144.72	0
		P45974-2;P45974;F5H571	P45974-2;P45974	Ubiquitin carboxyl-terminal hydrolase 5	USP5	NaN	-2.48189	NaN	-2.23521	36	34	58.6	57.2	93.307	0
		Q53Y51;P30046;P30046-2;B4DJQ7;J3KQ18;A6NHG4;A0A0F7RPW6;B5MC82;B4E259;H7C342;A0A0F7RQT4	Q53Y51;P30046;P30046-2;B4DJQ7;J3KQ18;A6NHG4;A0A0F7RPW6;B5MC82;B4E259	D-dopachrome decarboxylase;D-dopachrome decarboxylase-like protein	DDT;DDTL	NaN	-2.46769	NaN	NaN	7	7	63.6	63.6	12.712	0
		O60493;O60493-2;O60493-4;O60493-3	O60493;O60493-2;O60493-4	Sorting nexin-3	SNX3	NaN	-2.45593	NaN	NaN	9	7	49.4	45.1	18.762	0
		P61160;P61160-2;F5H6T1;Q8IY98;B4DHK9;B4DWQ5	P61160;P61160-2;F5H6T1;Q8IY98;B4DHK9	Actin-related protein 2	ACTR2	NaN	-2.453	NaN	-2.31739	17	17	53.6	53.6	44.76	0
		E9PLK3;P55786;B7Z899;B7Z4B2;P55786-2;B3KU93;B7Z1H4;B7Z1V9;B3KTP2;A6NEC2;B7Z6T6;H0YDG0;A6NEC2-2;H0YCQ5;E9PJY4;E9PPD4;E9PJ74;B4DGH6;A6NEC2-3;E9PRQ5;E9PJF9;E9PPZ2	E9PLK3;P55786;B7Z899;B7Z4B2;P55786-2;B3KU93;B7Z1H4;B7Z1V9;B3KTP2	Puromycin-sensitive aminopeptidase	NPEPPS	NaN	-2.45119	NaN	-1.6287	40	33	54.4	45	102.99	0
		Q6IAU5;O15355;B2R665;B4DDC8;B3KXL8;Q96IN7;Q59GB2	Q6IAU5;O15355;B2R665;B4DDC8;B3KXL8	Protein phosphatase 1G	PPM1G	NaN	-2.44764	NaN	-2.74246	21	21	48.9	48.9	59.271	0
		P31153;B4DEX8;P31153-2;B4E1K2;B4DN74;B4DFQ8;Q00266;A8K455	P31153;B4DEX8;P31153-2	S-adenosylmethionine synthase isoform type-2;S-adenosylmethionine synthase	MAT2A	NaN	-2.44576	NaN	-2.25188	11	11	33.2	33.2	43.66	0
		P37837;F2Z393;B4DID5;Q9UMF8;E9PM01;E9PKI8	P37837;F2Z393	Transaldolase	TALDO1	NaN	-2.44473	NaN	-1.3896	17	17	44.8	44.8	37.54	0
		Q15819;A0M8W4;G3V113;H0YBP9;H0YBX6	Q15819;A0M8W4;G3V113;H0YBP9	Ubiquitin-conjugating enzyme E2 variant 2	UBE2V2	NaN	-2.43581	NaN	-1.3642	9	4	55.2	30.3	16.363	0
		Q15257-2;A6PVN5;F6WIT2;Q15257;Q15257-3;A6PVN9;B4DZF8;Q15257-4;A6PVN6;Q5T949;Q5T948;Q68CR8;A6PVN8;B4DLX5;B7ZBQ0;A6PVN7;C9IZ76;B7ZBP9;B7ZBP7;B4DDQ6;H0Y6E5	Q15257-2;A6PVN5;F6WIT2;Q15257;Q15257-3;A6PVN9;B4DZF8;Q15257-4;A6PVN6;Q5T949;Q5T948	Serine/threonine-protein phosphatase 2A activator	PPP2R4	NaN	-2.43471	NaN	NaN	11	11	42.4	42.4	36.775	0
		P36871;B4DFP1;P36871-2;B7Z6C2;P36871-3;B4DDQ8;Q9H1D2	P36871;B4DFP1;P36871-2;B7Z6C2;P36871-3;B4DDQ8	Phosphoglucomutase-1	PGM1	NaN	-2.43323	NaN	0.589668	30	30	67.6	67.6	61.448	0
		P10155-3;P10155-5;P10155-4;P10155;A0A024R983;B3KN94;P10155-2;G5E9R9;H0Y9N5;D6RDN1;D6RE09	P10155-3;P10155-5;P10155-4;P10155;A0A024R983;B3KN94	60 kDa SS-A/Ro ribonucleoprotein	TROVE2	NaN	-2.42934	NaN	-2.64314	17	17	35.5	35.5	58.482	0
		P12532;P12532-2;F8WCN3;E9PCP8;B4DH34;B4DGR9;B4DF55;B4DFE8;B4DF72;C9JSQ1;B4DJW9;B7Z9T7;C9J8F6;B4DKA2;C9J6W7;C9JT96;C9J995;B4DFA3;B3KVA7;P17540;B2R8A3;A0A024RAK5;C9JJX8;B4DEL4;D6RHV3;D6R998	P12532;P12532-2;F8WCN3;E9PCP8;B4DH34;B4DGR9;B4DF55;B4DFE8	Creatine kinase U-type, mitochondrial	CKMT1A;CKMT1B	NaN	-2.42888	NaN	NaN	16	16	51.1	51.1	47.036	0
		Q7Z4H8;A0A024R3C4;B2R8W4;Q7Z4H8-3;Q7Z4H8-2;H0YEM3	Q7Z4H8;A0A024R3C4;B2R8W4;Q7Z4H8-3;Q7Z4H8-2	KDEL motif-containing protein 2	KDELC2	NaN	-2.42082	NaN	-1.04341	10	10	25.4	25.4	58.572	0
		P30533;B2R6S9;A8K8F6;D6REW6	P30533;B2R6S9;A8K8F6	Alpha-2-macroglobulin receptor-associated protein	LRPAP1	NaN	-2.41904	NaN	-1.98559	14	14	39.8	39.8	41.465	0
		P51858;B2RDE8;A8K8G0;B7Z958;P51858-2;P51858-3;B7Z525	P51858;B2RDE8;A8K8G0;B7Z958;P51858-2;P51858-3;B7Z525	Hepatoma-derived growth factor	HDGF	NaN	-2.4182	0.0695579	-2.17169	11	10	56.2	52.9	26.788	0
		P53004;C9J1E1	P53004	Biliverdin reductase A	BLVRA	NaN	-2.37924	NaN	-2.23555	18	18	59.1	59.1	33.428	0
		E9PES6;E7ES08;E7EQU1;O15347;Q7Z684;Q16466	E9PES6;E7ES08;E7EQU1;O15347;Q7Z684	High mobility group protein B3	HMGB3;DKFZp779G118	NaN	-2.37467	NaN	-0.655172	7	7	43.1	43.1	17.522	0
		Q9UQ80;A0A024RB85;A8K6Y1;Q6PIN5;Q9UQ80-2;Q05D08;F8VR77;F8W0A3;H0YIN7;F8VZ69	Q9UQ80;A0A024RB85;A8K6Y1;Q6PIN5;Q9UQ80-2;Q05D08;F8VR77	Proliferation-associated protein 2G4	PA2G4	NaN	-2.37422	NaN	-2.43253	27	27	70.1	70.1	43.786	0
		P17812;B4E1E0;P17812-2;B4DMB5;B7Z9C4	P17812;B4E1E0;P17812-2;B4DMB5	CTP synthase 1	CTPS1	NaN	-2.36855	NaN	-1.62162	25	23	46	43.7	66.69	0
		Q00535;A0A090N7W4;Q6IAW3;Q00535-2	Q00535;A0A090N7W4;Q6IAW3;Q00535-2	Cyclin-dependent kinase 5	CDK5	NaN	-2.36781	NaN	-2.82511	14	13	47.3	44.5	33.304	0
		Q5T4S7-3;Q5T4S7;Q5T4S7-2;Q5T4S7-4;Q5T4S7-5;A0A0A0MSW0;X6R960;B4DYV5;B4DPF6;X6RE05;Q96HY5;Q5T4S7-6;Q5TBN9	Q5T4S7-3;Q5T4S7;Q5T4S7-2;Q5T4S7-4	E3 ubiquitin-protein ligase UBR4	UBR4	NaN	-2.36647	NaN	-1.58766	47	22	12.8	6	571.85	0
		Q9UBB4-2;Q9UBB4;Q7Z524;B1AHE4;Q9NTC6;B1AHE3	Q9UBB4-2;Q9UBB4;Q7Z524	Ataxin-10	ATXN10	NaN	-2.36416	NaN	-2.72042	15	15	42.8	42.8	46.286	0
		G3V325;B4DJ38;P56134-4;C9JJT5;P56134-2;Q3ZB84;O75127;A4D273;P56134-3;P56134;C9JU26;Q3SYP6;B3KMD7;Q53FE1;C9JGL8	G3V325;B4DJ38;P56134-4;C9JJT5;P56134-2;Q3ZB84;O75127;A4D273	ATP synthase subunit f, mitochondrial;Pentatricopeptide repeat-containing protein 1, mitochondrial	ATP5J2-PTCD1;ATP5J2;PTCD1	NaN	-2.36179	NaN	-1.71558	6	6	8.7	8.7	84.109	0
		P08133;P08133-2;A8K3Q7;B7Z582;E5RK69;Q6ZP35;E7EMC6;E5RK63;E5RFF0;E5RJF5;E5RI05;E5RJR0;E5RIU8;H0YC77	P08133;P08133-2;A8K3Q7;B7Z582;E5RK69	Annexin A6;Annexin	ANXA6	NaN	-2.35255	NaN	-2.24777	41	41	65.8	65.8	75.872	0
		O95372;Q5QPQ1;Q5QPQ0;Q5QPQ3;Q5QPQ2;Q5QPN9;Q5QPN5	O95372;Q5QPQ1;Q5QPQ0;Q5QPQ3;Q5QPQ2;Q5QPN9	Acyl-protein thioesterase 2	LYPLA2	NaN	-2.33584	NaN	-0.96852	8	8	51.5	51.5	24.737	0
		P15121;A0A024R7A8;Q59EL5;E9PCX2;E9PEF9;O15289;C9JRZ8;C9JRZ8-2;A4D1P0	P15121;A0A024R7A8;Q59EL5;E9PCX2	Aldose reductase	AKR1B1	NaN	-2.3301	NaN	-2.59571	21	21	82.3	82.3	35.853	0
		Q96AC1;A0A024R687;Q96AC1-3;Q96AC1-2;H0YJ34;G3V281;G3V5R2;H0YJB6;G3V3J0;Q9BQL6-4;Q9BQL6-2;Q9BQL6;Q54A15;B2RAX1;G3V379;Q5JWV4;Q49AC8;G3V1L6	Q96AC1;A0A024R687;Q96AC1-3;Q96AC1-2;H0YJ34	Fermitin family homolog 2	FERMT2	NaN	-2.32815	NaN	-2.54557	29	1	50.4	1.3	77.86	0
		V9HW51;O43396;B2R960;Q59G46;K7ER96;K7EML9;B3KT45;K7EPB7;K7EKG2;K7EME7	V9HW51;O43396;B2R960;Q59G46;K7ER96	Thioredoxin-like protein 1	TXNL1	NaN	-2.32699	NaN	-0.717975	11	11	51.2	51.2	32.251	0
		Q96AY3;A0A024R1W3;Q658U4;B4DJJ5;Q6ZME7;H0Y827;Q8NAG5;Q96AY3-2;K7ESG6;K7EM43;K7ELI6	Q96AY3;A0A024R1W3;Q658U4;B4DJJ5;Q6ZME7;H0Y827;Q8NAG5	Peptidyl-prolyl cis-trans isomerase FKBP10	FKBP10;DKFZp666D193	NaN	-2.32583	NaN	-2.9105	11	11	24.6	24.6	64.244	0
		Q6IBU0;P55010;A0A024R6Q1;H0YLZ1;Q32Q19;Q05DF3;H0YN40;H0YMJ8;H0YM54;H0YK11;H0YK29;B4DEN3	Q6IBU0;P55010;A0A024R6Q1;H0YLZ1;Q32Q19;Q05DF3;H0YN40	Eukaryotic translation initiation factor 5	EIF5	NaN	-2.32576	NaN	-1.52766	13	13	28.5	28.5	49.151	0
		O95881;V9GY50;V9GYV4	O95881	Thioredoxin domain-containing protein 12	TXNDC12	NaN	-2.32113	NaN	-2.8604	6	6	40.1	40.1	19.206	0
		Q96CN7;D6RGE2;Q9Y3B5	Q96CN7;D6RGE2	Isochorismatase domain-containing protein 1	ISOC1	NaN	-2.32049	NaN	-2.79566	16	16	69.1	69.1	32.236	0
		P49589-2;B4DKY1;P49589;A0A024RCG3;B4DPV7;P49589-3;A8K067;A8MVQ3;B4DI19;Q53HG6;Q59HE5;E9PRS8;C9JLN0;E9PLP0	P49589-2;B4DKY1;P49589;A0A024RCG3;B4DPV7;P49589-3;A8K067;A8MVQ3;B4DI19;Q53HG6	Cysteine--tRNA ligase, cytoplasmic	CARS	NaN	-2.31977	NaN	NaN	20	20	29.9	29.9	82.845	0
		Q7Z4Q2;Q7Z4Q2-2;Q7Z4Q2-3	Q7Z4Q2;Q7Z4Q2-2	HEAT repeat-containing protein 3	HEATR3	NaN	-2.31086	NaN	NaN	6	6	10.4	10.4	74.582	0
		P61081;A0A024R4T4;M0QX69;M0QYI6	P61081;A0A024R4T4	NEDD8-conjugating enzyme Ubc12	UBE2M	NaN	-2.31079	NaN	-3.13708	7	7	33.3	33.3	20.9	0
		P36507;Q7Z370;G5E9C7;B3KS97;M0R1B6	P36507;Q7Z370;G5E9C7	Dual specificity mitogen-activated protein kinase kinase 2	MAP2K2;DKFZp686L02273	NaN	-2.30907	NaN	-2.19152	14	9	42.8	29	44.424	0
		P35520;P35520-2;B7Z2D6;Q9NTF0;B7Z6W5;Q96EH7;H7C2H4;C9JMA6;H7C1W6;H7C2W0	P35520;P35520-2;B7Z2D6;Q9NTF0;B7Z6W5	Cystathionine beta-synthase	CBS;DKFZp727E011	NaN	-2.30607	NaN	NaN	15	15	39.6	39.6	60.586	0
		Q86UY0;Q6EHZ3;Q658S9;Q8NBS9;Q8NBS9-2;A0A024QZV0	Q86UY0;Q6EHZ3;Q658S9;Q8NBS9;Q8NBS9-2;A0A024QZV0	Thioredoxin domain-containing protein 5	TXNDC5;STRF8;DKFZp666I134	NaN	-2.30429	NaN	-3.00012	18	18	53.3	53.3	40.369	0
		V9HWF2;P40925;P40925-3;B9A041;P40925-2;B8ZZ51;C9JF79;C9JRL4;C9JLV6;C9IZI0;F8WFC2	V9HWF2;P40925;P40925-3;B9A041;P40925-2;B8ZZ51;C9JF79	Malate dehydrogenase, cytoplasmic;Malate dehydrogenase	MDH1	NaN	-2.30408	NaN	-2.91409	14	14	50.6	50.6	36.426	0
		V9HWJ2;O75874;V9HW78;Q6FI37;B2R5M8;Q6FIA4;Q0QER2;B4DXS4;C9J4N6;C9JLU6;C9JJE5;A0A0A0U6N4	V9HWJ2;O75874;V9HW78;Q6FI37;B2R5M8;Q6FIA4;Q0QER2;B4DXS4	Isocitrate dehydrogenase [NADP] cytoplasmic;Isocitrate dehydrogenase [NADP]	IDH1	NaN	-2.30024	NaN	-2.80702	20	19	58.2	56	46.659	0
		O14737;K7EQA1;O14737-2;K7ESJ4;Q3HM38;X6R2P6;Q59GR9	O14737;K7EQA1;O14737-2	Programmed cell death protein 5	PDCD5	NaN	-2.29889	NaN	-2.12727	7	7	51.2	51.2	14.285	0
		Q13867;K7ES02;K7ESE8;J3KSD8;B4DXF3;J3KS79;K7ENH5	Q13867;K7ES02;K7ESE8;J3KSD8;B4DXF3	Bleomycin hydrolase	BLMH	NaN	-2.28835	NaN	-2.15066	18	18	45.5	45.5	52.562	0
		P84085;A4D0Z3;C9J1Z8;B4DLJ3	P84085;A4D0Z3;C9J1Z8;B4DLJ3	ADP-ribosylation factor 5	ARF5	NaN	-2.28097	NaN	NaN	7	3	51.1	22.2	20.529	0
		Q6IBS8;Q53Y41;B4DPL5;A0A087WV24;P20711;P20711-3;B4DPG2;A0A087WU57;H7BZF7;P20711-4;P20711-2;F8WER1;C9JMP0	Q6IBS8;Q53Y41;B4DPL5;A0A087WV24;P20711;P20711-3;B4DPG2;A0A087WU57;H7BZF7;P20711-4	Aromatic-L-amino-acid decarboxylase	DDC	NaN	-2.27907	NaN	NaN	23	23	51.9	51.9	53.88	0
		B3KXZ4;P49736;H0Y8E6;B7Z8Z6;B4DSV5;Q9BWF4	B3KXZ4;P49736;H0Y8E6;B7Z8Z6;B4DSV5;Q9BWF4	DNA replication licensing factor MCM2	MCM2	NaN	-2.27621	NaN	-2.59196	32	32	46.5	46.5	91.271	0
		Q9NYU2-2;Q9NYU2;A8KAK1;F8WCI2;F8WCE6;H7BZG0	Q9NYU2-2;Q9NYU2;A8KAK1	UDP-glucose:glycoprotein glucosyltransferase 1	UGGT1	NaN	-2.27404	NaN	-1.71444	46	44	46.6	45.3	174.97	0
		Q9UBE0;A0A024R0R4;M0QZS6;Q9UBE0-2;Q9UBE0-3;B3KNJ4;M0QX65;M0R054;B4DY66;M0QYM8;M0R286;M0R375	Q9UBE0;A0A024R0R4;M0QZS6;Q9UBE0-2;Q9UBE0-3;B3KNJ4;M0QX65	SUMO-activating enzyme subunit 1;SUMO-activating enzyme subunit 1, N-terminally processed	SAE1	NaN	-2.26882	NaN	-1.76523	14	14	53.5	53.5	38.449	0
		P13798;A0A024R2U9;C9JIF9;H7C393;H7C1U0;C9JLK2;H0YFE5;F8WEH5	P13798;A0A024R2U9;C9JIF9	Acylamino-acid-releasing enzyme	APEH	NaN	-2.26368	NaN	-3.22661	17	17	32.5	32.5	81.224	0
		E9PKG1;Q99873-3;Q99873-2;Q99873-4;Q99873;H7C2I1;Q5U8W9;A0A087X1W2;E9PIX6;B4DJ87;E9PQ98;E9PNR9;H0YDE4;E9PMW9;E9PI83;E9PMZ2;Q59GT2	E9PKG1;Q99873-3;Q99873-2;Q99873-4;Q99873;H7C2I1;Q5U8W9;A0A087X1W2;E9PIX6;B4DJ87;E9PQ98	Protein arginine N-methyltransferase 1	PRMT1;HRMT1L2	NaN	-2.2623	NaN	-2.41335	20	17	71.1	58.2	37.709	0
		V9HWH7;P31939;B2R7P8;P31939-2;B4DP06;H7C1S2;C9JLK0;F8WEF0	V9HWH7;P31939;B2R7P8;P31939-2;B4DP06	Bifunctional purine biosynthesis protein PURH;Phosphoribosylaminoimidazolecarboxamide formyltransferase;IMP cyclohydrolase	ATIC	NaN	-2.2587	NaN	-2.34733	33	33	70.8	70.8	64.615	0
		P49773;D6REP8;D6RE99;D6RD60;D6RC06;A4D2H4	P49773	Histidine triad nucleotide-binding protein 1	HINT1	NaN	-2.24879	NaN	-2.5012	11	11	84.9	84.9	13.802	0
		O95433;O95433-2;G3V438;H0YJG7;H0YJU2;G3V3W9;H0YJ63	O95433;O95433-2;G3V438;H0YJG7	Activator of 90 kDa heat shock protein ATPase homolog 1	AHSA1	NaN	-2.2453	0.62451	-2.41527	21	21	74	74	38.274	0
		Q15067-2;A0A024R8L7;Q15067;A0A024R8T3;Q15067-3;B4DU07;K7ELT1;I3L0T4;K7ENF1;K7ESC7;I3L2U4;I3L4S5	Q15067-2;A0A024R8L7;Q15067;A0A024R8T3;Q15067-3;B4DU07	Peroxisomal acyl-coenzyme A oxidase 1;Acyl-coenzyme A oxidase	ACOX1	NaN	-2.24475	NaN	NaN	19	19	40.3	40.3	74.667	0
		P00505;A0A024R6W0;B3KUZ8;P00505-2;A8K482;B4DY39	P00505;A0A024R6W0;B3KUZ8;P00505-2;A8K482	Aspartate aminotransferase, mitochondrial;Aspartate aminotransferase	GOT2	NaN	-2.24291	NaN	-1.01494	30	30	58.8	58.8	47.517	0
		P49915;P49915-2;B4DUT7;Q53F90	P49915;P49915-2;B4DUT7;Q53F90	GMP synthase [glutamine-hydrolyzing]	GMPS	NaN	-2.23916	NaN	-0.0669864	30	30	59.2	59.2	76.715	0
		Q53FW2;P60891;B1ALA9;P60891-2;P21108;A0A0B4J207;Q15244;B1ALA7	Q53FW2;P60891;B1ALA9;P60891-2;P21108;A0A0B4J207	Ribose-phosphate pyrophosphokinase;Ribose-phosphate pyrophosphokinase 1;Ribose-phosphate pyrophosphokinase 3	PRPS1;PRPS1L1	NaN	-2.23576	NaN	-2.53876	14	5	39.9	17	34.864	0
		P33993;B2RBA6;C6EMX8;B3KUD7;B4DDF5;P33993-3;Q9H4N9;P33993-2;C9J8M6	P33993;B2RBA6;C6EMX8;B3KUD7;B4DDF5;P33993-3;Q9H4N9	DNA replication licensing factor MCM7	MCM7	NaN	-2.23521	NaN	-2.18076	34	34	53.5	53.5	81.307	0
		Q9H3K6;Q9H3K6-2;H3BV85;H3BTW0;A0A0B4J295;H3BVE0	Q9H3K6;Q9H3K6-2;H3BV85;H3BTW0;A0A0B4J295;H3BVE0	BolA-like protein 2	BOLA2;BOLA2B;LOC101060252	NaN	-2.22351	NaN	-2.23494	6	6	80.2	80.2	10.116	0
		P07741;P07741-2;H3BQF1;H3BQB1;H3BQZ9;H3BSW3;Q12898	P07741;P07741-2;H3BQF1;H3BQB1;H3BQZ9	Adenine phosphoribosyltransferase	APRT	NaN	-2.22162	NaN	-1.64025	12	12	75	75	19.608	0
		P28070;B4DFL3	P28070;B4DFL3	Proteasome subunit beta type-4	PSMB4	NaN	-2.22162	NaN	-1.081	8	8	48.5	48.5	29.204	0
		Q16836;Q16836-3;Q16836-2;A0A0A0MSE2;B2RB06;E9PF18;B3KTT6	Q16836;Q16836-3;Q16836-2;A0A0A0MSE2;B2RB06;E9PF18;B3KTT6	Hydroxyacyl-coenzyme A dehydrogenase, mitochondrial	HADH	NaN	-2.2188	NaN	-2.24216	12	12	67.2	67.2	34.293	0
		Q10713;Q10713-2;B4DRK5;Q9BT52;Q5SXN9;Q24JU5;Q6ZP88	Q10713;Q10713-2	Mitochondrial-processing peptidase subunit alpha	PMPCA	NaN	-2.2041	NaN	NaN	14	14	39.6	39.6	58.252	0
		P35237;A0A024QZX3;A0A024QZX5;A0A087X1N8;Q8IXH2;A0A024QZT8;C9JTJ8;C9JVA8	P35237;A0A024QZX3;A0A024QZX5;A0A087X1N8;Q8IXH2	Serpin B6	SERPINB6	NaN	-2.19575	NaN	NaN	17	16	58.2	56.1	42.621	0
		A0A024RDE8;Q96HC4;Q96HC4-4;Q96HC4-6;Q4W5K9;A0A0D9SFR4	A0A024RDE8;Q96HC4;Q96HC4-4;Q96HC4-6;Q4W5K9	PDZ and LIM domain protein 5	PDLIM5;LIM	NaN	-2.18981	NaN	-2.51978	16	1	38.8	2.5	63.974	0
		B4DJQ8;P53634;H0YCY8;I3V9T0;P53634-2;P53634-3	B4DJQ8;P53634;H0YCY8	Dipeptidyl peptidase 1;Dipeptidyl peptidase 1 exclusion domain chain;Dipeptidyl peptidase 1 heavy chain;Dipeptidyl peptidase 1 light chain	CTSC	NaN	-2.17906	NaN	-1.98816	6	6	15.5	15.5	50.151	0
		P62495;P62495-2;B7Z7P8;I3L492;D6RCB3;D6RJE8	P62495;P62495-2;B7Z7P8	Eukaryotic peptide chain release factor subunit 1	ETF1	NaN	-2.17495	NaN	-2.07966	17	17	46.9	46.9	49.03	0
		O95573;B2RBE0;A0A024R497;B3KN05;B3KMA6;Q6PIM8;F5GWH2;C9JC11;F5H062	O95573;B2RBE0;A0A024R497;B3KN05;B3KMA6	Long-chain-fatty-acid--CoA ligase 3	ACSL3	NaN	-2.17065	NaN	-1.61251	22	20	38.2	36.7	80.419	0
		B4DJW8;Q15437;B4DRA5;Q5QPE2;B4DS04;Q5QPE1	B4DJW8;Q15437;B4DRA5	Protein transport protein Sec23B	SEC23B	NaN	-2.16586	NaN	-2.12746	23	20	41.5	38.6	84.488	0
		Q6FGU2;P23919;P23919-2;Q53F55;H7C312;H7BZ20;G5E9E9;H7C3A4	Q6FGU2;P23919;P23919-2;Q53F55;H7C312;H7BZ20	Thymidylate kinase	DTYMK	NaN	-2.16521	NaN	NaN	12	12	63.2	63.2	23.819	0
		Q12931-2;Q59EK6;Q12931;Q53FS6;K0A7K7;Q5CAQ4;I3L0K7;I3L239;I3L253;I3L2D5	Q12931-2;Q59EK6;Q12931;Q53FS6;K0A7K7;Q5CAQ4;I3L0K7	Heat shock protein 75 kDa, mitochondrial	TRAP1	NaN	-2.16101	NaN	-1.93926	29	0	53.9	0	74.267	0
		P61158;A0A024RAI1;B4DXW1;Q59FV6;B4DT29;B4DTI0;B4E1U3;F8WDR7;B3KM55	P61158;A0A024RAI1;B4DXW1;Q59FV6;B4DT29;B4DTI0	Actin-related protein 3	ACTR3	NaN	-2.1513	NaN	-2.94486	20	16	65.3	56.7	47.371	0
		P04062-4;B7Z7G9;P04062-2;P04062;A0A068F658;B7Z6S9;A0A0G2JNZ5;B7Z6E6;D3DV87;B2R6A7;A0A0G2JLB3;P04062-5;B7Z731;A0A0G2JNZ0;A0A068F753;A0A068F579;A0A068F4C8;A0A068FB60;P04062-3;B4DHT6;B4DMV8;A0A068F661;B3KQW3	P04062-4;B7Z7G9;P04062-2;P04062;A0A068F658;B7Z6S9;A0A0G2JNZ5;B7Z6E6;D3DV87;B2R6A7;A0A0G2JLB3;P04062-5;B7Z731;A0A0G2JNZ0;A0A068F753;A0A068F579;A0A068F4C8;A0A068FB60;P04062-3	Glucosylceramidase	GBA	NaN	-2.14522	NaN	-1.81655	17	17	53.5	53.5	50.316	0
		Q04917;A0A024R1K7;B2R6N6;Q9H4N8;A2IDB2;F8WEB6;A2IDB1	Q04917;A0A024R1K7;B2R6N6;Q9H4N8	14-3-3 protein eta	YWHAH	NaN	-2.13397	0.11034	-1.61467	17	13	56.1	53.3	28.218	0
		Q9BY44;Q9BY44-3;F8WAE5;Q9BY44-4;Q9BY44-2;C9IZE1;H7C5Q3;H7C5R5;F8WF18;F8WAT3	Q9BY44;Q9BY44-3;F8WAE5;Q9BY44-4;Q9BY44-2	Eukaryotic translation initiation factor 2A	EIF2A	NaN	-2.13308	NaN	-2.01654	20	20	45.5	45.5	64.989	0
		B2RAR6	B2RAR6			NaN	-2.13251	1.35093	-2.61723	23	1	38.6	2.6	71.449	0
		Q9BS26	Q9BS26	Endoplasmic reticulum resident protein 44	ERP44	NaN	-2.13188	NaN	-0.40614	12	12	36.2	36.2	46.971	0
		O75937;S4R3J5	O75937	DnaJ homolog subfamily C member 8	DNAJC8	NaN	-2.12469	NaN	-2.22864	10	10	43.1	43.1	29.841	0
		Q96A72;A0A023T6R1;F5H6N1;F5H6P7;F5H3U9;F5H124	Q96A72;A0A023T6R1;F5H6N1;F5H6P7	Protein mago nashi homolog 2	MAGOHB	NaN	-2.12438	-1.05887	-1.81604	10	1	62.8	6.1	17.276	0
		P54819-2;F8W1A4;P54819;P54819-5;F8VY04;P54819-6;P54819-3;F8VZG5;B4DLK2;P54819-4;G3V213;F8VPP1	P54819-2;F8W1A4;P54819;P54819-5;F8VY04;P54819-6;P54819-3;F8VZG5;B4DLK2;P54819-4	Adenylate kinase 2, mitochondrial;Adenylate kinase 2, mitochondrial, N-terminally processed	AK2	NaN	-2.12356	NaN	-2.06425	15	15	77.2	77.2	25.614	0
		Q5TZP7;P27695;G3V3M6;G3V5Q1;G3V3C7;A0A0C4DGK8;H7C4A8;G3V5M0;G3V359;G3V5D9;G3V3Y6	Q5TZP7;P27695;G3V3M6;G3V5Q1;G3V3C7	DNA-(apurinic or apyrimidinic site) lyase;DNA-(apurinic or apyrimidinic site) lyase, mitochondrial	APEX1	NaN	-2.11829	NaN	-2.84063	15	15	60.4	60.4	35.554	0
		P54886-2;P54886	P54886-2;P54886	Delta-1-pyrroline-5-carboxylate synthase;Glutamate 5-kinase;Gamma-glutamyl phosphate reductase	ALDH18A1	NaN	-2.10867	NaN	-0.870915	26	26	40.4	40.4	87.088	0
		Q96G03;B4DN40;Q96G03-2;H0Y921;Q4W5D6;E9PD70;E7ENQ8	Q96G03;B4DN40	Phosphoglucomutase-2	PGM2	NaN	-2.10799	NaN	-2.96928	11	11	29.9	29.9	68.283	0
		Q9H0U4;Q6FIG4;E9PLD0;A0A087WTI1;Q9H1C9;Q92928;Q92927	Q9H0U4;Q6FIG4;E9PLD0;A0A087WTI1;Q9H1C9	Ras-related protein Rab-1B	RAB1B	NaN	-2.08896	0.78421	-1.29828	14	6	71.6	32.3	22.171	0
		Q5SRT3;Q53FB0;O00299	Q5SRT3;Q53FB0;O00299	Chloride intracellular channel protein 1	CLIC1	NaN	-2.08694	NaN	-1.72275	13	13	59.8	59.8	26.922	0
		Q14152;J9R021;Q24JU4;Q14152-2;Q7Z5T5;Q6P1R0;Q05BS0	Q14152;J9R021;Q24JU4;Q14152-2;Q7Z5T5;Q6P1R0	Eukaryotic translation initiation factor 3 subunit A	EIF3A;eIF3a	NaN	-2.08436	NaN	-1.57132	73	38	54	25	166.57	0
		P17174;Q2TU84;B7Z1I2;P17174-2	P17174;Q2TU84;B7Z1I2;P17174-2	Aspartate aminotransferase, cytoplasmic;Aspartate aminotransferase	GOT1;GIG18	NaN	-2.07735	NaN	NaN	19	19	61.7	61.7	46.247	0
		Q9Y5K5-2;Q9Y5K5-4;Q9Y5K5-3;Q9Y5K5;Q5LJA5;Q5LJA9;B2RB07;H0Y6Y4;Q5LJB0;B4DW59;B7Z9U9;H0Y4E0;H0Y636;H0Y4K0;B4DKB3	Q9Y5K5-2;Q9Y5K5-4;Q9Y5K5-3;Q9Y5K5;Q5LJA5;Q5LJA9;B2RB07;H0Y6Y4;Q5LJB0;B4DW59;B7Z9U9;H0Y4E0	Ubiquitin carboxyl-terminal hydrolase isozyme L5	UCHL5	NaN	-2.06891	NaN	-1.01967	14	14	50.9	50.9	36.079	0
		P49366;A0A024R7D0;A0A024R7G5;P49366-2;A0A024R7E9;P49366-3;A0A087WZK0;Q5J8M5;M0R253;M0QX43;B4DU50;B4E3M2;M0R1T4;M0R0V2;M0R264;M0R0J4;M0QYZ7;M0R1T2	P49366;A0A024R7D0;A0A024R7G5;P49366-2;A0A024R7E9;P49366-3;A0A087WZK0;Q5J8M5	Deoxyhypusine synthase	DHPS	NaN	-2.06879	NaN	NaN	8	8	36.3	36.3	40.97	0
		P06493;A0A024QZP7;Q5H9N4;P06493-2;A0A024QZJ8;A0A087WZZ9;I6L9I5;E5RIU6;B7Z3D6	P06493;A0A024QZP7;Q5H9N4;P06493-2;A0A024QZJ8;A0A087WZZ9;I6L9I5;E5RIU6	Cyclin-dependent kinase 1	CDK1;DKFZp686L20222;CDC2	NaN	-2.06703	-0.849679	-2.73985	21	20	83.2	80.5	34.095	0
		Q99436;Q86U62;Q6IBT1;E9KL30;B2RAQ9;Q5TBG5;Q99436-2	Q99436;Q86U62;Q6IBT1;E9KL30;B2RAQ9	Proteasome subunit beta type-7;Proteasome subunit beta type	PSMB7	NaN	-2.0651	NaN	-2.55376	9	9	38.3	38.3	29.965	0
		A0A090N8G0;P41250;Q75MN1;H7C443	A0A090N8G0;P41250	Glycine--tRNA ligase	GARS	NaN	-2.06431	NaN	-1.60586	28	28	51.1	51.1	77.53	0
		Q15555;A0A024RC33;Q15555-5;Q15555-3;Q15555-4;Q15555-2;K7ERD8;M0QX52;K7EL66;K7ENB3;B7Z867	Q15555;A0A024RC33;Q15555-5;Q15555-3;Q15555-4;Q15555-2;K7ERD8;M0QX52;K7EL66	Microtubule-associated protein RP/EB family member 2	MAPRE2	NaN	-2.06287	NaN	NaN	10	8	39.4	33.9	37.031	0
		C9JFE4;Q13098-5;Q13098;Q13098-7;B4DND6;A0A096LP07;A0A096LPJ3;A8K070;Q13098-6;J3KSA5;J3QQX0;J3QS84;J3QS88;J3KTB0;J3QLE8;J3QLT0;J3QL53;J3KRE8;J3KRJ4;Q59F65	C9JFE4;Q13098-5;Q13098;Q13098-7;B4DND6;A0A096LP07;A0A096LPJ3;A8K070;Q13098-6	COP9 signalosome complex subunit 1	GPS1	NaN	-2.05337	NaN	NaN	11	11	28.5	28.5	53.371	0
		G5EA06;Q92552;A0A024RAJ1;Q92552-2;D6RH20;B4DT94;D6RJC7;Q6PKB3;B4DKI9;E5RJ73;Q8N6F2	G5EA06;Q92552;A0A024RAJ1;Q92552-2;D6RH20;B4DT94;D6RJC7;Q6PKB3	28S ribosomal protein S27, mitochondrial	MRPS27	NaN	-2.04907	NaN	NaN	9	9	27.7	27.7	41.329	0
		Q6IAT1;P50395;B4DLV7;P50395-2;Q5SX87;Q8TB95;B3KVE3;V9GYF8;Q5SX90;Q5SX86;Q5SX91;V9GYJ7	Q6IAT1;P50395;B4DLV7;P50395-2;Q5SX87	Rab GDP dissociation inhibitor beta	GDI2	NaN	-2.04859	NaN	-2.9295	32	22	82.5	60.7	50.663	0
		P00387-2;A0A024R4X0;P00387;P00387-3;B1AHF3;Q6ZVI6;Q6TGM5	P00387-2;A0A024R4X0;P00387;P00387-3;B1AHF3;Q6ZVI6	NADH-cytochrome b5 reductase 3;NADH-cytochrome b5 reductase 3 membrane-bound form;NADH-cytochrome b5 reductase 3 soluble form	CYB5R3	NaN	-2.04799	NaN	-1.40339	15	15	61.9	61.9	31.628	0
		Q13838;A0A024RCM3;Q13838-2;Q5STU3;A0A0G2JJZ9;B4DP52;F6WLT2;A0A0A0MT12;F6TRA5;F6S4E6;F6UJC5;Q59G92;B4DIJ6;B4DIZ8;F6R6M7;H0Y400;F6QYI9;A0A0G2JJL7;H0YCC6;Q7KYK3;A0A0G2JHN7;F6U6E2;K7EN69;F6S2B7;K7ENP6;K7EL56;K7EIL8;F6SXL5;B4DH55;B4DF34	Q13838;A0A024RCM3;Q13838-2;Q5STU3;A0A0G2JJZ9;B4DP52;F6WLT2;A0A0A0MT12;F6TRA5;F6S4E6;F6UJC5;Q59G92;B4DIJ6	Spliceosome RNA helicase DDX39B	DDX39B	NaN	-2.04615	NaN	-2.70623	21	9	51.4	30.4	48.991	0
		Q9Y617;A0A024R222;B4DHQ3;Q9Y617-2;A0A024R280;B4DHX7;A9LS35	Q9Y617;A0A024R222;B4DHQ3;Q9Y617-2;A0A024R280	Phosphoserine aminotransferase	PSAT1	NaN	-2.04299	NaN	-2.39009	15	15	44.3	44.3	40.422	0
		O75663;O75663-2	O75663;O75663-2	TIP41-like protein	TIPRL	NaN	-2.03907	NaN	-2.63819	10	10	55.1	55.1	31.444	0
		P32322;E7D7X9;A0A024R8U9;E2QRB3;P32322-2;E7D7Y0;P32322-3;J3KQ22;B7Z8T1;Q2TU78;J3QL24;J3QLK9;Q8TBX0;J3QL32;J3QKT4;J3QL23;J3KTA8;J3QKT3;J3QRZ0;J3QR88;J3KSA9	P32322;E7D7X9;A0A024R8U9;E2QRB3;P32322-2;E7D7Y0;P32322-3;J3KQ22;B7Z8T1;Q2TU78;J3QL24;J3QLK9;Q8TBX0;J3QL32;J3QKT4	Pyrroline-5-carboxylate reductase 1, mitochondrial;Pyrroline-5-carboxylate reductase	PYCR1;PIG45	NaN	-2.02532	NaN	-2.21826	12	11	53.3	49.2	33.36	0
		Q8WVC2;Q6FGH5;P63220;Q9BYK1;Q9BYK2;Q13666	Q8WVC2;Q6FGH5;P63220;Q9BYK1	40S ribosomal protein S21	RPS21	NaN	-2.02098	0.691383	-1.72123	7	7	66.7	66.7	8.85	0
		Q8NBX0	Q8NBX0	Saccharopine dehydrogenase-like oxidoreductase	SCCPDH	NaN	-2.01748	NaN	-0.945138	11	11	43.8	43.8	47.151	0
		Q9Y696;Q6FIC5;Q9NVF8;B4DWC4;B3KTR3;A6PVS0;Q7Z2R8;Q86YM0;O15247	Q9Y696;Q6FIC5;Q9NVF8;B4DWC4;B3KTR3	Chloride intracellular channel protein 4	CLIC4	NaN	-2.00069	NaN	0.577924	13	12	66.8	63.6	28.772	0
		A8K0P2;Q9H2U2-3;Q9H2U2;Q9H2U2-2;Q9H2U2-6;B4DR66;Q9H2U2-4;D6R967;H0Y9D8;B4DFH3;D6RAD3;D6RGV9;A0A0C4DGB9;H0YAK2;D6RGI1	A8K0P2;Q9H2U2-3;Q9H2U2;Q9H2U2-2;Q9H2U2-6;B4DR66;Q9H2U2-4;D6R967	Inorganic pyrophosphatase 2, mitochondrial	PPA2	NaN	-1.99551	NaN	-2.25161	9	9	46.7	46.7	31.576	0
		O75351;A0A024R2C5;A8K5D8;A8K4G7;Q6PJZ4;K7EL71;K7EKZ3	O75351;A0A024R2C5;A8K5D8;A8K4G7	Vacuolar protein sorting-associated protein 4B	VPS4B	NaN	-1.99516	NaN	-1.78986	14	8	35.1	25.2	49.301	0
		A0A087WXS7;O43681;B4DEE5;K7ERW9	A0A087WXS7;O43681;B4DEE5;K7ERW9	ATPase ASNA1	ASNA1	NaN	-1.99137	NaN	-1.5105	11	11	42.6	42.6	37.119	0
		O00429-4;O00429-2;O00429-5;O00429-3;G8JLD5;O00429;O00429-8;D3DUW7;O00429-6;D3DUW6;B4DYR6;D3DUW5;Q32Q67;O00429-7;F8VZ52;B4DPZ9;F8W1W3;B4DDQ3;F8VUJ9;F8VR28;F8VYL3;H0YHY4;H0YI79	O00429-4;O00429-2;O00429-5;O00429-3;G8JLD5;O00429;O00429-8;D3DUW7;O00429-6;D3DUW6;B4DYR6;D3DUW5;Q32Q67;O00429-7	Dynamin-1-like protein	DNM1L	NaN	-1.98154	NaN	-2.34637	28	28	58.5	58.5	78.099	0
		Q96P70	Q96P70	Importin-9	IPO9	NaN	-1.975	NaN	-1.82123	28	28	39.7	39.7	115.96	0
		P11586;F5H2F4;B7Z809;V9GYY3;V9GY75	P11586;F5H2F4;B7Z809	C-1-tetrahydrofolate synthase, cytoplasmic;Methylenetetrahydrofolate dehydrogenase;Methenyltetrahydrofolate cyclohydrolase;Formyltetrahydrofolate synthetase;C-1-tetrahydrofolate synthase, cytoplasmic, N-terminally processed	MTHFD1	NaN	-1.97087	NaN	-1.89438	39	1	58	4	101.56	0
		Q96QK1;Q53FR4;Q5HYM2;I3L4S0;I3L4P4	Q96QK1;Q53FR4;Q5HYM2	Vacuolar protein sorting-associated protein 35	VPS35;DKFZp686O2462	NaN	-1.96663	NaN	-2.51697	29	29	42.2	42.2	91.706	0
		Q99426;Q99426-2;K7EP07;K7EK42	Q99426;Q99426-2;K7EP07;K7EK42	Tubulin-folding cofactor B	TBCB	NaN	-1.95719	NaN	NaN	9	7	47.1	40.2	27.325	0
		V9HWI0;P14550;V9GYG2;V9GYP9;Q5T621	V9HWI0;P14550	Alcohol dehydrogenase [NADP(+)]	AKR1A1	NaN	-1.95087	NaN	NaN	14	14	49.5	49.5	36.573	0
		P43490;A0A024R718;A0A0C4DFS8;B7Z8W6;Q658Z1;C9JF35;C9JG65	P43490;A0A024R718;A0A0C4DFS8	Nicotinamide phosphoribosyltransferase	NAMPT	NaN	-1.94953	NaN	-1.8984	17	17	49.7	49.7	55.52	0
		Q7KZF4;B2R5U1;Q59FF0;B3KU67;B4E299;H7C597	Q7KZF4;B2R5U1;Q59FF0;B3KU67;B4E299	Staphylococcal nuclease domain-containing protein 1	SND1	NaN	-1.9482	NaN	-0.639085	50	20	63.5	26.9	102	0
		Q9H4M9;B2R5U3;B4DMV9;B4DR44;B4DTR4;A0A024R571;B4DZH9;C9JC03;C9J2Z4;C9JDQ8;C9JIJ3;C9IZH1;Q9NZN3-2	Q9H4M9;B2R5U3;B4DMV9;B4DR44;B4DTR4;A0A024R571;B4DZH9;C9JC03;C9J2Z4	EH domain-containing protein 1	EHD1	NaN	-1.94514	NaN	0.167229	20	9	45.1	25.3	60.626	0
		Q9C0B1;B3KU60;B4DHN4;Q9C0B1-4;Q9C0B1-2;Q9C0B1-3;X6R3I0	Q9C0B1;B3KU60;B4DHN4	Alpha-ketoglutarate-dependent dioxygenase FTO	FTO	NaN	-1.94414	NaN	NaN	12	12	30.1	30.1	58.281	0
		B4DMT5;O00303;B3KSH1;B4DEW9;H0YDT6;E9PQV8;A0A0D9SEZ9;Q9BX72	B4DMT5;O00303;B3KSH1;B4DEW9	Eukaryotic translation initiation factor 3 subunit F	EIF3F	NaN	-1.94125	NaN	-2.2363	15	15	67.1	67.1	33.24	0
		P49748;P49748-3;P49748-2;Q53HR2;B3KPA6;B4DEA8;B3KPX1;G3V1M7;K7EQP4;B4DYY0;K7EJW8;A0A077H1I5;J3KS89;J3QRJ8;J3KSR4;J3QKU9;K7EMF8	P49748;P49748-3;P49748-2;Q53HR2;B3KPA6;B4DEA8;B3KPX1	Very long-chain specific acyl-CoA dehydrogenase, mitochondrial	ACADVL	NaN	-1.94059	1.20766	-2.08724	30	30	49.3	49.3	70.389	0
		Q14566;Q4ZG57;B4DRF6;B4E0N7;Q53T61	Q14566;Q4ZG57	DNA replication licensing factor MCM6	MCM6	NaN	-1.93804	NaN	-1.77492	30	30	40.9	40.9	92.888	0
		Q9UBQ0;Q9UBQ0-2;F8VXU5;Q5JPE4;Q05DG7;E9RKB4	Q9UBQ0;Q9UBQ0-2;F8VXU5;Q5JPE4	Vacuolar protein sorting-associated protein 29	VPS29;DKFZp667O202	NaN	-1.93716	NaN	-3.14395	9	9	50	50	20.505	0
		V9HW48;O75368;D3DTE6;B0AZV6	V9HW48;O75368;D3DTE6	SH3 domain-binding glutamic acid-rich-like protein	SH3BGRL	NaN	-1.9349	NaN	NaN	6	6	48.2	48.2	12.774	0
		Q9UPE4;Q53G69;O43615;M0QXU7;M0R301;Q6AI07;M0QXM9;M0R124	Q9UPE4;Q53G69;O43615;M0QXU7	Mitochondrial import inner membrane translocase subunit TIM44	hTIM44;TIMM44	NaN	-1.93479	NaN	-1.80914	12	12	32.8	32.8	47.366	0
		P09417;P09417-2;B7Z415;D6RGG7;H0Y8F7;D6RHJ7	P09417;P09417-2	Dihydropteridine reductase	QDPR	NaN	-1.91828	NaN	NaN	11	11	54.9	54.9	25.789	0
		Q6FHX6;P39748;B4DWZ4;P39748-2;I3L3E9;F5H1Y3	Q6FHX6;P39748;B4DWZ4;P39748-2;I3L3E9	Flap endonuclease 1	FEN1	NaN	-1.91305	NaN	-2.43066	14	14	47.6	47.6	42.592	0
		P49721;B7Z478;Q59FJ0;A0A087WVV1	P49721;B7Z478;Q59FJ0;A0A087WVV1	Proteasome subunit beta type-2;Proteasome subunit beta type	PSMB2	NaN	-1.91077	NaN	-1.82639	11	11	69.2	69.2	22.836	0
		B4DG62;P19367;A8K7J7;P19367-4;P19367-2;P19367-3;A0A024QZK7;Q59FD4;B3KXY9;B3KRA9;B1AR63;Q2TB90;B3KT70;A8K4Q9;B1AR62;B1AR61;B4E0J9;Q71V75;Q2TB90-3;Q2TB90-2	B4DG62;P19367;A8K7J7;P19367-4;P19367-2;P19367-3;A0A024QZK7;Q59FD4;B3KXY9;B3KRA9	Hexokinase-1	HK1	NaN	-1.90622	NaN	-1.79867	37	33	38.5	35.2	102.31	0
		O95793-2;O95793;A8K622;Q59F99;A0A087X1A5;Q5JW30;B3KRE0;B4DPJ9;F6UDC6	O95793-2;O95793;A8K622;Q59F99;A0A087X1A5;Q5JW30;B3KRE0	Double-stranded RNA-binding protein Staufen homolog 1	STAU1	NaN	-1.89014	NaN	NaN	17	1	42.1	2.2	54.933	0
		A0A0A0MS41;Q9BWM7;B4DRS6;S4R3N9	A0A0A0MS41;Q9BWM7;B4DRS6;S4R3N9	Sideroflexin-3	SFXN3	NaN	-1.88747	NaN	-1.23453	14	13	55.1	49.2	35.503	0
		Q6IB98;Q53HR0;O15372;B3KS98;Q5BKY2;A0A087WZK9;Q53HG0;E5RJT0;E5RGU4;B4DJN9;E5RFH0;E5RFW7	Q6IB98;Q53HR0;O15372;B3KS98;Q5BKY2;A0A087WZK9;Q53HG0;E5RJT0	Eukaryotic translation initiation factor 3 subunit H	EIF3H;EIF3S3	NaN	-1.88673	NaN	-1.5757	16	16	53.7	53.7	39.93	0
		B4DRZ6;O76071;B2RDJ6	B4DRZ6;O76071;B2RDJ6	Probable cytosolic iron-sulfur protein assembly protein CIAO1	CIAO1	NaN	-1.88571	NaN	NaN	2	2	5.6	5.6	33.753	0.00020429
		Q6FGV9;Q15126	Q6FGV9;Q15126	Phosphomevalonate kinase	PMVK	NaN	-1.88571	NaN	NaN	10	10	51	51	21.995	0
		B4DW31;Q9UHY1;F8W6G1;C9JHZ6	B4DW31;Q9UHY1;F8W6G1	Nuclear receptor-binding protein	NRBP1	NaN	-1.88491	NaN	-2.4302	5	5	12.4	12.4	57.957	0
		P04181;P04181-2;Q59HE2	P04181;P04181-2;Q59HE2	Ornithine aminotransferase, mitochondrial;Ornithine aminotransferase, hepatic form;Ornithine aminotransferase, renal form	OAT	NaN	-1.88348	NaN	-1.83624	17	17	46.7	46.7	48.534	0
		Q53FB6;P05091;P05091-2;B4YAH7;F8VP50;S4R3S4;Q59EJ0;B4DXX3;B4DDF8;V9HW83;V9HVX6;P00352;Q5SYQ7;Q5SYQ9;Q5SYQ8;O94788-4;Q9UN17;H0YKL3	Q53FB6;P05091;P05091-2;B4YAH7	Aldehyde dehydrogenase, mitochondrial	ALDH2	NaN	-1.88278	NaN	0.710437	25	23	54.2	50.9	56.367	0
		Q01844-6;B0QYK0;Q01844-3;Q01844;Q01844-5;H7BY36;Q01844-2;A0A0D9SFL3;C9JGE3;A9Z0R7;Q71E78;C3UMV4;Q01844-4;F1JVV5;C3UMV3;C3UMV2	Q01844-6;B0QYK0;Q01844-3;Q01844;Q01844-5;H7BY36;Q01844-2;A0A0D9SFL3;C9JGE3	RNA-binding protein EWS	EWSR1	NaN	-1.87869	NaN	-1.07464	6	6	12.5	12.5	62.507	0
		Q9H857-2;Q9H857;Q9H857-3;Q9H857-4;H7C4G8;H7C519;C9J036	Q9H857-2;Q9H857;Q9H857-3;Q9H857-4	5-nucleotidase domain-containing protein 2	NT5DC2	NaN	-1.87297	0.766799	-1.31437	21	21	53.7	53.7	64.144	0
		O75131;A0A024R994;Q05DL8;A0A087WYQ3;H0YB26;E5RHZ0;A0A087WXR6;A0A087WUS8;Q4G168;Q9HCH3-2;B3KWK1;Q8IYJ1;Q96A23;Q9UBL6-2;Q96A23-2;B7Z370;Q9HCH3;Q9UBL6	O75131;A0A024R994;Q05DL8;A0A087WYQ3	Copine-3	CPNE3	NaN	-1.86944	NaN	NaN	14	13	25.9	25.9	60.13	0
		B2R514;E7EM64;Q7L5N1;H7C3T0;B4DHR8	B2R514;E7EM64;Q7L5N1	COP9 signalosome complex subunit 6	COPS6	NaN	-1.86923	NaN	-0.977554	8	8	39.7	39.7	33.575	0
		O60763;A0A024RDG1;O60763-2;REV__R4GMN2;REV__Q5VZ89-5;REV__Q5VZ89-6;REV__Q5VZ89;REV__R4GNB2;REV__R4GN35	O60763;A0A024RDG1;O60763-2	General vesicular transport factor p115	USO1	NaN	-1.86691	NaN	-1.05556	27	27	38.4	38.4	107.89	0
		O00231;O00231-2;B4DTS5;J3QRY4;J3QS13;J3KSW3	O00231;O00231-2;B4DTS5	26S proteasome non-ATPase regulatory subunit 11	PSMD11	NaN	-1.85736	0.560196	-1.97211	24	24	62.8	62.8	47.463	0
		Q00341;A0A024R4E5;B2R5V9;Q00341-2;H0Y394;B4DKR8;Q6ZS03;Q96CF6;H7C0A4;C9JIZ1;Q6ZN49;C9J5E5;Q5HYC5;Q2HJC8;H7C2D1;C9JZI8;H7BZC3;C9JHS7;C9JHZ8;C9JES8;C9JT62;C9JK79;C9JMQ6;C9JQ82;C9JBS3;C9JEJ8;C9JHN6;C9JHS9;C9J739;H7C3D0	Q00341;A0A024R4E5;B2R5V9;Q00341-2;H0Y394;B4DKR8;Q6ZS03;Q96CF6	Vigilin	HDLBP	NaN	-1.8484	NaN	-2.22938	38	38	37	37	141.45	0
		Q9C005;B4DIS3	Q9C005;B4DIS3	Protein dpy-30 homolog	DPY30;LOC84661	NaN	-1.84658	0.652538	-2.15014	3	3	45.5	45.5	11.25	0
		P43246;V9H019;P43246-2;Q53GS1;Q53FK0;E9PHA6;Q53RU4;B4DN49;A0A087X078;V9H068;B4DL39;B4DSB9;A0A087X1E7;V9H023;V9H0D5;V9H0B2;V9H015;V9H062;Q0ZAJ2;C9J809;Q0ZAJ1;Q0ZAI9;Q0ZAJ0;A5JTV3	P43246;V9H019;P43246-2;Q53GS1;Q53FK0;E9PHA6;Q53RU4;B4DN49;A0A087X078;V9H068;B4DL39;B4DSB9;A0A087X1E7;V9H023;V9H0D5	DNA mismatch repair protein Msh2	MSH2	NaN	-1.84316	NaN	-1.53529	34	34	44.1	44.1	104.74	0
		V9HW89;Q00796;H0YLA4;B4DKI2;Q00796-2;H0YKB3	V9HW89;Q00796;H0YLA4;B4DKI2	Sorbitol dehydrogenase	SORD	NaN	-1.83862	NaN	NaN	14	14	40.3	40.3	38.311	0
		Q15056-2;Q15056;Q75MU1;B4DMV6;Q75MU2;A4D198;Q75MT8	Q15056-2;Q15056;Q75MU1;B4DMV6;Q75MU2;A4D198	Eukaryotic translation initiation factor 4H	EIF4H;WBSCR1;LOC392647	NaN	-1.83851	NaN	-0.0547519	11	11	59.2	59.2	25.2	0
		Q9Y262;B0QY89;Q9Y262-2;B3KPB9;B4DQF6;B0QY90;B3KNG0;Q8N7H0;Q7Z5X3;C9JHP4;C9K0Q7;B4DEH4;H7C3A0;H0Y7E6	Q9Y262;B0QY89;Q9Y262-2;B3KPB9;B4DQF6;B0QY90;B3KNG0;Q8N7H0	Eukaryotic translation initiation factor 3 subunit L	EIF3L	NaN	-1.83316	NaN	-1.54473	26	26	51.2	51.2	66.726	0
		Q9NSE4;A8K5W7	Q9NSE4;A8K5W7	Isoleucine--tRNA ligase, mitochondrial	IARS2	NaN	-1.83213	NaN	-1.37404	34	34	41.3	41.3	113.79	0
		P28074;P28074-3;H0YJM8;P28074-2	P28074;P28074-3	Proteasome subunit beta type-5	PSMB5	NaN	-1.82516	NaN	-1.72133	10	10	37.6	37.6	28.48	0
		B3KNN7;Q96N86;Q6IBN0;O43242;B4DEB0;B4DV84;Q8N9M2;B4DPM7;O43242-2;O95325;H0YGV8	B3KNN7;Q96N86;Q6IBN0;O43242;B4DEB0;B4DV84;Q8N9M2;B4DPM7;O43242-2	26S proteasome non-ATPase regulatory subunit 3	PSMD3	NaN	-1.82199	NaN	-1.74468	32	32	56.6	56.6	57.232	0
		P98179;A0A024QYX3	P98179;A0A024QYX3	Putative RNA-binding protein 3	RBM3	NaN	-1.82133	NaN	-1.77428	4	4	47.8	47.8	17.17	0
		Q15020;Q15020-4;B4DRG9;F8VV04;B4E3R6;B4DYA2;Q15020-2;F8W667;F8VVK9;F8VZM2;H0YHU8	Q15020;Q15020-4;B4DRG9;F8VV04;B4E3R6	Squamous cell carcinoma antigen recognized by T-cells 3	SART3	NaN	-1.81802	NaN	-1.88124	16	16	17.7	17.7	109.93	0
		Q59F94;B4DZF6;Q9NRR5;D3DVA8;Q9H8R7;Q9NRR5-2;C9IYQ4;Q9H347	Q59F94;B4DZF6;Q9NRR5;D3DVA8;Q9H8R7	Ubiquilin-4	UBQLN4	NaN	-1.81665	NaN	-1.94708	15	12	43.5	39	63.739	0
		A0A0B4J1W3;Q9BXJ9;B2RBE5;B4E2T6;Q58F05;Q9BXJ9-4;Q6N069;A4FU51;Q6N069-5;Q6N069-4;Q6N069-3;Q6N069-2;Q9H6N3;Q8N352	A0A0B4J1W3;Q9BXJ9;B2RBE5;B4E2T6;Q58F05;Q9BXJ9-4	N-alpha-acetyltransferase 15, NatA auxiliary subunit	NAA15;NARG1	NaN	-1.81609	NaN	-1.14009	30	30	40.5	40.5	101.2	0
		B4DV28;V9HWE5;Q96KP4;Q96KP4-2;A0A024R382;B4DPF1;Q9NW02;Q9H7K8;J3QKT2;J3KSV5;A0A087WYZ1;Q9NUV1;J3QQN6;J3QR27;J3QLU1;A0A087WVS2;J3QKQ0;J3QRD0;J3QL02;J3QRA8;J3KSS4;J3KRD5;J3QRH4;J3QRP4	B4DV28;V9HWE5;Q96KP4;Q96KP4-2;A0A024R382;B4DPF1;Q9NW02;Q9H7K8	Cytosolic non-specific dipeptidase	CNDP2;FLJ00064	NaN	-1.81061	NaN	0.217727	22	22	61.6	61.6	51.501	0
		Q96T76;Q96T76-5;Q96T76-8;Q96T76-9;Q5T454;Q96T76-7;H0Y746;B0QZ77;F8WCH8;O43410;H0Y7V3;H7C1W5;H7C0A9	Q96T76;Q96T76-5;Q96T76-8;Q96T76-9;Q5T454;Q96T76-7	MMS19 nucleotide excision repair protein homolog	MMS19	NaN	-1.80637	NaN	NaN	16	16	26.2	26.2	113.29	0
		Q6NZ44;P02794;B3KXC3;A0A024R525;Q6NS36;G3V192;G3V1D1;E9PRK8;E9PKY7;Q8TD27;A9JQE1;E9PPQ4;E9PQR3;E9PKM5;E9PK45	Q6NZ44;P02794;B3KXC3;A0A024R525;Q6NS36;G3V192;G3V1D1	Ferritin;Ferritin heavy chain	FTH1	NaN	-1.80103	NaN	NaN	7	7	39.3	39.3	21.241	0
		O14929;O14929-2;F8WEW1;F8W9G7	O14929;O14929-2	Histone acetyltransferase type B catalytic subunit	HAT1	NaN	-1.80073	NaN	-1.77458	10	10	39.1	39.1	49.512	0
		Q92665	Q92665	28S ribosomal protein S31, mitochondrial	MRPS31	NaN	-1.79987	NaN	-1.72428	15	15	46.8	46.8	45.318	0
		Q9UL46;Q86SZ7;Q2TNB3;A0A087X1Z3;H0YM70;Q6FHK9;H0YKU2	Q9UL46;Q86SZ7;Q2TNB3;A0A087X1Z3;H0YM70;Q6FHK9	Proteasome activator complex subunit 2	PSME2	NaN	-1.78866	NaN	-2.25264	12	12	67.4	67.4	27.401	0
		P30086;D9IAI1;A0A0K0K1J6;B4DRT4;V9HW05	P30086;D9IAI1;A0A0K0K1J6;B4DRT4	Phosphatidylethanolamine-binding protein 1;Hippocampal cholinergic neurostimulating peptide	PEBP1	NaN	-1.78632	NaN	-1.82874	13	13	82.4	82.4	21.057	0
		Q9HC35;B5MBZ0;Q9HC35-2;A6P4V4;B6EXY3;C1PHA1;J7MA22;A6P4T4;C1PHA0;B3XZL9;B3XZM0;A9YLN7;I1X3U7;B6EXY4;B6EXY5;B4DIT9	Q9HC35;B5MBZ0;Q9HC35-2;A6P4V4;B6EXY3;C1PHA1;J7MA22;A6P4T4;C1PHA0	Echinoderm microtubule-associated protein-like 4;Tyrosine-protein kinase receptor	EML4;EML4-ALK variant 7;EML4-ALK;EML4-ALK variant 6	NaN	-1.78607	NaN	-2.00642	33	33	35.6	35.6	108.91	0
		B4DKX4;Q53EL6-2;Q53EL6;B2R6E2;Q5VZS7	B4DKX4;Q53EL6-2;Q53EL6;B2R6E2	Programmed cell death protein 4	PDCD4	NaN	-1.77685	NaN	-2.38451	14	14	41.1	41.1	50.228	0
		Q8N163;B3KTJ9;Q8N163-2;H0YB24;G3V119;E2PSM9;H0YC69;E5RFJ3;E5RHJ4;E5RGU7;H0YC58;A0A087X2B6;E5RHH8	Q8N163;B3KTJ9;Q8N163-2;H0YB24;G3V119	DBIRD complex subunit KIAA1967	KIAA1967	NaN	-1.7765	NaN	-1.86933	30	30	44.4	44.4	102.9	0
		O00487;Q53TH1;Q59G89;Q96DE8;Q4ZG77;C9JW37	O00487;Q53TH1;Q59G89	26S proteasome non-ATPase regulatory subunit 14	PSMD14	NaN	-1.77265	NaN	-1.94864	13	13	57.7	57.7	34.577	0
		Q13177;Q9Y6B5;H9XFB4;B1AKS5	Q13177	Serine/threonine-protein kinase PAK 2;PAK-2p27;PAK-2p34	PAK2	NaN	-1.76464	NaN	0.18574	21	0	54.8	0	58.042	0
		Q9H6V9;B5MDU6;Q9H6V9-2;Q9H6V9-4;B5MCU4;Q9H6V9-3;B4DS38;A0A0A0MSH6;B4DRG3;C9JHU6;C9JUM0;B4DU46;B5MCE2;D3YTH1;B4DWE2	Q9H6V9;B5MDU6;Q9H6V9-2;Q9H6V9-4;B5MCU4;Q9H6V9-3;B4DS38;A0A0A0MSH6;B4DRG3	UPF0554 protein C2orf43	C2orf43;FLJ21820	NaN	-1.75409	NaN	NaN	8	8	36	36	37.318	0
		B4E0U6;P50502;Q0IJ56;Q3KNR6;Q1XBU6;B7ZA40;H7C3I1;A0A087X1H6;Q8NFI4;Q8IZP2;F6VDH7;D6W507;Q1XBU7;F8WAQ7	B4E0U6;P50502;Q0IJ56;Q3KNR6;Q1XBU6;B7ZA40;H7C3I1;A0A087X1H6;Q8NFI4;Q8IZP2;F6VDH7	Hsc70-interacting protein;Putative protein FAM10A5;Putative protein FAM10A4	ST13;ST13P5;ST13P4	NaN	-1.74749	NaN	-1.95411	14	14	33.7	33.7	40.161	0
		P49588;H3BPK7	P49588	Alanine--tRNA ligase, cytoplasmic	AARS	NaN	-1.74603	NaN	-2.4994	31	1	43.5	1.2	106.81	0
		P34932;B4DH02;V9HW33;Q59GF8;B4DUS3;B4DT47;B4E354;A0A087WYC1;B4E0H6;O14992;A0A087WTS8;B0AZU6;B4DSE8;B0AZS1;Q7KYN0;B0AZT0;B4DN48;P34932-2	P34932;B4DH02;V9HW33;Q59GF8;B4DUS3;B4DT47;B4E354;A0A087WYC1;B4E0H6	Heat shock 70 kDa protein 4	HSPA4	NaN	-1.74521	NaN	-1.76009	41	7	52	9.3	94.33	0
		Q9HB40;B4DP22;I3L4Z9;Q9H2J9;Q9HB40-2;I3L4Z3;I3L506	Q9HB40;B4DP22;I3L4Z9;Q9H2J9;Q9HB40-2	Retinoid-inducible serine carboxypeptidase	SCPEP1	NaN	-1.74468	NaN	-0.729579	8	8	20.8	20.8	50.83	0
		Q9BR63;Q9NSD9;A8K666;Q9NSD9-2;B7ZB32	Q9BR63;Q9NSD9;A8K666;Q9NSD9-2;B7ZB32	Phenylalanine--tRNA ligase beta subunit	FARSB	NaN	-1.7442	NaN	NaN	17	17	31.5	31.5	65.7	0
		P22307-6;P22307-2;P22307-4;P22307-7;P22307-8;P22307;B2R761;B4E0J3;H0YF61	P22307-6;P22307-2;P22307-4;P22307-7;P22307-8;P22307;B2R761;B4E0J3;H0YF61	Non-specific lipid-transfer protein	SCP2	NaN	-1.74159	NaN	-2.01794	9	9	52.9	52.9	15.079	0
		X5DP03;X5D2U3;Q9UEW8-2;Q9UEW8;X5D7P8;Q6E0B2	X5DP03;X5D2U3;Q9UEW8-2;Q9UEW8;X5D7P8;Q6E0B2	STE20/SPS1-related proline-alanine-rich protein kinase	STK39	NaN	-1.73404	NaN	-1.67881	10	7	24.5	17	57.697	0
		P61758;D3DWY7;Q6FH24;B4DWR3	P61758;D3DWY7;Q6FH24;B4DWR3	Prefoldin subunit 3	VBP1	NaN	-1.73011	NaN	NaN	11	11	53.3	53.3	22.658	0
		Q92734-2;Q7Z426;Q92734;Q92734-4;Q92734-3;Q05BK6;Q8TDJ5;C9JJP5;Q7Z427;C9JUE0;C9JTY3	Q92734-2;Q7Z426;Q92734;Q92734-4;Q92734-3;Q05BK6;Q8TDJ5;C9JJP5;Q7Z427;C9JUE0;C9JTY3	Protein TFG;Tyrosine-protein kinase receptor	TFG;TFG/ALK fusion	NaN	-1.72495	NaN	-1.78747	8	8	36.1	36.1	43.02	0
		B4E0X8;Q96AE4;Q96AE4-2;B4DWL1;E9PEB5;B4DT31;Q6PJY1;Q59FU3;C9JSZ1;M0R251;M0R263	B4E0X8;Q96AE4;Q96AE4-2;B4DWL1;E9PEB5;B4DT31;Q6PJY1;Q59FU3	Far upstream element-binding protein 1	FUBP1	NaN	-1.72418	NaN	-1.06918	24	20	45.2	40.1	66.231	0
		P30084	P30084	Enoyl-CoA hydratase, mitochondrial	ECHS1	NaN	-1.72185	NaN	-2.13479	11	11	44.1	44.1	31.387	0
		Q9UNZ2;Q9UNZ2-5;Q53FE8;Q53FF5;Q9UNZ2-6;Q9UNZ2-4;F2Z2K0;Q6ZQU3;R4GNE6	Q9UNZ2;Q9UNZ2-5;Q53FE8;Q53FF5;Q9UNZ2-6;Q9UNZ2-4;F2Z2K0	NSFL1 cofactor p47	NSFL1C	NaN	-1.71795	NaN	NaN	16	16	56.8	56.8	40.572	0
		Q01970-2;Q01970	Q01970-2;Q01970	1-phosphatidylinositol 4,5-bisphosphate phosphodiesterase beta-3	PLCB3	NaN	-1.71662	0.118727	-0.718972	17	17	23.1	23.1	131.2	0
		Q92945;A0A087WTP3;B4DV73;M0R0I5;M0QYH3;M0QXW7;M0R3J3;M0QYG1;M0R0C6	Q92945;A0A087WTP3;B4DV73;M0R0I5	Far upstream element-binding protein 2	KHSRP	NaN	-1.7144	NaN	-2.21243	28	25	43.6	39.4	73.114	0
		Q9UES0;O15498;A4D2J0;B5BU81;O15498-2	Q9UES0;O15498;A4D2J0;B5BU81;O15498-2	Synaptobrevin homolog YKT6	YKT6	NaN	-1.71227	NaN	-2.33986	12	12	68.6	68.6	21.606	0
		Q9NWU5;E7ESL0;A0A0C4DGX2;J3KQY1;Q9NWU5-2;Q9NWU5-3	Q9NWU5;E7ESL0;A0A0C4DGX2;J3KQY1;Q9NWU5-2;Q9NWU5-3	39S ribosomal protein L22, mitochondrial	MRPL22	NaN	-1.70958	NaN	-0.408455	8	8	43.7	43.7	23.64	0
		B4DLA6;B3KMX0;A0A024R7U6;P33991;E5RG31;A4FS09;E5RFJ8;Q6ZMK4;Q9UJA3-2;Q9UJA3-3;Q9UJA3;Q9UJA3-4	B4DLA6;B3KMX0;A0A024R7U6;P33991	DNA replication licensing factor MCM4	MCM4	NaN	-1.70031	NaN	-1.84539	35	35	50.5	50.5	92.722	0
		B4E2S7;P13473-2;P13473;P13473-3;B7Z2R9;H0YCG2;B4DF49	B4E2S7;P13473-2;P13473;P13473-3;B7Z2R9;H0YCG2;B4DF49	Lysosome-associated membrane glycoprotein 2	LAMP2	NaN	-1.69572	NaN	NaN	4	4	9.1	9.1	39.811	0
		B4DP27;Q6FHT8;Q15363;F5GX39;B4E020;E7EQ72	B4DP27;Q6FHT8;Q15363;F5GX39;B4E020;E7EQ72	Transmembrane emp24 domain-containing protein 2	RNP24;TMED2	NaN	-1.69269	NaN	-1.05367	6	6	50.9	50.9	19.259	0
		O94979-6;O94979-3;O94979-10;O94979-4;A0A024RDH6;O94979-9;O94979-2;O94979;A0A024RDD3;O94979-8;D6REX3;D6RHZ5;O94979-7;H7BXG7;O94979-5;H0YAB3;H0Y9K1;H0Y9T9;H0Y8W8;D6RE64;D6RCQ9;H0YAF5;D6RBT0;D6RHE8;H0Y9V3	O94979-6;O94979-3;O94979-10;O94979-4;A0A024RDH6;O94979-9;O94979-2;O94979;A0A024RDD3;O94979-8;D6REX3;D6RHZ5;O94979-7;H7BXG7;O94979-5;H0YAB3	Protein transport protein Sec31A	SEC31A	NaN	-1.68957	NaN	-1.50684	23	15	30	19.7	117.67	0
		A1L0T0;M0R026;E9PJS0;M0R1B5;Q59GP4;E9PL44;M0QZX5;E9PNL1	A1L0T0;M0R026;E9PJS0	Acetolactate synthase-like protein	ILVBL	NaN	-1.68511	NaN	-1.47774	11	11	34.2	34.2	67.867	0
		P12268;H0Y4R1;B7Z1G4;Q6QE17;E7ETK5;Q6RUP9;Q6RUP8	P12268;H0Y4R1;B7Z1G4	Inosine-5-monophosphate dehydrogenase 2	IMPDH2	NaN	-1.68492	NaN	0.630126	21	19	55.3	51.9	55.804	0
		Q9GZV0;O75534-2;A0A024R0K2;O75534;A0A024R0E2;O75534-3;O75534-4;Q96L66;E9PLT0;Q9UG93;Q8WU01;E9PLD4;Q9UG12;E9PNG3;E9PJK7;E9PKN4	Q9GZV0;O75534-2;A0A024R0K2;O75534;A0A024R0E2;O75534-3;O75534-4;Q96L66;E9PLT0	Cold shock domain-containing protein E1	CSDE1;UNR	NaN	-1.68358	NaN	-1.91692	27	27	40.5	40.5	85.729	0
		B4E1E2;O14964;O14964-2;B4DFP5;I3L1P5;I3L1E3;I3L165;I3L2H4	B4E1E2;O14964;O14964-2;B4DFP5	Hepatocyte growth factor-regulated tyrosine kinase substrate	HGS	NaN	-1.68084	NaN	NaN	14	14	19.8	19.8	74.854	0
		Q8TC12;Q8TC12-2;G3V2G6;G3V234;B3KQ19;H0YIZ8;H0YJ46;H0YJ10;Q8TC12-3;Q96NR8	Q8TC12;Q8TC12-2;G3V2G6;G3V234;B3KQ19;H0YIZ8;H0YJ46	Retinol dehydrogenase 11	RDH11	NaN	-1.68024	NaN	-1.18961	8	8	36.5	36.5	35.386	0
		A0AVT1;A0A024RDB0;B3KSS1;A0AVT1-2;A0AVT1-4;A0AVT1-3;H0Y8S8	A0AVT1;A0A024RDB0;B3KSS1;A0AVT1-2	Ubiquitin-like modifier-activating enzyme 6	UBA6	NaN	-1.67983	NaN	NaN	27	27	33.1	33.1	117.97	0
		Q8IZ83-3;Q8IZ83;B4DVV1;F5H4B6;B4DQ15;Q8IZ83-2	Q8IZ83-3;Q8IZ83;B4DVV1;F5H4B6;B4DQ15	Aldehyde dehydrogenase family 16 member A1	ALDH16A1	NaN	-1.67978	NaN	NaN	9	9	15.7	15.7	79.917	0
		P11177;P11177-2;P11177-3;F8WF02;C9J634;Q59G68	P11177;P11177-2;P11177-3;F8WF02;C9J634	Pyruvate dehydrogenase E1 component subunit beta, mitochondrial	PDHB	NaN	-1.67775	NaN	-2.55258	13	13	46.8	46.8	39.233	0
		B4DVQ5;Q99613;A1KYQ7;A0A024QYU9;B5ME19;B4DVU3;B4DDN4;Q99613-2;B4DRU0;B4E2Z6;B3KNZ4;A0A024QYX7;Q3B7B9;H3BPE4;H3BPE3;H3BTY8	B4DVQ5;Q99613;A1KYQ7;A0A024QYU9;B5ME19;B4DVU3;B4DDN4;Q99613-2;B4DRU0;B4E2Z6;B3KNZ4;A0A024QYX7	Eukaryotic translation initiation factor 3 subunit C;Eukaryotic translation initiation factor 3 subunit C-like protein	EIF3C;EIF3CL	NaN	-1.67724	NaN	-2.09881	28	28	33.4	33.4	103.64	0
		M0R0Y2;P54920;A0A024R0R9;M0R2M1;M0R027;A0A024R0V6;M0R213;M0R058;M0R0I4;M0QZM9;M0QZN5;M0R031	M0R0Y2;P54920;A0A024R0R9;M0R2M1	Alpha-soluble NSF attachment protein	NAPA	NaN	-1.67355	NaN	-1.57846	15	12	68	54.7	29.163	0
		Q8WUM4;Q4W4Y1;Q8WUM4-2;B7Z5C1;B4DHD2;Q8WUM4-3;C9IZF9;F8WEQ7;F8WBR8;F8WDK9	Q8WUM4;Q4W4Y1;Q8WUM4-2;B7Z5C1;B4DHD2	Programmed cell death 6-interacting protein	PDCD6IP;DRIP4	NaN	-1.67089	NaN	-2.4192	36	36	49.8	49.8	96.022	0
		O94903;D3DSW3;B3KMP6;A8K520;E5RFX7;E5RG77;H0YBG2;E5RFZ4	O94903;D3DSW3;B3KMP6;A8K520;E5RFX7;E5RG77	Proline synthase co-transcribed bacterial homolog protein	PROSC	NaN	-1.668	NaN	NaN	6	6	28	28	30.344	0
		Q53HG7;Q14247;Q14247-3;A0A024R5M3;Q14247-2;Q76MU0;B3KRK4;B4E358;H0YCD9;H0YEV2;A0A0B6XJY7	Q53HG7;Q14247;Q14247-3;A0A024R5M3;Q14247-2;Q76MU0	Src substrate cortactin	CTTN;EMS1	NaN	-1.65804	NaN	-2.02409	28	28	50.9	50.9	61.557	0
		P12235;A8K787;V9GYG0;Q59EP7	P12235;A8K787;V9GYG0	ADP/ATP translocase 1	SLC25A4	NaN	-1.65763	NaN	-1.1126	20	5	58.4	17.1	33.064	0
		B4DSN3;P53992;A0A024QZM6;G5EA31;P53992-2;B7ZAY6	B4DSN3;P53992;A0A024QZM6;G5EA31	Protein transport protein Sec24C	SEC24C	NaN	-1.6554	NaN	-1.5751	18	17	24.8	24.1	106.56	0
		Q9UHV9;B1AQP2	Q9UHV9;B1AQP2	Prefoldin subunit 2	PFDN2	NaN	-1.65435	NaN	-1.8196	7	7	53.9	53.9	16.648	0
		B7Z6D5;B3GQE6;Q96GQ7;Q53G15;A0A087X059;Q3MI07;A0A087WYH5	B7Z6D5;B3GQE6;Q96GQ7;Q53G15	Probable ATP-dependent RNA helicase DDX27	DDX27	NaN	-1.65399	-2.38736	-2.0924	22	22	30.3	30.3	86.604	0
		A5YKK6-2;A5YKK6;A5YKK6-3;B4DYL7;A5YKK6-4;B3KPW6;B7Z6X2;H3BMZ2;B3KS60;B5MDN3;H3BVC9;H3BNB1;H3BPF1;H3BT18;H3BTH2;H3BU44;H3BR89;B4DTM8	A5YKK6-2;A5YKK6;A5YKK6-3;B4DYL7;A5YKK6-4	CCR4-NOT transcription complex subunit 1	CNOT1	NaN	-1.6529	NaN	-0.186754	33	33	19.6	19.6	266.38	0
		P09960;B4DVZ8;P09960-4;P09960-2;P09960-3;Q49AK0;Q59ES1;B4DEH5	P09960;B4DVZ8;P09960-4;P09960-2;P09960-3	Leukotriene A-4 hydrolase	LTA4H	NaN	-1.65063	NaN	-1.69624	26	26	52.5	52.5	69.284	0
		E9PC52;Q6FHQ0;Q16576;Q16576-2;A8K6A2;Q5JP02;Q5JP01;Q5JNZ6;C9J7L0	E9PC52;Q6FHQ0;Q16576;Q16576-2;A8K6A2	Histone-binding protein RBBP7	RBBP7	NaN	-1.64833	NaN	-0.589029	15	8	57	44.2	46.938	0
		Q53GX7;P26639;P26639-2;B2RDX5;Q5M7Z9;B4DKZ9;B3KTN2;D6RCA5;D6R9F8;D6RDJ6;D6RBR8;A2RTX5-2;B7ZLP8;A2RTX5;D6RJ97;D6RHV7;D6RCS6	Q53GX7;P26639;P26639-2;B2RDX5;Q5M7Z9;B4DKZ9;B3KTN2	Threonine--tRNA ligase, cytoplasmic	TARS	NaN	-1.64783	NaN	-1.97053	28	28	40.4	40.4	83.444	0
		O94760;B1AKK2;O94760-2;B4DYP1;B4DGT0;B4E3V1	O94760;B1AKK2;O94760-2;B4DYP1;B4DGT0;B4E3V1	N(G),N(G)-dimethylarginine dimethylaminohydrolase 1	DDAH1	NaN	-1.64548	NaN	-1.71005	15	14	58.6	55.8	31.121	0
		Q15165-1;Q15165;A0A0J9YYG4;A0A0J9YXF2;Q15165-3;J3QT77;B4DKM6;B4DW02;A0A0J9YYJ1;G3XAK4;A0A0J9YXU7;Q86X69;A0A0J9YYF0;A0A0J9YYF3;Q6PJZ2	Q15165-1;Q15165;A0A0J9YYG4;A0A0J9YXF2;Q15165-3;J3QT77;B4DKM6;B4DW02	Serum paraoxonase/arylesterase 2	PON2	NaN	-1.64539	0.392421	-0.74773	9	9	46.9	46.9	39.397	0
		O00203-3;O00203;A8K586;Q3MNE1;B4E0B2;H0YBD0;F5GYB0;B4DFZ2	O00203-3;O00203;A8K586;Q3MNE1;B4E0B2	AP-3 complex subunit beta-1	AP3B1	NaN	-1.64268	NaN	-1.9005	19	13	20.4	14.7	116.19	0
		Q7L1Q6;A0A024R3Z6;Q7L1Q6-4;Q7L1Q6-3;Q53FN7;Q7L1Q6-2;D3DN77;C9IZ80;B3KU41;C9JFN4;H0Y503;C9J188;C9JWF5;C9JV57;Q3LIC9	Q7L1Q6;A0A024R3Z6;Q7L1Q6-4;Q7L1Q6-3;Q53FN7;Q7L1Q6-2;D3DN77;C9IZ80;B3KU41	Basic leucine zipper and W2 domain-containing protein 1	BZW1;hCG_2022736	NaN	-1.63859	0.391096	-1.63451	22	20	62.3	59.2	48.043	0
		G5E9W7;G5E9V5;P82650;Q8NBL6;A8K9Y7;H7C5F2;P82650-2;Q59GX8;H7C5H3;H7C5L9;C9J5D8	G5E9W7;G5E9V5;P82650;Q8NBL6;A8K9Y7;H7C5F2;P82650-2;Q59GX8;H7C5H3	28S ribosomal protein S22, mitochondrial	MRPS22	NaN	-1.63437	NaN	-2.53625	14	14	49.5	49.5	36.805	0
		Q9UHB9;B4DVI7;Q9UHB9-4;Q9UHB9-2;B3KMI9;Q96K98;Q96K97;Q9UHB9-3	Q9UHB9;B4DVI7;Q9UHB9-4;Q9UHB9-2;B3KMI9;Q96K98	Signal recognition particle subunit SRP68	SRP68	NaN	-1.63379	NaN	-1.46212	24	24	42.9	42.9	70.729	0
		Q29RF7;G1UI16;Q29RF7-3;H0Y9L6;Q96DB6;B3KMN2;H0Y9X6	Q29RF7;G1UI16;Q29RF7-3	Sister chromatid cohesion protein PDS5 homolog A	PDS5A	NaN	-1.63352	-0.449746	-1.43725	16	14	16.2	15.2	150.83	0
		P52701;P52701-3;P52701-4;P52701-2;A0A087WWJ1;Q1L838;A0A087WYT6;Q6LAI4;Q3SWU9;C9JH55;C9J8Y8;C9J7Y7;F8WAX8;U3KQ72;F8W7G9	P52701;P52701-3;P52701-4;P52701-2;A0A087WWJ1;Q1L838	DNA mismatch repair protein Msh6	MSH6;GTBP	NaN	-1.63156	0.0989381	-2.23861	33	33	31	31	152.78	0
		P36405	P36405	ADP-ribosylation factor-like protein 3	ARL3	NaN	-1.6295	NaN	NaN	8	8	58.2	58.2	20.455	0
		P46060;A0A024R1U0;B4DY16;B4E0U0;Q9BSK3;Q8WUS7;H0Y4Q3;B0QYT5;B0QYT4;B0QYT6	P46060;A0A024R1U0;B4DY16;B4E0U0;Q9BSK3	Ran GTPase-activating protein 1	RANGAP1	NaN	-1.62798	NaN	-1.61524	18	18	42.4	42.4	63.541	0
		Q6IRT1;Q6FI45;Q5U043;P11766;Q2VIM7;H0YAG8;D6RAY0;D6R9G2;D6RFE4	Q6IRT1;Q6FI45;Q5U043;P11766;Q2VIM7;H0YAG8	Alcohol dehydrogenase class-3	ADH5	NaN	-1.62625	NaN	-2.49435	12	12	32.4	32.4	39.724	0
		Q96SL4	Q96SL4	Glutathione peroxidase 7	GPX7	NaN	-1.6258	NaN	NaN	3	3	23.5	23.5	20.996	0
		P13797-3;P13797-2;A0A0A0MSQ0;P13797;B4DPW9;Q53GY0;Q96HI1;H7C4N2;B4DG31;U3KQI3;B4DI60;A7E2S2;B4DPU6;C9JAM8	P13797-3;P13797-2;A0A0A0MSQ0;P13797;B4DPW9;Q53GY0;Q96HI1	Plastin-3	PLS3	NaN	-1.62496	NaN	NaN	17	11	36.9	25.3	65.632	0
		P53396;A0A024R1T9;Q4LE36;P53396-2;A0A024R1Y2;P53396-3;Q8N9C4;K7ESG8;K7EIE7	P53396;A0A024R1T9;Q4LE36;P53396-2;A0A024R1Y2;P53396-3;Q8N9C4	ATP-citrate synthase	ACLY;ACLY variant protein	NaN	-1.62469	NaN	-2.39562	53	53	54.3	54.3	120.84	0
		P33316;P33316-2;H0YNW5;H0YKC5;H0YKI0;H0YMM5;H0YNJ9;A0A0C4DGL3;H0YMP1	P33316;P33316-2;H0YNW5;H0YKC5;H0YKI0;H0YMM5;H0YNJ9;A0A0C4DGL3	Deoxyuridine 5-triphosphate nucleotidohydrolase, mitochondrial	DUT	NaN	-1.62424	NaN	NaN	11	11	50	50	26.563	0
		Q13561;Q13561-3;V9HW58;Q53H88;Q13561-2;B3KTX4;A8K8J9;F8W1I6;H0YI98;F8VW18;F8VX93;F8VRV7;H0YHL1;F8W0U6	Q13561;Q13561-3;V9HW58;Q53H88;Q13561-2;B3KTX4;A8K8J9;F8W1I6;H0YI98;F8VW18	Dynactin subunit 2	DCTN2	NaN	-1.62158	0.477442	-1.38685	19	19	58.1	58.1	44.23	0
		Q53H01;A8K0B6;D3DSQ1;B3KUZ6;B1B5S8;B1B5S6;B1B5S7;B1B5Q2;B1B5S5	Q53H01;A8K0B6;D3DSQ1;B3KUZ6;B1B5S8		ASAH1	NaN	-1.62007	NaN	NaN	14	0	44.1	0	44.691	0
		P25789;H0YMZ1;H0YN18;H0YL69;Q7Z474;B2RDG0;H0YMA1;H0YKT8;P25789-2;H0YMI6;H0YKS0;H0YLC2;H0YMV3;H0YLS6	P25789;H0YMZ1;H0YN18;H0YL69;Q7Z474;B2RDG0;H0YMA1;H0YKT8;P25789-2;H0YMI6;H0YKS0;H0YLC2	Proteasome subunit alpha type-4;Proteasome subunit alpha type;Proteasome subunit beta type	PSMA4	NaN	-1.61458	0.256252	-2.40767	12	12	60.2	60.2	29.483	0
		Q9Y2Q3;Q6FII1;Q9Y2Q3-3;Q9Y2Q3-2;Q2NLC8;E9PFN5;Q9Y2Q3-4;C9JNT3;B3KTA6	Q9Y2Q3;Q6FII1;Q9Y2Q3-3;Q9Y2Q3-2;Q2NLC8;E9PFN5;Q9Y2Q3-4;C9JNT3	Glutathione S-transferase kappa 1	GSTK1;LOC51064	NaN	-1.61286	NaN	NaN	9	9	59.3	59.3	25.497	0
		P05026-2;Q6LEU2;P05026;A3KLL5;B7Z9S8;A6NGH2;V9GYR2;Q58I20	P05026-2;Q6LEU2;P05026;A3KLL5;B7Z9S8;A6NGH2;V9GYR2	Sodium/potassium-transporting ATPase subunit beta-1	ATP1B1	NaN	-1.60951	NaN	NaN	9	9	30.6	30.6	34.893	0
		Q99460;B2R6D0;Q99460-2;A0A087WW66;Q05CW6;Q05BX4;H7C378;C9J9M4;H7BZR6;F8WCE3	Q99460;B2R6D0;Q99460-2;A0A087WW66;Q05CW6;Q05BX4	26S proteasome non-ATPase regulatory subunit 1	PSMD1	NaN	-1.60762	NaN	-1.41331	33	33	47.1	47.1	105.84	0
		V9HWB5;Q15181;Q5SQT6	V9HWB5;Q15181	Inorganic pyrophosphatase	PPA1	NaN	-1.60529	NaN	-3.1547	18	18	60.9	60.9	32.66	0
		P05386;A0A024R608;Q7Z612;Q6ICQ4	P05386;A0A024R608;Q7Z612;Q6ICQ4	60S acidic ribosomal protein P1	RPLP1	NaN	-1.60121	-0.00633396	-1.69933	4	2	89.5	60.5	11.514	0
		Q86WV4;P82933;H7BZC4	Q86WV4;P82933	28S ribosomal protein S9, mitochondrial	MRPS9	NaN	-1.59959	NaN	-1.87896	9	9	43.4	43.4	35.148	0
		Q71UA6;Q15758;M0QXM4;Q59ES3;Q15758-3;Q15758-2;M0QX44;B4DE27;M0R144	Q71UA6;Q15758;M0QXM4;Q59ES3;Q15758-3;Q15758-2	Neutral amino acid transporter B(0)	SLC1A5	NaN	-1.5887	NaN	NaN	6	6	13.7	13.7	56.583	0
		Q3B7X1;Q96JJ7;Q96JJ7-2;B4DIE3;H3BT89;H3BVI1;H3BPB3	Q3B7X1;Q96JJ7;Q96JJ7-2	Protein disulfide-isomerase TMX3	TMX3	NaN	-1.58853	NaN	NaN	8	8	26.5	26.5	48.558	0
		I3QJX8;I6T6Y4;I2E4T1;I3QJX9;A0A076L8Z0;Q16637-4;Q16637-2;Q16637-3;Q16637;E7EQZ4;H0YBZ9;I2E4S9;I2E4T2;I2E4T3;A0A0G2JRX5;I2E4S7;I2E4T0;A0A0G2JRY6;B4DP61	I3QJX8;I6T6Y4;I2E4T1;I3QJX9;A0A076L8Z0;Q16637-4;Q16637-2;Q16637-3;Q16637;E7EQZ4;H0YBZ9;I2E4S9;I2E4T2;I2E4T3;A0A0G2JRX5;I2E4S7;I2E4T0;A0A0G2JRY6;B4DP61	Survival motor neuron protein	SMN1;SMN2	NaN	-1.58667	NaN	NaN	2	2	21.5	21.5	14.198	0
		Q9NY33;G3V1D3;G3V180;Q9NY33-4;Q5JPB8;Q9NY33-2;E9PQ14;E9PPK9;E9PKK8;E9PNX5;E9PQF2	Q9NY33;G3V1D3;G3V180;Q9NY33-4;Q5JPB8	Dipeptidyl peptidase 3	DPP3;DKFZp686O1117	NaN	-1.58641	NaN	-2.03133	26	2	50.2	3.8	82.588	0
		Q99829;B0QZ18;A6PVH9;Q59EI4;F2Z2V0;E7ENH5;Q5JX56;Q5JX58;H0Y524;Q5JX59;Q5JX60;Q5JX44;Q5JX45;Q5JX55;Q5JX54;Q5JX61;Q5JX52;Q5JX57;E7EV27	Q99829;B0QZ18;A6PVH9;Q59EI4;F2Z2V0;E7ENH5	Copine-1	CPNE1	NaN	-1.58602	NaN	NaN	12	12	28.5	28.5	59.058	0
		Q8TEX9;Q8TEX9-2;B3KQ33;Q59FI4;H0YN14;D3DS63;B3KT38;B3KPS9;B3KTB3;B3KPY9;Q6I9Y8;B3KSQ4;Q59H62;B4DXR7;H0YN07;H0YMR4;H0YLV0;H0YL92;H0YKG5;H0YK93	Q8TEX9;Q8TEX9-2;B3KQ33;Q59FI4;H0YN14;D3DS63;B3KT38;B3KPS9;B3KTB3;B3KPY9;Q6I9Y8;B3KSQ4;Q59H62;B4DXR7	Importin-4	IPO4	NaN	-1.58182	NaN	-1.96669	22	22	30.3	30.3	118.71	0
		Q15155;A0A0G2JN29;A0A087X117;A0A0G2JP90;A0A087WW46;Q5JPE7-2;P69849;Q5JPE7;J3KN36;Q5JPE7-3;Q1LZN2;Q9H049;A0A087WTD5;H3BUC9;H3BPS9	Q15155;A0A0G2JN29;A0A087X117;A0A0G2JP90;A0A087WW46;Q5JPE7-2;P69849;Q5JPE7;J3KN36;Q5JPE7-3;Q1LZN2	Nodal modulator 1;Nodal modulator 2;Nodal modulator 3	NOMO1;NOMO2;NOMO3	NaN	-1.57837	NaN	-1.36621	19	19	25.9	25.9	134.32	0
		Q9Y5L0-3;Q9Y5L0;A0A024R794;B2R6H7;Q9Y5L0-5;Q9Y5L0-1;C9J7E5;E9PFH4;B3KM69;B3KMX1	Q9Y5L0-3;Q9Y5L0;A0A024R794;B2R6H7;Q9Y5L0-5;Q9Y5L0-1;C9J7E5;E9PFH4;B3KM69;B3KMX1	Transportin-3	TNPO3	NaN	-1.57742	NaN	-0.185491	19	19	32	32	102.54	0
		O00743;A0A024R861;O00743-3;O00743-2;B7Z3E2;Q5T1S7	O00743;A0A024R861;O00743-3;O00743-2;B7Z3E2	Serine/threonine-protein phosphatase 6 catalytic subunit	PPP6C	NaN	-1.57639	NaN	NaN	6	6	23.9	23.9	35.144	0
		Q53GF5;P25787;A0A024RA52;C9JCK5;H3BT36;H7C402;Q6MZI6	Q53GF5;P25787;A0A024RA52	Proteasome subunit alpha type;Proteasome subunit alpha type-2	PSMA2	NaN	-1.56909	NaN	-1.62291	9	9	53.8	53.8	25.84	0
		Q53GN4;Q59ER5;V9HWG7;O75083;Q53H17;B3KXN4;D6RD66;O75083-3;B4DY05;B4DS71;B4DZX5;Q9BZT4	Q53GN4;Q59ER5;V9HWG7;O75083;Q53H17;B3KXN4;D6RD66;O75083-3	WD repeat-containing protein 1	WDR1	NaN	-1.56807	NaN	-1.94814	23	23	48.2	48.2	66.179	0
		B7Z5F9;B3KP14;H0Y8R1;F5H5I6;B7Z3R7;H0YAK1;B3KW50;Q12849;Q12849-5;A0A024RD99;B7Z2D8;H0YAM1	B7Z5F9;B3KP14;H0Y8R1;F5H5I6;B7Z3R7;H0YAK1;B3KW50;Q12849;Q12849-5;A0A024RD99;B7Z2D8	G-rich sequence factor 1	GRSF1	NaN	-1.5606	NaN	NaN	12	12	44.5	44.5	44.872	0
		P61201;Q53HJ0;B2R6N0;P61201-2;Q59EL2;B4DIH5;H0YKU5;H0YM03;H0YMC2	P61201;Q53HJ0;B2R6N0;P61201-2;Q59EL2;B4DIH5;H0YKU5	COP9 signalosome complex subunit 2	COPS2	NaN	-1.55529	NaN	-1.38507	21	21	55.3	55.3	51.596	0
		P49419-2;P49419;P49419-4;F8VS02;A0A0J9YWF7;H0YHM6;F8VVF2;A0A0J9YWM6;F8WDY6;F8WD33	P49419-2;P49419;P49419-4;F8VS02;A0A0J9YWF7	Alpha-aminoadipic semialdehyde dehydrogenase	ALDH7A1	NaN	-1.55508	NaN	0.0275787	16	16	44.2	44.2	55.366	0
		Q9H3P7;A0A024R3P9	Q9H3P7;A0A024R3P9	Golgi resident protein GCP60	ACBD3	NaN	-1.55097	NaN	NaN	13	13	33.7	33.7	60.593	0
		Q9UKN8;Q05CN7;B3KNH2;F2Z356	Q9UKN8;Q05CN7	General transcription factor 3C polypeptide 4	GTF3C4	NaN	-1.54878	NaN	NaN	10	10	14.1	14.1	91.981	0
		Q9BQ52-4;G5E9D5;B3KT00;B4DT15;Q9BQ52;B3KSU9;B4E365;E7ES68;Q9BQ52-3;Q9BQ52-2;V9GYS7;H7C2I4;J3QRS2;V9GYU5;J3QL08;J3QLK4;V9GZ72	Q9BQ52-4;G5E9D5;B3KT00;B4DT15;Q9BQ52;B3KSU9;B4E365;E7ES68;Q9BQ52-3	Zinc phosphodiesterase ELAC protein 2	ELAC2	NaN	-1.54831	NaN	NaN	16	16	31.3	31.3	87.563	0
		Q9BYT8;A8K9T8;E9PCB6;B3KU23;H0YAK4;Q9BQD0;Q96K48;Q8NDD9;H0YAF7	Q9BYT8;A8K9T8;E9PCB6;B3KU23;H0YAK4;Q9BQD0;Q96K48	Neurolysin, mitochondrial	NLN	NaN	-1.54591	NaN	NaN	13	13	24.9	24.9	80.651	0
		Q9H0E2;Q6FIE9;Q59FB9;E7EN89;E9PP67;E9PQ25;Q9H0E2-2;Q8N8J5;F2Z2Y8;B3KR28;E9PNS3	Q9H0E2;Q6FIE9;Q59FB9;E7EN89;E9PP67;E9PQ25;Q9H0E2-2;Q8N8J5;F2Z2Y8;B3KR28	Toll-interacting protein	TOLLIP	NaN	-1.54237	NaN	NaN	4	4	19	19	30.281	0
		Q6FGM6;Q08752;E5KN59;E5KN55;Q05DH6;H0Y8J0	Q6FGM6;Q08752;E5KN59;E5KN55	Peptidyl-prolyl cis-trans isomerase D	PPID	NaN	-1.52782	NaN	NaN	13	13	37.3	37.3	40.772	0
		P82673;H0YG82;P82673-2	P82673;H0YG82;P82673-2	28S ribosomal protein S35, mitochondrial	MRPS35	NaN	-1.52388	NaN	NaN	7	7	31	31	36.844	0
		P49720;A0A087WXQ8;A0A087WY10;A0A087WUL2	P49720;A0A087WXQ8;A0A087WY10;A0A087WUL2	Proteasome subunit beta type-3	PSMB3	NaN	-1.52069	NaN	-2.06667	10	10	56.1	56.1	22.949	0
		B4DNH4;Q969Y6;P80370;B2R871;A8K019;A0A024R6L1;Q0H2C6;P80370-2;Q4U3E1	B4DNH4;Q969Y6;P80370;B2R871;A8K019;A0A024R6L1;Q0H2C6	Protein delta homolog 1;Fetal antigen 1	DLK1	NaN	-1.52023	NaN	NaN	3	3	10.1	10.1	36.161	0
		P28838-2;V9HW38;P28838;B4DQG5;H0Y9Q1;H0Y983	P28838-2;V9HW38;P28838;B4DQG5	Cytosol aminopeptidase	LAP3	NaN	-1.51655	NaN	-1.87906	24	24	62.5	62.5	52.771	0
		Q9HAV4;A8K5Y7;B3KPQ5;B3KNC6;Q9H8N6;E2QRM3;H0Y9I3;H0Y3W3;H0YA57	Q9HAV4;A8K5Y7;B3KPQ5	Exportin-5	XPO5	NaN	-1.5135	NaN	-2.11173	29	29	31.5	31.5	136.31	0
		Q969X5-2;B4E0N6;Q969X5;F2Z3Q5;F2Z2U2;Q969X5-3	Q969X5-2;B4E0N6;Q969X5	Endoplasmic reticulum-Golgi intermediate compartment protein 1	ERGIC1	NaN	-1.51325	NaN	NaN	8	8	48	48	22.16	0
		Q9GZT3-2;Q9GZT3;A0A087WUN7;H0YJ40;G3V4X6;G3V2S9;H0YJW7;H0YJI1;H0YJ07;H0YJU7;J3KPY6	Q9GZT3-2;Q9GZT3;A0A087WUN7;H0YJ40;G3V4X6;G3V2S9;H0YJW7	SRA stem-loop-interacting RNA-binding protein, mitochondrial	SLIRP	NaN	-1.51054	NaN	-1.70825	8	8	78.5	78.5	12.122	0
		O43633;A0A024R4S0;M0R1L7;M0QXX8;M0R1T5	O43633;A0A024R4S0;M0R1L7;M0QXX8;M0R1T5	Charged multivesicular body protein 2a	CHMP2A	NaN	-1.50803	NaN	-1.67683	7	7	26.6	26.6	25.104	0
		Q9GZZ9;Q9GZZ9-2;E7EQ61;E7EWE1;C9J5W5;C9JRV9;C9J0F6	Q9GZZ9;Q9GZZ9-2;E7EQ61;E7EWE1;C9J5W5;C9JRV9	Ubiquitin-like modifier-activating enzyme 5	UBA5	NaN	-1.49452	NaN	NaN	10	10	36.6	36.6	44.863	0
		V9HWD9;Q53EM5;P29401;P29401-2;B4E022;B3KSI4;A0A0B4J1R6;A0A0K0K1H9;B3KPZ8;B4DVU1;E9PFF2;F8W888;Q6MZE3;F8WAX4	V9HWD9;Q53EM5;P29401;P29401-2;B4E022;B3KSI4;A0A0B4J1R6;A0A0K0K1H9;B3KPZ8;B4DVU1	Transketolase	TKT	NaN	-1.49232	NaN	-2.96184	34	34	62.4	62.4	67.877	0
		Q9Y6G9;B3KM42;E9PHI6;Q6MZE7;B4DDM4;C9JGM7;C9JLW1	Q9Y6G9;B3KM42;E9PHI6;Q6MZE7;B4DDM4	Cytoplasmic dynein 1 light intermediate chain 1	DYNC1LI1;DKFZp686A1525	NaN	-1.49192	NaN	-1.26482	23	22	51.4	48.9	56.578	0
		P35998;Q75L23;P35998-2;C9JLS9;B7Z571	P35998;Q75L23;P35998-2	26S protease regulatory subunit 7	PSMC2	NaN	-1.48843	1.15521	-1.69759	27	27	65.4	65.4	48.633	0
		Q53GD8;Q00688;G3V5F2	Q53GD8;Q00688	Peptidyl-prolyl cis-trans isomerase;Peptidyl-prolyl cis-trans isomerase FKBP3	FKBP3	NaN	-1.48104	NaN	-2.30864	6	6	32.1	32.1	25.204	0
		P50570-3;P50570-4;Q59G96;B4DJ53;K7EMQ3	P50570-3;P50570-4;Q59G96;B4DJ53	Dynamin-2	DNM2	NaN	-1.46857	NaN	-1.98747	29	0	35.9	0	97.553	0
		Q8WVX9;B2RDG1;E9PNW8;Q9H600;E9PPB8	Q8WVX9;B2RDG1;E9PNW8;Q9H600	Fatty acyl-CoA reductase 1	FAR1	NaN	-1.46498	NaN	NaN	9	9	22.7	22.7	59.356	0
		P61586;A0A024R324;B4DKN9;C9JNR4;C9JX21;Q9BVT0;A0A0B6XK12;C9JRM1;P62745	P61586;A0A024R324;B4DKN9;C9JNR4;C9JX21;Q9BVT0	Transforming protein RhoA	RHOA;ARHA	NaN	-1.46323	NaN	-1.50312	13	6	63.7	36.3	21.768	0
		Q8IW76;B7ZKK7;P19525;P19525-2;Q05CP4;Q6PK38;C9JZT2;F8WBH4	Q8IW76;B7ZKK7;P19525;P19525-2;Q05CP4;Q6PK38	Interferon-induced, double-stranded RNA-activated protein kinase	EIF2AK2	NaN	-1.46271	NaN	NaN	19	19	37.6	37.6	57.619	0
		Q9HCU5;A8K813;B5MC98;Q05DB2;H7C2N7;F8WCS5;H7C0W3	Q9HCU5;A8K813;B5MC98;Q05DB2	Prolactin regulatory element-binding protein	PREB	NaN	-1.45395	-0.353549	-0.491734	7	7	26.4	26.4	45.468	0
		H0YDD4;Q86YI5;P10515;A0A024R3D8;B4DS43;B4DJX1;E9PEJ4;B4DLQ2;Q01991;Q16791;B4E1P6	H0YDD4;Q86YI5;P10515;A0A024R3D8;B4DS43;B4DJX1;E9PEJ4;B4DLQ2;Q01991	Dihydrolipoyllysine-residue acetyltransferase component of pyruvate dehydrogenase complex, mitochondrial	DLAT	NaN	-1.44993	NaN	-1.81583	14	14	44.1	44.1	51.201	0
		Q9BSJ2;Q9BSJ2-4;Q53EQ3;F2Z2B9;B3KRS1;Q9BSJ2-3;B4DS45;B3KTU7;R4GMM4;Q86U96	Q9BSJ2;Q9BSJ2-4;Q53EQ3;F2Z2B9;B3KRS1;Q9BSJ2-3;B4DS45	Gamma-tubulin complex component 2	TUBGCP2	NaN	-1.44324	-0.349818	-0.379789	14	14	18.2	18.2	102.53	0
		P42285;A8K6I4;B4E3M6;Q3MHC9;H0YAC4;H0Y8U3;D6REC7	P42285;A8K6I4;B4E3M6	Superkiller viralicidic activity 2-like 2	SKIV2L2	NaN	-1.44175	NaN	-0.900368	25	25	32	32	117.8	0
		P48739;P48739-2;P48739-3;B2R7P6;A0A0A0MSW4;B3KYB6;B3KYB7;B3KVT6	P48739;P48739-2;P48739-3;B2R7P6;A0A0A0MSW4;B3KYB6;B3KYB7	Phosphatidylinositol transfer protein beta isoform	PITPNB	NaN	-1.44093	NaN	NaN	16	15	53.9	53.9	31.54	0
		P61106;A0A024R845;X6RFL8	P61106;A0A024R845;X6RFL8	Ras-related protein Rab-14	RAB14	NaN	-1.43917	NaN	-1.2107	12	12	69.8	69.8	23.897	0
		Q96BM9;B2R7U5;A0A024R977;A0A087X2J2	Q96BM9;B2R7U5;A0A024R977	ADP-ribosylation factor-like protein 8A	ARL8A	NaN	-1.43745	NaN	NaN	9	4	48.9	22	21.416	0
		O94925-3;O94925;A8K132;Q53TX0;B3KM58;Q68D38;H7BZD1;O94925-2;B8ZZA8;Q53S89;Q53RX0;B8ZZC5;C9JIJ6;B7Z2P1	O94925-3;O94925;A8K132;Q53TX0;B3KM58	Glutaminase kidney isoform, mitochondrial	GLS	NaN	-1.43136	NaN	NaN	14	14	35.5	35.5	65.459	0
		O60664-4;O60664-3;O60664;K7EL96;K7ERZ3;O60664-2;K7ER39	O60664-4;O60664-3;O60664;K7EL96;K7ERZ3	Perilipin-3	PLIN3	NaN	-1.43035	NaN	NaN	12	12	40.5	40.5	45.803	0
		Q86VQ1;H7C2L5;H7C0B2;C1KEQ3;C1KEQ7;C1KEQ1;C1KEQ4;B3KX55;H7C0Q2	Q86VQ1	Glucocorticoid-induced transcript 1 protein	GLCCI1	NaN	-1.42067	0.185638	NaN	5	4	9.5	8.2	58.023	0
		P62993;B0LPF3;B3KR50;Q6ICN0;P62993-2;J3KT38;J3QRL5;J3QLF6	P62993;B0LPF3;B3KR50;Q6ICN0;P62993-2	Growth factor receptor-bound protein 2	GRB2	NaN	-1.42016	NaN	-1.61577	11	11	60.4	60.4	25.206	0
		P26640;A0A024RCN6;B4DT32;P26640-2;H0Y426;A2ABF4;A0A0G2JJT9	P26640;A0A024RCN6	Valine--tRNA ligase	VARS	NaN	-1.41692	NaN	-1.4231	43	43	42.2	42.2	140.47	0
		Q6P2E9;Q6P2E9-2;B7Z7V8;I3L2F4;I3L0V0;I3L3M2	Q6P2E9;Q6P2E9-2	Enhancer of mRNA-decapping protein 4	EDC4	NaN	-1.41635	NaN	NaN	20	20	22	22	151.66	0
		O76003	O76003	Glutaredoxin-3	GLRX3	NaN	-1.41385	NaN	-1.95691	14	14	48.4	48.4	37.432	0
		P21964-2;B8XPJ7;P21964;B8XPJ8;E7EMS6;E7EUU8;H7BZ45;F8WBW9;F2WW53;A3F6Y9	P21964-2;B8XPJ7;P21964;B8XPJ8;E7EMS6;E7EUU8;H7BZ45	Catechol O-methyltransferase	COMT	NaN	-1.40568	NaN	NaN	8	8	40.7	40.7	24.449	0
		P13804;P13804-2;H0YK49;H0YLU7;H0YNX6;H0YL12;H0YKF0;H0YL83;H0YM12;J3KN60	P13804;P13804-2;H0YK49;H0YLU7;H0YNX6;H0YL12;H0YKF0	Electron transfer flavoprotein subunit alpha, mitochondrial	ETFA	NaN	-1.40453	NaN	-0.878003	15	15	60.1	60.1	35.079	0
		Q08257;Q08257-3;A6NP24;C9JH92;Q08257-2	Q08257;Q08257-3;A6NP24;C9JH92;Q08257-2	Quinone oxidoreductase	CRYZ	NaN	-1.39009	NaN	0.590913	16	16	66	66	35.206	0
		P25788-2;Q6IB71;P25788;G3V4X5;G3V3W4;G3V5N4	P25788-2;Q6IB71;P25788;G3V4X5	Proteasome subunit alpha type-3;Proteasome subunit alpha type	PSMA3	NaN	-1.38764	-0.688046	-2.07473	10	10	35.1	35.1	27.647	0
		P29762;F1T0F7;B5MCB5	P29762;F1T0F7;B5MCB5	Cellular retinoic acid-binding protein 1	CRABP1	NaN	-1.38184	NaN	-1.85434	12	11	70.1	65	15.565	0
		B4DEA6;O43765;K7EMD6;K7ERW5	B4DEA6;O43765;K7EMD6	Small glutamine-rich tetratricopeptide repeat-containing protein alpha	SGTA	NaN	-1.38139	NaN	-1.4875	8	8	29.9	29.9	31.429	0
		A8K1Z2;P43304;Q53T76;P43304-2;B7Z601;Q8WUQ0;F5GYK7;Q53RD0;E9PDK4;E7EM56	A8K1Z2;P43304;Q53T76;P43304-2;B7Z601	Glycerol-3-phosphate dehydrogenase, mitochondrial	GPD2	NaN	-1.37789	NaN	0.380397	16	16	30.7	30.7	80.734	0
		F5H0B0;H0YC42;A5Y5A3;H0YC44;P55327-8	F5H0B0;H0YC42;A5Y5A3		TPD52;MRPS28	NaN	-1.3749	1.09093	-1.38477	10	0	50	0	27.468	0
		Q7Z7E8;A7MAV4;Q7Z7E8-2;E9PHD0;B4DFQ2;Q8WVN8-2;Q8WVN8-4;Q8WVN8	Q7Z7E8;A7MAV4;Q7Z7E8-2	Ubiquitin-conjugating enzyme E2 Q1	UBE2Q1	NaN	-1.37273	NaN	NaN	5	4	12.3	9.7	46.126	0
		P36915;A0A024RCR2;B4DYK6;Q0EFC6;B4DWZ0;B7ZAS6;B4DNS8;Q6P458;A2AB27;Q96QB8;P36915-2;A8MPZ0;Q86Z07	P36915;A0A024RCR2;B4DYK6;Q0EFC6;B4DWZ0;B7ZAS6;B4DNS8;Q6P458;A2AB27	Guanine nucleotide-binding protein-like 1	GNL1;HSR1	NaN	-1.37075	NaN	NaN	14	14	28.2	28.2	68.66	0
		H0YN81;Q9GZS3;H0YMF9;H0YL19;H3BQA8;H0YM76;B4E387;H0YLA1	H0YN81;Q9GZS3;H0YMF9;H0YL19;H3BQA8	WD repeat-containing protein 61	WDR61	NaN	-1.37068	NaN	-0.242908	10	10	53.4	53.4	32.253	0
		Q9BT78;B3KM48;Q53FV3;D6RAX7;D6RFN0;Q9BT78-2;D6RD63	Q9BT78;B3KM48;Q53FV3;D6RAX7;D6RFN0;Q9BT78-2;D6RD63	COP9 signalosome complex subunit 4	COPS4	NaN	-1.36583	NaN	-1.72266	16	16	50	50	46.268	0
		Q9NXG2;A0A024R388;Q6MZT3;O60362;B4DFY9;H3BNW0	Q9NXG2;A0A024R388;Q6MZT3;O60362;B4DFY9	THUMP domain-containing protein 1	THUMPD1;44M2.1	NaN	-1.36264	NaN	NaN	9	9	24.9	24.9	39.315	0
		P12270;P12270-2;Q58F23;Q504U6;A0PJC9;Q5SWX9;Q9UE33	P12270	Nucleoprotein TPR	TPR	NaN	-1.3626	NaN	-0.646022	56	56	30.5	30.5	267.29	0
		Q9NWU2;B4DS00	Q9NWU2;B4DS00	Glucose-induced degradation protein 8 homolog	GID8	NaN	-1.36075	NaN	NaN	7	7	48.7	48.7	26.748	0
		Q96CS3;B4E2M8;D6RBG6	Q96CS3;B4E2M8	FAS-associated factor 2	FAF2	NaN	-1.35672	NaN	NaN	13	13	44.7	44.7	52.623	0
		Q96RS6-2;Q96RS6;Q96RS6-3	Q96RS6-2;Q96RS6;Q96RS6-3	NudC domain-containing protein 1	NUDCD1	NaN	-1.35402	0.262331	-0.701365	13	13	36.5	36.5	63.501	0
		Q9H4A4;A6NKB8;Q7RU04;C9JMZ3;A0A087WU27;A0A087WUS4;H7C2T3	Q9H4A4;A6NKB8;Q7RU04	Aminopeptidase B	RNPEP	NaN	-1.35317	NaN	NaN	22	22	46	46	72.595	0
		C9J0K6;P30626-2;P30626;P30626-3;B4DHQ6	C9J0K6;P30626-2;P30626;P30626-3;B4DHQ6	Sorcin	SRI	NaN	-1.35082	NaN	-3.35517	10	10	63.9	63.9	17.605	0
		Q9HDC9;H0Y512;Q9HDC9-2	Q9HDC9;H0Y512;Q9HDC9-2	Adipocyte plasma membrane-associated protein	APMAP	NaN	-1.33913	0.807553	-1.41039	14	14	46.6	46.6	46.48	0
		O75369-2;O75369-9;O75369;O75369-8;O75369-6;O75369-3;A0A024R321;Q68CT4;E7EN95;O75369-7;O75369-5;O75369-4;H7C5L4;A0A0A0MT44;A0A0C4DGA1	O75369-2;O75369-9;O75369;O75369-8;O75369-6;O75369-3;A0A024R321;Q68CT4;E7EN95;O75369-7;O75369-5;O75369-4	Filamin-B	FLNB;DKFZp686A1668	NaN	-1.33137	NaN	-1.66296	86	74	45.5	41	275.66	0
		E7ENJ6;Q9BXS5;A0A024R7K8;Q9BXS5-2;B4DN99;Q59EK3;B3KNH5;B4DDG7;K7EJL1;K7ENA7;K7EPJ8;K7EQX3;K7ER75;A0A087WZX7;K7EJJ1;K7EQ90;K7EPR4;K7EMG5	E7ENJ6;Q9BXS5;A0A024R7K8;Q9BXS5-2;B4DN99;Q59EK3;B3KNH5;B4DDG7;K7EJL1	AP-1 complex subunit mu-1	AP1M1	NaN	-1.32597	NaN	-0.938984	18	15	54.9	50	42.636	0
		Q9H845;Q9H9W4;H0Y8Z9;Q9BUX5;Q59FN3;B4DGH4;D6RCD8	Q9H845;Q9H9W4;H0Y8Z9;Q9BUX5;Q59FN3	Acyl-CoA dehydrogenase family member 9, mitochondrial	ACAD9	NaN	-1.31664	NaN	-0.869728	11	11	21.4	21.4	68.76	0
		Q14847;A0A024R1S8;A8K1D2;Q14847-2;C9J9W2;B4DIC4;Q14847-3;B4DJI4;F6S2S5;Q9NPR7;K7ESD6;J3KSN1;B7ZB56;O76041-2;Q59FZ8	Q14847;A0A024R1S8;A8K1D2;Q14847-2;C9J9W2;B4DIC4;Q14847-3;B4DJI4	LIM and SH3 domain protein 1	LASP1	NaN	-1.31556	NaN	-0.911614	9	9	38.3	38.3	29.717	0
		O75348;A0A024R883;O95670-2;F2Z307;O95670	O75348;A0A024R883	V-type proton ATPase subunit G 1	ATP6V1G1	NaN	-1.31118	NaN	2.14793	3	3	29.7	29.7	13.757	0
		Q9UGI8-2;Q9UGI8;B2RDR4;A4D0U5;E0X098;Q53GU1;F8W7T0;B7Z5L5;F8WDI4;B7Z6L5;H7BYK1	Q9UGI8-2;Q9UGI8;B2RDR4;A4D0U5;E0X098;Q53GU1	Testin	TES	NaN	-1.30743	NaN	NaN	14	14	36.9	36.9	46.91	0
		Q9ULC4;Q9ULC4-3;Q9ULC4-2	Q9ULC4;Q9ULC4-3;Q9ULC4-2	Malignant T-cell-amplified sequence 1	MCTS1	NaN	-1.30647	NaN	-2.99781	7	7	58	58	20.555	0
		Q53HA4;P49591;Q5T5C7;Q0VGA5	Q53HA4;P49591;Q5T5C7;Q0VGA5	Serine--tRNA ligase, cytoplasmic	SARS	NaN	-1.30604	NaN	-1.72705	20	20	50.4	50.4	58.689	0
		Q9Y4C2;Q9Y4C2-2;B4DST7;B7Z246;C9K0E7;C9J9F4;C9JD13	Q9Y4C2;Q9Y4C2-2;B4DST7	Protein FAM115A	FAM115A	NaN	-1.30579	NaN	NaN	14	14	20	20	102.12	0
		Q9NRW7;A0A087WU65;B7Z360;B7Z5E4;B7Z1J7;A0AR27;Q9NRW7-2;A0A0K0K1C6;Q5T4Q0;B7Z5D4;B7Z7G7	Q9NRW7;A0A087WU65;B7Z360;B7Z5E4;B7Z1J7;A0AR27;Q9NRW7-2;A0A0K0K1C6;Q5T4Q0;B7Z5D4	Vacuolar protein sorting-associated protein 45	VPS45	NaN	-1.30134	NaN	-0.455475	13	13	21.9	21.9	65.076	0
		Q9H2W6;Q8TER9;A0A087WT90;A0A087WT51	Q9H2W6	39S ribosomal protein L46, mitochondrial	MRPL46	NaN	-1.29453	NaN	NaN	8	8	34.1	34.1	31.705	0
		Q99598;A0A024R3V8;C4P0D6;C4P0D8;C4P0D4;Q5VVQ1;Q7Z3N9;Q9NRI2	Q99598;A0A024R3V8;C4P0D6;C4P0D8;C4P0D4;Q5VVQ1	Translin-associated protein X	TSNAX;DISC1	NaN	-1.29301	NaN	-1.03038	13	13	54.1	54.1	33.112	0
		V9HWI3;P07339;F8WD96;C9JH19;H7C469;H7C1V0;F8W787	V9HWI3;P07339;F8WD96;C9JH19;H7C469	Cathepsin D;Cathepsin D light chain;Cathepsin D heavy chain	CTSD	NaN	-1.29226	NaN	-2.51218	14	14	35.2	35.2	44.552	0
		B4DRY5;O14787-2;A0A024R7F7;Q4LE60;O14787;A0A075B780;Q05D48;B3KPC8;K7ELC3;K7ENW1;K7ESC1;K7EMA3;K7ESG1	B4DRY5;O14787-2;A0A024R7F7;Q4LE60;O14787;A0A075B780;Q05D48;B3KPC8	Transportin-2	TNPO2;TNPO2 variant protein	NaN	-1.29142	NaN	NaN	12	7	17.4	11.8	99.665	0
		Q9Y285;Q6IBR2;K7ER00;Q9Y285-2;K7ER16;K7EPH2;K7EK06;K7ERS0	Q9Y285;Q6IBR2;K7ER00;Q9Y285-2;K7ER16;K7EPH2	Phenylalanine--tRNA ligase alpha subunit	FARSA;FARSLA	NaN	-1.28965	NaN	-1.08207	17	17	49.6	49.6	57.563	0
		O94826;B4DZ87;B3KQK5;B3KQK0	O94826;B4DZ87	Mitochondrial import receptor subunit TOM70	TOMM70A	NaN	-1.2881	NaN	-1.81223	19	19	45.1	45.1	67.454	0
		B4DM19;B4DZF1;Q9UHD9	B4DM19;B4DZF1;Q9UHD9	Ubiquilin-2	UBQLN2	NaN	-1.28701	NaN	-0.673394	10	7	29.1	20.5	52.921	0
		Q02818;Q53GX6;A8K7Q1;B4DZX0;H7BZI1;C9JKZ2;Q96BA4;B3KUR6;C9JBD3;C9J3C1	Q02818;Q53GX6;A8K7Q1;B4DZX0;H7BZI1;C9JKZ2	Nucleobindin-1	NUCB1	NaN	-1.28258	NaN	-2.42067	24	23	57	55.5	53.879	0
		Q9NQT8;A0JLQ2;E7ERX9;D3DSU3;F2Z2F9;Q9H1H9-3;Q9H1H9-4;Q9H1H9-2;Q9H1H9	Q9NQT8;A0JLQ2;E7ERX9;D3DSU3	Kinesin-like protein KIF13B	KIF13B	NaN	-1.27701	NaN	-0.492302	6	6	4.6	4.6	202.79	0
		P31942-2;Q53F48;P31942;A0A024QZK8;P31942-3;B4DHY1;P31942-4;A0A024QZP1;P31942-6;P31942-5	P31942-2;Q53F48;P31942;A0A024QZK8;P31942-3;B4DHY1;P31942-4;A0A024QZP1	Heterogeneous nuclear ribonucleoprotein H3	HNRNPH3	NaN	-1.27676	NaN	NaN	9	8	37.8	35.3	35.238	0
		O94822;O94822-3;H7BYG8;S4R3T2;O94822-2;G1UI34	O94822;O94822-3;H7BYG8	E3 ubiquitin-protein ligase listerin	LTN1	NaN	-1.26528	-0.236829	NaN	13	13	9.7	9.7	200.55	0
		Q53Y06;P36543;P36543-2;P36543-3;C9J8H1;Q96A05	Q53Y06;P36543;P36543-2;P36543-3;C9J8H1	V-type proton ATPase subunit E 1	ATP6V1E1	NaN	-1.26053	NaN	-1.40179	13	13	54.9	54.9	26.145	0
		Q96EY7;B2RDU4;Q96EY7-2;B8ZZQ4;B4DF73;F8WE76	Q96EY7;B2RDU4	Pentatricopeptide repeat domain-containing protein 3, mitochondrial	PTCD3	NaN	-1.25656	NaN	-0.202904	14	14	25	25	78.549	0
		Q5HYG8;P34897-3;A0A024RB99;V9HW06;Q53ET4;P34897;P34897-2;Q5BJF5;B4DJQ3;B4DP88;B4E1G2;B4DWA7;B4DW25;B4DJ63;B4DLV4;G3V2Y4;H0YIZ0;G3V5L0;G3V4W5;G3V540;G3V2W0;G3V241;G3V3Y8;G3V4T0;G3V4X0;G3V2E4;G3V2D2;G3V2Y1;G3V3C6;P34896-4	Q5HYG8;P34897-3;A0A024RB99;V9HW06;Q53ET4;P34897;P34897-2;Q5BJF5;B4DJQ3;B4DP88;B4E1G2;B4DWA7;B4DW25;B4DJ63;B4DLV4;G3V2Y4;H0YIZ0	Serine hydroxymethyltransferase, mitochondrial;Serine hydroxymethyltransferase	DKFZp686P09201;SHMT2	NaN	-1.25377	NaN	-1.96331	24	23	61.5	61.5	53.464	0
		P52597;A0A024R7T3;B4DKS8	P52597;A0A024R7T3;B4DKS8	Heterogeneous nuclear ribonucleoprotein F;Heterogeneous nuclear ribonucleoprotein F, N-terminally processed	HNRNPF	NaN	-1.2502	0.265535	-1.98319	13	11	51.8	45.3	45.671	0
		O15143;A4D275;C9J4Z7;F8VXW2;C9JEY1;C9JQM8;C9JFG9;C9J6C8;C9JBJ7;C9K057;C9JTT6;C9JM51;F8WEB3	O15143;A4D275	Actin-related protein 2/3 complex subunit 1B	ARPC1B	NaN	-1.24801	NaN	-1.27453	14	13	43.8	37.6	40.949	0
		P42224;P42224-2;J3KPM9;E7EPD2;D2KFR9;E7ENM1;E9PH66;A5D905;Q67C41	P42224;P42224-2;J3KPM9	Signal transducer and activator of transcription 1-alpha/beta	STAT1	NaN	-1.24212	NaN	0.156655	16	16	28.4	28.4	87.334	0
		Q9UKD2;A0A024RAE1;B4DHZ2	Q9UKD2;A0A024RAE1	mRNA turnover protein 4 homolog	MRTO4	NaN	-1.24185	NaN	-1.18072	12	12	50.2	50.2	27.56	0
		Q9NR46;A0A024R896;B7ZC38;Q9NR46-2;B7ZC39;F8WFB9;Q71RA6;G5E9J1;H7C1Z6	Q9NR46;A0A024R896;B7ZC38;Q9NR46-2;B7ZC39	Endophilin-B2	SH3GLB2	NaN	-1.23318	NaN	NaN	13	12	43.8	41.8	43.973	0
		Q53XJ5;P26885;F5H0N4	Q53XJ5;P26885	Peptidyl-prolyl cis-trans isomerase;Peptidyl-prolyl cis-trans isomerase FKBP2	FKBP2	NaN	-1.21809	NaN	NaN	5	5	50.7	50.7	15.649	0
		Q15417;Q15417-2;Q15417-3;E9PDU6;Q9BWY6;U3KPS3;K7EQ72;K7ER02;B7Z7E1;P51911-2;V9HWA5;Q53FP8;P51911	Q15417;Q15417-2;Q15417-3;E9PDU6	Calponin-3	CNN3	NaN	-1.21143	1.26192	-1.78836	18	16	62.3	56.8	36.413	0
		Q9HA64;B2RD19;Q6FIG5;B4DXG0;B4DE94;I3L2G3;I3L139;I3L3W5;I3L378	Q9HA64;B2RD19;Q6FIG5;B4DXG0;B4DE94;I3L2G3;I3L139	Ketosamine-3-kinase	FN3KRP	NaN	-1.2098	NaN	NaN	7	7	27.8	27.8	34.412	0
		O15371-2;O15371-3;O15371;B4E1K8;B0QYA5;B0QYA4;B0QYA6;B0QYA8;A0A0D9SGB5	O15371-2;O15371-3;O15371;B4E1K8	Eukaryotic translation initiation factor 3 subunit D	EIF3D	NaN	-1.20743	NaN	-1.094	19	19	42.1	42.1	58.14	0
		E9PD53;B3KXX5;Q9NTJ3;Q9NTJ3-2;B3KVJ5;Q6NSG3;Q58F29;Q6P169;C9JR83;C9J9E4;C9JVD8;C9J578;C9JWF0;C9IYK2;C9JJ64	E9PD53;B3KXX5;Q9NTJ3;Q9NTJ3-2;B3KVJ5	Structural maintenance of chromosomes protein;Structural maintenance of chromosomes protein 4	SMC4	NaN	-1.2036	NaN	-1.42105	37	37	35.8	35.8	144.45	0
		Q9H3P2;Q53GS8;B3KM78;A0A0C4DFX9;C9JHL4;B3KSP0;B3KTK5;H0Y3X6;C9JEM7;H7C2C7;H7C0W2;F8W954;F8WF98;H7C2M8;H7C3C2;Q9H3P2-7	Q9H3P2;Q53GS8;B3KM78;A0A0C4DFX9;C9JHL4;B3KSP0;B3KTK5;H0Y3X6;C9JEM7;H7C2C7	Negative elongation factor A	NELFA;WHSC2	NaN	-1.19605	-0.0740944	-0.888942	7	7	18.9	18.9	57.276	0
		Q9P0J7	Q9P0J7	E3 ubiquitin-protein ligase KCMF1	KCMF1	NaN	-1.19208	NaN	-0.790983	3	3	8.4	8.4	41.945	0
		B7Z592;Q8WU90;Q8WU90-2;H7C466;F8WB26	B7Z592;Q8WU90	Zinc finger CCCH domain-containing protein 15	ZC3H15	NaN	-1.18744	NaN	-0.768666	9	9	24	24	44.89	0
		Q3LIE7;Q15392-2;Q15392;B7ZAV4;B7Z919;H7C4B7;B7Z546	Q3LIE7;Q15392-2;Q15392;B7ZAV4;B7Z919	Delta(24)-sterol reductase	Nbla03646;DHCR24	NaN	-1.18472	NaN	NaN	8	8	23	23	49.436	0
		Q13185;A4D177;C9JMM0;B8ZZ43;S4R2Y4	Q13185;A4D177	Chromobox protein homolog 3	CBX3	NaN	-1.18154	NaN	NaN	6	5	30.1	21.3	20.811	0
		O95202;D3DVQ1;O95202-2;O95202-3	O95202;D3DVQ1	LETM1 and EF-hand domain-containing protein 1, mitochondrial	LETM1	NaN	-1.18138	0.760529	-1.43382	24	24	45.7	45.7	83.353	0
		P51153;A0A024RB27;Q504R6;D3DV69;A0A087WWB9;G5ELZ6;G5ELZ5;P59190-2;P59190;G5EMR8;P20337;A8K6I8;A0A0A1HAV6	P51153;A0A024RB27;Q504R6;D3DV69	Ras-related protein Rab-13	RAB13;hCG_1996054	NaN	-1.17475	NaN	NaN	7	4	33.5	20.7	22.774	0
		Q96AH2;Q53GY9;P20645;H0YGT2;H0YF90;F5GX30;B2R6S2;Q6I9U3	Q96AH2;Q53GY9;P20645;H0YGT2;H0YF90;F5GX30;B2R6S2;Q6I9U3	Cation-dependent mannose-6-phosphate receptor	M6PR;PHC1	NaN	-1.1741	NaN	-0.797162	2	2	20.8	20.8	18.793	0
		P46109	P46109	Crk-like protein	CRKL	NaN	-1.1653	NaN	NaN	12	12	50.5	50.5	33.777	0
		P47813;O14602;X6RAC9;A6NJH9	P47813;O14602;X6RAC9;A6NJH9	Eukaryotic translation initiation factor 1A, X-chromosomal;Eukaryotic translation initiation factor 1A, Y-chromosomal	EIF1AX;EIF1AY	NaN	-1.16369	NaN	-0.430801	6	6	36.1	36.1	16.46	0
		O75976;O75976-2;B7Z843;J3QQJ4;J3QRJ9	O75976;O75976-2;B7Z843	Carboxypeptidase D	CPD	NaN	-1.15524	NaN	NaN	18	18	15.4	15.4	152.93	0
		Q9UNN5;A8K9X5;B1ANM7;Q9UNN5-2;B4DEJ6;B3KT28	Q9UNN5;A8K9X5;B1ANM7;Q9UNN5-2;B4DEJ6;B3KT28	FAS-associated factor 1	FAF1	NaN	-1.15079	NaN	-1.21146	12	12	24.9	24.9	73.953	0
		Q13409-2;Q13409;Q13409-3;Q13409-5;Q59GU5;Q13409-6;Q13409-7;B4DPZ3;E7EV09;E7EQL5;E7ETL8;E7EMU4;E7EQU2;E7ERR6;E7ERH4;E7ESD3;E9PGG1;E7ET01;Q9H5W7;B4DX93;E7EUM4;Q53SA6;E7EU01;E5RFE1;C9J3E7;E5RJ75;Q75MI9;O14576-4;O14576-3;O14576-5;Q8N542;Q8IY52;Q7Z6M0;O14576-2;O14576;A4D1I7	Q13409-2;Q13409;Q13409-3;Q13409-5;Q59GU5;Q13409-6;Q13409-7;B4DPZ3;E7EV09;E7EQL5	Cytoplasmic dynein 1 intermediate chain 2	DYNC1I2	NaN	-1.14822	NaN	-1.41866	16	16	39.9	39.9	70.644	0
		Q6VY07;A0A024R5H6;Q6VY07-2;B4DF77;Q9NTH2;E9PSG7;E9PSE1;E9PNZ9;H0YCU5;E9PPK2;H0YF56	Q6VY07;A0A024R5H6;Q6VY07-2;B4DF77	Phosphofurin acidic cluster sorting protein 1	PACS1	NaN	-1.14235	NaN	-2.09733	9	9	11.1	11.1	104.9	0
		Q14232;Q14232-2;H0YGG4;F5H0D0	Q14232;Q14232-2;H0YGG4;F5H0D0	Translation initiation factor eIF-2B subunit alpha	EIF2B1	NaN	-1.14235	NaN	-1.38541	14	14	47.2	47.2	33.712	0
		Q9NPI6-2;Q9NPI6;Q3LIB4;A0A087WT55;A0A087WXD0;A0A087WVE6	Q9NPI6-2;Q9NPI6;Q3LIB4;A0A087WT55	mRNA-decapping enzyme 1A	DCP1A;Nbla00360	NaN	-1.13974	NaN	NaN	6	6	20.8	20.8	59.361	0
		P10636-2;P10636-4;A0A024RA19;P10636-6;A0A024R9Y0;P10636-5;B4DSB3;B3KTM0;P10636-3;I3L170;P10636-7;P10636-8;A0A024RA17;P10636;A0A0G2JQJ7;A0A0G2JPD5;A0A024R9Y1;P10636-9;A0A0G2JS76;A0A0G2JMX7;B4DSE3;I3L2Z2	P10636-2;P10636-4;A0A024RA19;P10636-6;A0A024R9Y0;P10636-5;B4DSB3;B3KTM0;P10636-3;I3L170;P10636-7;P10636-8;A0A024RA17;P10636;A0A0G2JQJ7;A0A0G2JPD5;A0A024R9Y1;P10636-9;A0A0G2JS76;A0A0G2JMX7;B4DSE3	Microtubule-associated protein tau;Microtubule-associated protein	MAPT	NaN	-1.13851	NaN	NaN	9	9	39.8	39.8	36.76	0
		Q969M3;B3KW34;Q969M3-3;E5RGR9;E5RHH4;Q969M3-2	Q969M3;B3KW34;Q969M3-3;E5RGR9;E5RHH4;Q969M3-2	Protein YIPF5	YIPF5	NaN	-1.13676	NaN	NaN	2	2	8.2	8.2	27.989	0
		O43148;O43148-2;A8K946;Q05D80;K7EP06;Q05DQ2;B7Z3U8;K7EPP5;Q9UEB8;K7ERH6;B7Z8S9	O43148;O43148-2;A8K946;Q05D80;K7EP06;Q05DQ2;B7Z3U8	mRNA cap guanine-N7 methyltransferase	RNMT	NaN	-1.13078	NaN	-0.759698	10	10	23.9	23.9	54.843	0
		Q99805;A0A024QYR8;B3KSG9	Q99805;A0A024QYR8;B3KSG9	Transmembrane 9 superfamily member 2	TM9SF2	NaN	-1.12983	1.3619	-1.25705	10	10	14	14	75.775	0
		Q86X55-1;Q86X55;Q86X55-2;K7EQA8;K7EK20;K7EPK1;K7EQB9	Q86X55-1;Q86X55;Q86X55-2;K7EQA8	Histone-arginine methyltransferase CARM1	CARM1	NaN	-1.11766	NaN	NaN	10	10	27.4	27.4	63.459	0
		Q9BUL8;C9J5C3;C9J6F3;C9J363;C9JSA3;C9JND6;H7C5M9;C9J932;F8WDF3	Q9BUL8;C9J5C3;C9J6F3;C9J363;C9JSA3;C9JND6;H7C5M9	Programmed cell death protein 10	PDCD10	NaN	-1.11582	NaN	-2.46857	10	10	59.9	59.9	24.701	0
		B4DMF5;Q53GW3;P00367;E9KL48;B4E0N9;B4DMG8;P00367-3;B3KT18;P00367-2;P49448;Q14400;Q59FQ4;Q9BSD0;Q9UQV0	B4DMF5;Q53GW3;P00367;E9KL48;B4E0N9;B4DMG8;P00367-3;B3KT18;P00367-2;P49448	Glutamate dehydrogenase;Glutamate dehydrogenase 1, mitochondrial;Glutamate dehydrogenase 2, mitochondrial	GLUD1;GLUD2	NaN	-1.11375	NaN	0.189413	24	24	54.4	54.4	56.603	0
		A0A087WY55;Q9NP79;Q9C063;Q9NP79-2;Q5TGM0	A0A087WY55;Q9NP79;Q9C063;Q9NP79-2;Q5TGM0	Vacuolar protein sorting-associated protein VTA1 homolog	VTA1	NaN	-1.11017	NaN	NaN	8	8	36.4	36.4	31.102	0
		Q15125;A0A024QYX0;C9J719;C9JJ78	Q15125;A0A024QYX0;C9J719;C9JJ78	3-beta-hydroxysteroid-Delta(8),Delta(7)-isomerase	EBP	NaN	-1.09993	0.785776	-0.741252	2	2	12.2	12.2	26.352	0
		Q53FS4;P49257;B2R774;A0A024R2A7;A0PJ85;B4DVV0	Q53FS4;P49257;B2R774;A0A024R2A7	Protein ERGIC-53	LMAN1	NaN	-1.0949	NaN	-1.09394	14	14	31.8	31.8	57.557	0
		A0A087WX29;A0A0A0N0L3;Q13148;A0A024R4E2;B1AKP7;G3V162;A0A087X260;A0A087WYY0;K7EJM5;A0A0A0N0N3;A0A0A0N0M3;K7EN94;B4DRW3;A0A087WXQ5;A0A087WV68;Q13148-4;A0A087WW61;A0A087WX67;A0A087WXV3;A0A087WTZ4;K7EL26;K7EJ99;A0A0A0MSV7;A0A087WYE7;A0A087WZC9	A0A087WX29;A0A0A0N0L3;Q13148;A0A024R4E2;B1AKP7;G3V162;A0A087X260;A0A087WYY0;K7EJM5;A0A0A0N0N3;A0A0A0N0M3;K7EN94;B4DRW3;A0A087WXQ5;A0A087WV68;Q13148-4	TAR DNA-binding protein 43	TARDBP	NaN	-1.09219	0.200498	-1.18275	6	6	36.2	36.2	26.743	0
		Q8WVM8;Q53GW1;Q8WVM8-2;Q8WVM8-3;B7Z738;B7Z5N7;J3KNG4;G3V2M8;G3V4I1;G3V5F3;G3V3K9;G3V363;H0YJS6;H0YJY1;G3V5E2	Q8WVM8;Q53GW1;Q8WVM8-2;Q8WVM8-3;B7Z738;B7Z5N7	Sec1 family domain-containing protein 1	SCFD1	NaN	-1.08746	NaN	-0.622599	18	18	43.6	43.6	72.379	0
		P53990-2;P53990;A8K5S3;P53990-4;P53990-5;H3BMU1;H3BUI0;J3KR23;B4DLP1;P53990-3;F5GXM3;H3BQF7;B4DHF3;B4DXC9;P53990-6;H3BRE2;B4DM80;H3BPP6	P53990-2;P53990;A8K5S3;P53990-4;P53990-5;H3BMU1;H3BUI0;J3KR23;B4DLP1;P53990-3;F5GXM3;H3BQF7	IST1 homolog	IST1	NaN	-1.0866	NaN	NaN	7	7	24.5	24.5	36.622	0
		A0PJ79;Q9BYD6;H0Y8N7	A0PJ79;Q9BYD6;H0Y8N7	39S ribosomal protein L1, mitochondrial	MRPL1	NaN	-1.08131	NaN	-0.128898	9	9	38.1	38.1	34.446	0
		Q6IB54;P18859;P18859-2;Q6NZ59	Q6IB54;P18859;P18859-2;Q6NZ59	ATP synthase-coupling factor 6, mitochondrial	ATP5J	NaN	-1.07939	0.64758	-1.13033	5	1	55.6	13	12.587	0
		Q9UI15;Q7Z517;A0A087WWB6;C9J5W6;H7C5N2;C9JCX3	Q9UI15;Q7Z517;A0A087WWB6;C9J5W6	Transgelin-3	TAGLN3	NaN	-1.0713	NaN	NaN	8	7	41.2	34.2	22.472	0
		P11216;Q59GM9;B4DSD8;H0Y4Z6;Q8TDG6	P11216;Q59GM9;B4DSD8	Glycogen phosphorylase, brain form;Phosphorylase	PYGB	NaN	-1.06498	NaN	-1.61153	34	26	44.8	34.3	96.695	0
		O95674;B3KNK4;B3KM95;B4E3K6	O95674;B3KNK4;B3KM95;B4E3K6	Phosphatidate cytidylyltransferase 2;Phosphatidate cytidylyltransferase	CDS2	NaN	-1.06486	NaN	-0.395796	4	4	15.5	15.5	51.417	0
		P49903-4;P49903;P49903-2;Q5T5U6;P49903-3;B4DLS1;Q5T5U7	P49903-4;P49903;P49903-2;Q5T5U6;P49903-3;B4DLS1	Selenide, water dikinase 1	SEPHS1	NaN	-1.0616	NaN	-1.10992	8	8	44.1	44.1	35.62	0
		Q7Z6Z7-2;A0A024R9Y3;Q7Z6Z7-3;A0A024R9U8;Q7Z6Z7;A0A024R9W5;Q5H924;Q5H962;Q5H935;H0Y659;B4DGF6;Q53FW4;Q5H964;A0A087X1S3;Q3B7K0;A0A087X146;Q8IWJ0;A5YM72-2;A5YM72;A5YM72-4;A5YM72-5;A5YM72-3	Q7Z6Z7-2;A0A024R9Y3;Q7Z6Z7-3;A0A024R9U8;Q7Z6Z7;A0A024R9W5;Q5H924	E3 ubiquitin-protein ligase HUWE1	HUWE1	NaN	-1.05574	NaN	-1.22833	58	52	19.9	18.5	480.19	0
		Q6IAX6;O43252;Q05BW9;Q4W5H3;B7Z4W3;Q4W5F0	Q6IAX6;O43252;Q05BW9;Q4W5H3	Bifunctional 3-phosphoadenosine 5-phosphosulfate synthase 1;Sulfate adenylyltransferase;Adenylyl-sulfate kinase	PAPSS1	NaN	-1.05439	NaN	NaN	12	12	25	25	70.832	0
		Q12792;Q12792-3;Q12792-4;F8VS81;F8W1Q9;F8W645;F8VRG3	Q12792;Q12792-3;Q12792-4;F8VS81	Twinfilin-1	TWF1	NaN	-1.05421	NaN	NaN	14	12	42.9	38.9	40.282	0
		Q3ZCM7;A0A075B736;Q5SQY0;A6NNZ2;A0A075B724	Q3ZCM7;A0A075B736;Q5SQY0;A6NNZ2	Tubulin beta-8 chain;Tubulin beta-8 chain-like protein LOC260334	TUBB8	NaN	-1.04895	0.783464	NaN	10	2	30.4	13.3	49.775	0
		B7Z855;Q93009-3;Q93009;B7ZAX6;Q6U8A4;H3BND8;B7Z7T5;F5H2X1;B7Z842;H3BUV0;H3BTM1;H3BRA2;H3BQD1	B7Z855;Q93009-3;Q93009;B7ZAX6;Q6U8A4;H3BND8;B7Z7T5	Ubiquitin carboxyl-terminal hydrolase;Ubiquitin carboxyl-terminal hydrolase 7	USP7	NaN	-1.04582	-0.246591	-0.867673	28	28	40.4	40.4	117.03	0
		H0YA93;B2ZZ87;Q86UW6-2;Q86UW6	H0YA93;B2ZZ87;Q86UW6-2;Q86UW6	NEDD4-binding protein 2	N4BP2	NaN	-1.0407	NaN	NaN	3	3	3.8	3.8	158.05	0
		Q5HYD9;H3BUX2;O43169;J3KNF8;D6RFH4;J3QR91	Q5HYD9;H3BUX2;O43169;J3KNF8;D6RFH4	Cytochrome b5 type B	DKFZp686M0619;CYB5B	NaN	-1.03967	0.562431	-1.39714	5	5	69.2	69.2	11.873	0
		Q53FT8;P20618;Q59GN1	Q53FT8;P20618	Proteasome subunit beta type;Proteasome subunit beta type-1	PSMB1	NaN	-1.03558	NaN	-2.23277	11	11	51.5	51.5	26.491	0
		Q6IAL5;A8K4W7;P53597;B2R8A1;B7Z438;H7C233	Q6IAL5;A8K4W7;P53597;B2R8A1;B7Z438	Succinyl-CoA ligase [ADP/GDP-forming] subunit alpha, mitochondrial	SUCLG1	NaN	-1.03528	NaN	NaN	7	7	32.4	32.4	35.047	0
		Q8TEM1;Q8TEM1-2	Q8TEM1	Nuclear pore membrane glycoprotein 210	NUP210	NaN	-1.03277	NaN	-1.34461	22	22	18.2	18.2	205.11	0
		O43390;Q0VGD6;O43390-2;Q6MZS5;B2R7W4;O43390-3;B4DMB1;O43390-4;B4DT28;B4DMD1;Q7Z334	O43390;Q0VGD6;O43390-2;Q6MZS5;B2R7W4;O43390-3;B4DMB1;O43390-4;B4DT28	Heterogeneous nuclear ribonucleoprotein R	HNRNPR;HNRPR;DKFZp686A13234	NaN	-1.02835	-0.696706	-1.10089	25	18	41.1	32.1	70.942	0
		Q8N8S7-3;Q8N8S7-2;Q8N8S7;A8K2B4;A0A097PID1;A0A097PIC4;Q6ZT55;Q6ZSB8;A0A075B6E5	Q8N8S7-3;Q8N8S7-2;Q8N8S7;A8K2B4;A0A097PID1;A0A097PIC4;Q6ZT55	Protein enabled homolog	ENAH	NaN	-1.02809	NaN	-2.29662	20	20	49.2	49.2	60.348	0
		O43747;Q8IY97;O43747-2;B3KXW5;B4DS96;B4DDL1;H3BNR4;H3BR36;H3BUN9;B3KNW1;H3BNN2;H3BRM7;H3BN71;B4DGE1	O43747;Q8IY97;O43747-2;B3KXW5;B4DS96;B4DDL1	AP-1 complex subunit gamma-1	AP1G1	NaN	-1.02101	NaN	-1.1973	15	15	23.4	23.4	91.35	0
		Q2YS46;Q9Y5Y2;B2RDN3;H3BQR2;H3BNF0;H3BNS4;H3BRK5;B7Z6P0;H3BMW1;H3BRE1	Q2YS46;Q9Y5Y2;B2RDN3;H3BQR2;H3BNF0;H3BNS4	Cytosolic Fe-S cluster assembly factor NUBP2	NUBP1;NUBP2	NaN	-1.01188	NaN	-0.448174	6	6	40	40	28.222	0
		Q76LA1;P04080	Q76LA1;P04080	Cystatin-B	CSTB	NaN	-1.01013	NaN	-1.94192	5	5	79.6	79.6	11.139	0
		Q9BYN8	Q9BYN8	28S ribosomal protein S26, mitochondrial	MRPS26	NaN	-1.00749	-0.0713507	-0.318614	10	10	41.5	41.5	24.211	0
		Q8WUA4;Q53QN0;A0A087WZD8;Q8WUA4-2;Q53SY8;H0Y4Q6;H7C3X9;H7C1A9;C9JNH7;H7C318	Q8WUA4;Q53QN0;A0A087WZD8;Q8WUA4-2	General transcription factor 3C polypeptide 2	GTF3C2	NaN	-1.00642	0.101753	NaN	10	10	11	11	100.68	0
		F8W7Q4;Q96A26;E9PH05;B4DF97;Q9H2P1	F8W7Q4;Q96A26;E9PH05;B4DF97	Protein FAM162A	FAM162A	NaN	-1.00561	NaN	NaN	5	5	36.8	36.8	16.515	0
		B2R8A2;Q9BVK6;A0A024R7M0;B4DPP4	B2R8A2;Q9BVK6;A0A024R7M0	Transmembrane emp24 domain-containing protein 9	TMED9	NaN	-0.984274	NaN	-0.814844	4	4	25.2	25.2	25.077	0
		Q9UJA5;Q9UJA5-2;Q9UJA5-4;Q9UJA5-3	Q9UJA5;Q9UJA5-2;Q9UJA5-4;Q9UJA5-3	tRNA (adenine(58)-N(1))-methyltransferase non-catalytic subunit TRM6	TRMT6	NaN	-0.983218	NaN	NaN	12	12	30	30	55.799	0
		B4DXN3;F8VUA2;F8VVT7;Q9HD42;F5H875	B4DXN3;F8VUA2;F8VVT7;Q9HD42	Charged multivesicular body protein 1a	CHMP1A	NaN	-0.982306	NaN	NaN	3	3	19	19	15.301	0
		Q8WVY7	Q8WVY7	Ubiquitin-like domain-containing CTD phosphatase 1	UBLCP1	NaN	-0.979373	NaN	-0.681886	10	10	28.9	28.9	36.804	0
		Q9UBS4;H7C2Y5;B3KW63	Q9UBS4;H7C2Y5;B3KW63	DnaJ homolog subfamily B member 11	DNAJB11	NaN	-0.973497	NaN	-0.774379	8	8	37.2	37.2	40.513	0
		Q07812-8;Q07812;Q07812-2;Q07812-5;Q07812-7;Q07812-4;Q8WXU1	Q07812-8;Q07812;Q07812-2;Q07812-5;Q07812-7	Apoptosis regulator BAX	BAX	NaN	-0.954557	NaN	NaN	6	3	45.3	25.1	19.718	0
		Q9H3N1;B4DZX7;G3V448;B7Z7R5	Q9H3N1;B4DZX7	Thioredoxin-related transmembrane protein 1	TMX1;TXNDC	NaN	-0.951178	0.0650533	-0.950509	7	7	22.9	22.9	31.791	0
		P43034;B4DZN3;P43034-2;B4DF38;I3L3N5;I3L495	P43034	Platelet-activating factor acetylhydrolase IB subunit alpha	PAFAH1B1	NaN	-0.950369	NaN	-0.836089	25	25	65.1	65.1	46.637	0
		Q9H7Z7;B3KPZ2;A6NHH0;X6RJ95;B4DWP1	Q9H7Z7;B3KPZ2;A6NHH0;X6RJ95;B4DWP1	Prostaglandin E synthase 2;Prostaglandin E synthase 2 truncated form	PTGES2	NaN	-0.949282	NaN	NaN	10	10	37.7	37.7	41.943	0
		P35610;B1APM4;P35610-3;B7ZAT6;P35610-2;B4DFD8	P35610;B1APM4;P35610-3;B7ZAT6;P35610-2	Sterol O-acyltransferase 1;O-acyltransferase	SOAT1	NaN	-0.942751	NaN	-0.659723	3	3	7.5	7.5	64.734	0
		E7EPM6;B4E0R0;P33121-3;P33121;A8K9T3;B7Z3Z9;P33121-2;H0Y9U7;Q108N1;D6RER0;Q108N2;H0Y9Z9;D6RG07;B3KV64;B4DX30;Q9UKU0-7;Q9ULC5-4;Q9UKU0-2;E7ERD7;Q9ULC5;B4DFW3;Q9UKU0-5;Q9UKU0-3;Q9UKU0;B2RB13;Q9UKU0-9;Q9UKU0-6;Q9UKU0-8;Q9UKU0-1;Q9ULC5-3	E7EPM6;B4E0R0;P33121-3;P33121;A8K9T3;B7Z3Z9;P33121-2	Long-chain-fatty-acid--CoA ligase 1	ACSL1	NaN	-0.942723	NaN	NaN	13	13	21.5	21.5	74.281	0
		B4DJN0;Q92542-2;Q92542;B4DR82;H0Y3Z4;Q5T205;H0Y6T7;Q5T209	B4DJN0;Q92542-2;Q92542;B4DR82;H0Y3Z4;Q5T205;H0Y6T7	Nicastrin	NCSTN	NaN	-0.940146	NaN	-1.56337	9	9	25.7	25.7	50.288	0
		P46063;A0A024RAV2;F8WA66;F8WD97;F5H2L2;F5H4P4;F5H3W0;F5GYB7	P46063;A0A024RAV2	ATP-dependent DNA helicase Q1	RECQL	NaN	-0.939012	NaN	-1.21591	17	17	35.4	35.4	73.457	0
		Q8IZ81;D6RBS5;D6RHX2;V9GY58	Q8IZ81;D6RBS5	ELMO domain-containing protein 2	ELMOD2	NaN	-0.933738	NaN	0.192194	9	9	34.1	34.1	34.96	0
		E9PJ55;Q9NUJ3;B3KQZ4;Q9HAL7;R4GNF5;E9PP52;E9PMB0	E9PJ55;Q9NUJ3;B3KQZ4	T-complex protein 11-like protein 1	TCP11L1	NaN	-0.931921	NaN	NaN	6	6	11.4	11.4	67.238	0
		Q14576;Q96J71;Q14576-2;K7EPB5	Q14576;Q96J71;Q14576-2	ELAV-like protein 3	ELAVL3	NaN	-0.9281	0.798241	NaN	17	8	49.3	22.9	39.547	0
		B4DDW1;Q9H8H3;H0YI09;A0A024R118;F8VQX6	B4DDW1;Q9H8H3;H0YI09;A0A024R118;F8VQX6	Methyltransferase-like protein 7A	METTL7A	NaN	-0.916045	NaN	-1.78101	4	4	37.1	37.1	20.507	0
		Q9NZL4;Q9NZL4-3;K7EL16;A0A024R4R7;Q9NZL4-2;K7ERT9;K7EKM6;K7EN20;K7EMM7	Q9NZL4;Q9NZL4-3;K7EL16;A0A024R4R7;Q9NZL4-2	Hsp70-binding protein 1	HSPBP1	NaN	-0.913678	NaN	0.812786	7	7	19.1	19.1	39.474	0
		Q9NR30;Q9NR30-2;Q8NI92;Q3SWU7	Q9NR30;Q9NR30-2	Nucleolar RNA helicase 2	DDX21	NaN	-0.909174	-0.277032	-1.0928	41	39	59.5	57.6	87.343	0
[truncated: 416 more rows]

## Sheet: Clone 59 changed interactome
Protein names	Gene names	IP07_MS2_L_WT/H_59 normalized	IP08_MS2_H_WT/L_59 normalized
Rac GTPase-activating protein 1	RACGAP1	0.586709	0.53087
Tight junction protein ZO-2	TJP2	1.84793	1.30562
[truncated: 105 more rows]

## Sheet: Clone 76 changed interactome
Protein names	Gene names	IP13_MS2_L_WT/H_76 normalized	IP14_MS2_H_WT/L_76 normalized
[truncated: 114 more rows]

[truncated: 2 more sheets: ORA BP combined 59 and 76, ORA MF combined 59 and 76]
