# Supplementary material for: Familial Alzheimer's disease mutation identifies novel role of SORLA in release of neurotrophic exosomes
Source: Alzheimers Dement. 2025 Sep 10;21(9):e70591. doi: 10.1002/alz.70591 (PMC12421412; doi:10.1002/alz.70591)
Supplement: Supplementary file 4 — Supporting Information [file ALZ-21-e70591-s004.xlsx]

## Sheet: Protein list
Description	Gene Symbol	Gene ID	Accession	Coverage [%]	# Unique Peptides	FC (KO/WT)	FC (M/WT)
10 kDa heat shock protein, mitochondrial OS=Homo sapiens OX=9606 GN=HSPE1 PE=1 SV=2	HSPE1	hsa:3336; O95421; P61604; Q04984; Q53X54; Q9UDH0	P61604	45	4	4.53358	0.813086
14-3-3 protein beta/alpha OS=Homo sapiens OX=9606 GN=YWHAB PE=1 SV=3	YWHAB	A8K9K2; E1P616; hsa:7529; P31946	P31946	33	4	0.882108	0.658623
14-3-3 protein epsilon OS=Homo sapiens OX=9606 GN=YWHAE PE=1 SV=1	YWHAE	B3KY71; D3DTH5; hsa:7531; P29360; P42655; P62258; Q4VJB6; Q53XZ5; Q63631; Q7M4R4	P62258	22	6	0.946145	0.740969
14-3-3 protein gamma OS=Homo sapiens OX=9606 GN=YWHAG PE=1 SV=2	YWHAG	hsa:7532; O70457; P35214; P61981; Q6FH52; Q9UDP2; Q9UN99	P61981	21	4	1.55803	1.14367
14-3-3 protein sigma OS=Homo sapiens OX=9606 GN=SFN PE=1 SV=1	SFN	hsa:2810; P31947; Q6FH30; Q6FH51; Q96DH0	P31947	28	7	4.1109	2.51205
14-3-3 protein theta OS=Homo sapiens OX=9606 GN=YWHAQ PE=1 SV=1	YWHAQ	D6W4Z5; hsa:10971; P27348; Q567U5; Q5TZU8; Q9UP48	P27348	33	6	0.543692	0.324897
14-3-3 protein zeta/delta OS=Homo sapiens OX=9606 GN=YWHAZ PE=1 SV=1	YWHAZ	A8K1N0; B7Z465; hsa:7534; P29213; P29312; P63104; Q32P43; Q5XJ08; Q6GPI2; Q6IN74; Q6NUR9; Q6P3U9; Q86V33	P63104	33	7	0.833894	0.970474
2-aminomuconic semialdehyde dehydrogenase OS=Homo sapiens OX=9606 GN=ALDH8A1 PE=1 SV=1	ALDH8A1	B7Z521; hsa:64577; O60793; Q24JS9; Q53GT3; Q5TI80; Q9H2A2	Q9H2A2	12	6	0.0618492	0.109182
2,4-dienoyl-CoA reductase [(3E)-enoyl-CoA-producing], mitochondrial OS=Homo sapiens OX=9606 GN=DECR1 PE=1 SV=1	DECR1	B7Z6B8; hsa:1666; Q16698; Q2M304; Q93085	Q16698	22	6	0.335113	0.221824
26S proteasome non-ATPase regulatory subunit 14 OS=Homo sapiens OX=9606 GN=PSMD14 PE=1 SV=1	PSMD14	B3KNW2; hsa:10213; O00176; O00487	O00487	6	2	1.4688	0.528999
3-beta-hydroxysteroid-Delta(8),Delta(7)-isomerase OS=Homo sapiens OX=9606 GN=EBP PE=1 SV=3	EBP	hsa:10682; Q15125; Q6FGL3; Q6IBI9	Q15125	5	1	1.77841	1.2976
3-hydroxyacyl-CoA dehydrogenase type-2 OS=Homo sapiens OX=9606 GN=HSD17B10 PE=1 SV=3	HSD17B10	hsa:3028; Q5H927; Q6IBS9; Q8TCV9; Q96HD5; Q99714	Q99714	9	2	0.172447	0.243264
3-ketoacyl-CoA thiolase, mitochondrial OS=Homo sapiens OX=9606 GN=ACAA2 PE=1 SV=2	ACAA2	hsa:10449; P42765; Q9BUT6	P42765	17	6	0.732249	0.163906
3-ketoacyl-CoA thiolase, peroxisomal OS=Homo sapiens OX=9606 GN=ACAA1 PE=1 SV=2	ACAA1	G5E935; hsa:30; P09110; Q96CA6	P09110	5	1	0.17476	0.162198
4-trimethylaminobutyraldehyde dehydrogenase OS=Homo sapiens OX=9606 GN=ALDH9A1 PE=1 SV=3	ALDH9A1	B2R6X1; B4DXY7; B9EKV4; hsa:223; P49189; Q5VV90; Q6LCL1; Q9NZT7	P49189	18	8	0.333723	0.448054
40S ribosomal protein S11 OS=Homo sapiens OX=9606 GN=RPS11 PE=1 SV=3	RPS11	B2R4F5; hsa:6205; P04643; P62280; Q498Y6; Q6IRY0	P62280	16	3	0.806048	0.629278
40S ribosomal protein S15a OS=Homo sapiens OX=9606 GN=RPS15A PE=1 SV=2	RPS15A	hsa:6210; P39027; P39031; P62244; Q3MHD9; Q8C023; Q9BV24	P62244	25	3	0.0658549	0.0868702
40S ribosomal protein S16 OS=Homo sapiens OX=9606 GN=RPS16 PE=1 SV=2	RPS16	B2RDD5; hsa:6217; P17008; P62249	P62249	34	5	0.49686	0.244943
40S ribosomal protein S2 OS=Homo sapiens OX=9606 GN=RPS2 PE=1 SV=2	RPS2	B2R5G0; D3DU82; hsa:6187; P15880; Q3MIB1	P15880	16	4	0.265062	0.343902
40S ribosomal protein S20 OS=Homo sapiens OX=9606 GN=RPS20 PE=1 SV=1	RPS20	B2R4F4; B4DW28; hsa:6224; P17075; P60866; Q5M8S9	P60866	15	2	0.871786	0.412974
40S ribosomal protein S25 OS=Homo sapiens OX=9606 GN=RPS25 PE=1 SV=1	RPS25	B2R4M7; hsa:6230; P25111; P62851	P62851	15	2	0.365865	0.687595
40S ribosomal protein S26 OS=Homo sapiens OX=9606 GN=RPS26 PE=1 SV=3	RPS26	hsa:6231; P02383; P62854; P70394; Q06722; Q3MHD8; Q6IRY4	P62854	8	1	0.570826	0.755646
40S ribosomal protein S3 OS=Homo sapiens OX=9606 GN=RPS3 PE=1 SV=2	RPS3	B2R7N5; hsa:6188; J3KN86; P23396; Q498B5; Q8NI95	P23396	37	10	0.34268	0.565366
40S ribosomal protein S3a OS=Homo sapiens OX=9606 GN=RPS3A PE=1 SV=2	RPS3A	B2R4D4; D3DP05; hsa:6189; P33443; P49241; P61247	P61247	13	4	0.262372	0.301752
40S ribosomal protein S4, X isoform OS=Homo sapiens OX=9606 GN=RPS4X PE=1 SV=2	RPS4X	hsa:6191; P12631; P12750; P27576; P55831; P62701; Q14727; Q6IPY4	P62701	15	4	0.381449	0.434274
40S ribosomal protein S8 OS=Homo sapiens OX=9606 GN=RPS8 PE=1 SV=2	RPS8	hsa:6202; P09058; P62241; Q6IRL7	P62241	32	6	0.43228	0.46062
40S ribosomal protein S9 OS=Homo sapiens OX=9606 GN=RPS9 PE=1 SV=3	RPS9	A9C4C1; hsa:6203; P46781; Q4QRK7; Q9BVZ0	P46781	21	5	0.457532	0.420626
5'-3' exonuclease PLD3 OS=Homo sapiens OX=9606 GN=PLD3 PE=1 SV=1	PLD3	hsa:23646; Q8IV08; Q92853; Q9BW87	Q8IV08	12	6	0.618362	0.576369
6-phosphogluconate dehydrogenase, decarboxylating OS=Homo sapiens OX=9606 GN=PGD PE=1 SV=3	PGD	A8K2Y9; B4DQJ8; hsa:5226; P52209; Q9BWD8	P52209	10	4	2.38705	2.28576
60 kDa heat shock protein, mitochondrial OS=Homo sapiens OX=9606 GN=HSPD1 PE=1 SV=2	HSPD1	B2R5M6; B7Z712; hsa:3329; P10809; Q38L19; Q9UCR6	P10809	22	12	0.451096	0.305549
60S ribosomal protein L10 OS=Homo sapiens OX=9606 GN=RPL10 PE=1 SV=5	RPL10	A3KQT0; D3DWW6; hsa:6134; P27635; Q16470; Q2HXT7; Q53FH7; Q6FGN8; Q8TDA5	P27635	6	1	0.382266	0.216438
60S ribosomal protein L18a OS=Homo sapiens OX=9606 GN=RPL18A PE=1 SV=2	RPL18A	hsa:6142; Q02543	Q02543	13	2	0.446744	0.480174
60S ribosomal protein L22 OS=Homo sapiens OX=9606 GN=RPL22 PE=1 SV=2	RPL22	B2R495; hsa:6146; P35268; Q6IBD1	P35268	19	2	0.530134	0.678327
60S ribosomal protein L23 OS=Homo sapiens OX=9606 GN=RPL23 PE=1 SV=1	RPL23	hsa:9349; P23131; P24048; P62829; Q29246; Q3SWV7; Q6P5S1	P62829	13	2	0.180461	0.646511
60S ribosomal protein L30 OS=Homo sapiens OX=9606 GN=RPL30 PE=1 SV=2	RPL30	B2R591; hsa:6156; P04645; P62888; Q502Z6	P62888	17	2	0.473415	0.933469
60S ribosomal protein L31 OS=Homo sapiens OX=9606 GN=RPL31 PE=1 SV=1	RPL31	B7Z4K2; D3DVJ4; hsa:6160; P12947; P62899; Q53SQ5; Q6IRZ0; Q6LBJ6	P62899	7	1	0.308535	0.419745
60S ribosomal protein L35a OS=Homo sapiens OX=9606 GN=RPL35A PE=1 SV=2	RPL35A	hsa:6165; P18077; Q08ES9; Q9BVN7	P18077	15	2	1.07826	1.2666
60S ribosomal protein L6 OS=Homo sapiens OX=9606 GN=RPL6 PE=1 SV=3	RPL6	hsa:6128; Q02878; Q2M3Q3; Q8WW97	Q02878	8	3	1.11485	0.619573
60S ribosomal protein L7 OS=Homo sapiens OX=9606 GN=RPL7 PE=1 SV=1	RPL7	A8K504; hsa:6129; P18124; Q15289; Q3KQU0; Q5I0X1; Q6IBM9	P18124	4	1	0.738834	0.718916
60S ribosomal protein L7a OS=Homo sapiens OX=9606 GN=RPL7A PE=1 SV=2	RPL7A	hsa:6130; P11518; P62424; Q5T8U4	P62424	5	1	0.295437	0.567855
60S ribosomal protein L9 OS=Homo sapiens OX=9606 GN=RPL9P9 PE=1 SV=1	RPL9; RPL9P7; RPL9P8; RPL9P9	hsa:6133; P32969	P32969	13	2	0.859611	0.973275
7-dehydrocholesterol reductase OS=Homo sapiens OX=9606 GN=DHCR7 PE=1 SV=1	DHCR7	B2R6Z2; hsa:1717; O60492; O60717; Q9UBM7	Q9UBM7	2	1	0.653991	0.212627
Acetyl-CoA acetyltransferase, cytosolic OS=Homo sapiens OX=9606 GN=ACAT2 PE=1 SV=2	ACAT2	B7Z233; E1P5B1; hsa:39; Q16146; Q5TCL7; Q8TDM4; Q9BWD1	Q9BWD1	3	1	0.465354	0.920103
Acid ceramidase OS=Homo sapiens OX=9606 GN=ASAH1 PE=1 SV=5	ASAH1	E9PDS0; hsa:427; Q13510; Q6W898; Q96AS2	Q13510	14	6	1.41814	1.21927
Actin-related protein 2 OS=Homo sapiens OX=9606 GN=ACTR2 PE=1 SV=1	ACTR2	B2RCP5; D6W5F4; E9PF41; hsa:10097; O15142; P61160; Q96C82	P61160	6	2	2.01514	1.65429
Actin-related protein 2/3 complex subunit 1A OS=Homo sapiens OX=9606 GN=ARPC1A PE=1 SV=2	ARPC1A	A4D276; B4DLQ7; D6W5S1; hsa:10552; Q7Z5U8; Q86WU5; Q8IXQ0; Q92747	Q92747	6	2	1.515	0.298637
Actin-related protein 2/3 complex subunit 2 OS=Homo sapiens OX=9606 GN=ARPC2 PE=1 SV=1	ARPC2	hsa:10109; O15144; Q92801; Q9P1D4	O15144	17	5	0.925453	1.07602
Actin-related protein 2/3 complex subunit 4 OS=Homo sapiens OX=9606 GN=ARPC4 PE=1 SV=3	ARPC4	C9JWM7; E7ETI0; F6TTL5; hsa:10093; O15509; P59998; Q6P0W5; Q96QJ3	P59998	18	3	0.772436	1.13791
Actin-related protein 2/3 complex subunit 5 OS=Homo sapiens OX=9606 GN=ARPC5 PE=1 SV=3	ARPC5	A6NEC4; hsa:10092; O15511; Q6PG42	O15511	8	1	2.23729	2.00064
Actin-related protein 3 OS=Homo sapiens OX=9606 GN=ACTR3 PE=1 SV=3	ACTR3	hsa:10096; P32391; P61158; Q53QM2	P61158	2	1	1.42851	1.92836
Actin, alpha cardiac muscle 1 OS=Homo sapiens OX=9606 GN=ACTC1 PE=1 SV=1	ACTC1	hsa:70; P04270; P68032	P68032	41	4	2.51414	1.00921
Actin, cytoplasmic 1 OS=Bos taurus GN=ACTB PE=1 SV=1	ACTB	A5D961; A5PKA1; bta:280979; P02570; P60712; P70514; P99021; Q11211; Q3SZD2; Q64316; Q8MIJ0	P60712	54	5	2.00651	1.10058
Acyl-protein thioesterase 1 OS=Homo sapiens OX=9606 GN=LYPLA1 PE=1 SV=1	LYPLA1	hsa:10434; O43202; O75608; Q9UQF9	O75608	14	3	0.479013	0.628284
Acylamino-acid-releasing enzyme OS=Homo sapiens OX=9606 GN=APEH PE=1 SV=4	APEH	hsa:327; P13798; Q9BQ33; Q9P0Y2	P13798	10	7	0.962848	1.10044
Adenine phosphoribosyltransferase OS=Homo sapiens OX=9606 GN=APRT PE=1 SV=2	APRT	G5E9J2; hsa:353; P07741; Q3KP55; Q68DF9	P07741	17	3	0.568893	0.156087
Adenosylhomocysteinase OS=Homo sapiens OX=9606 GN=AHCY PE=1 SV=4	AHCY	A8K307; B3KUN3; E1P5P2; F5H737; hsa:191; P23526; Q96A36	P23526	29	15	0.191725	0.359972
Adenylate kinase isoenzyme 1 OS=Homo sapiens OX=9606 GN=AK1 PE=1 SV=3	AK1	hsa:203; P00568; Q9BVK9; Q9UQC7	P00568	19	3	4.11264	0.340706
Adenylyl cyclase-associated protein 1 OS=Homo sapiens OX=9606 GN=CAP1 PE=1 SV=5	CAP1	hsa:10487; Q01518; Q53HR7; Q5T0S1; Q5T0S2; Q6I9U6	Q01518	13	6	2.74391	3.03261
Adipocyte plasma membrane-associated protein OS=Homo sapiens OX=9606 GN=APMAP PE=1 SV=2	APMAP	A8K514; B4DXG1; hsa:57136; Q6UVZ8; Q9GZS8; Q9HDC9; Q9NUB2	Q9HDC9	12	5	4.80906	1.27996
ADP-ribosylation factor-like protein 8A OS=Homo sapiens OX=9606 GN=ARL8A PE=1 SV=1	ARL8A	B3KXD0; hsa:127829; Q96BM9	Q96BM9	5	1	2.09338	1.84159
ADP-sugar pyrophosphatase OS=Homo sapiens OX=9606 GN=NUDT5 PE=1 SV=1	NUDT5	A8K516; hsa:11164; Q6IAG0; Q9UH49; Q9UKK9	Q9UKK9	36	7	1.53597	1.69704
ADP/ATP translocase 2 OS=Homo sapiens OX=9606 GN=SLC25A5 PE=1 SV=7	SLC25A5	B2RCV1; hsa:292; O43350; P05141	P05141	33	11	0.603808	0.491986
Aldehyde dehydrogenase 1A1 OS=Homo sapiens OX=9606 GN=ALDH1A1 PE=1 SV=2	ALDH1A1	hsa:216; O00768; P00352; Q5SYR1	P00352	24	13	0.154744	0.259539
Aldehyde dehydrogenase, mitochondrial OS=Homo sapiens OX=9606 GN=ALDH2 PE=1 SV=2	ALDH2	B4DW54; E7EUE5; hsa:217; P05091; Q03639; Q6IB13; Q6IV71	P05091	23	12	0.143218	0.127797
Aldehyde oxidase OS=Homo sapiens OX=9606 GN=AOX1 PE=1 SV=2	AOX1	hsa:316; O14765; Q06278; Q53RR8; Q53TV3; Q9BYF0; Q9UPG6	Q06278	3	3	0.0577789	0.180651
Alpha-1-acid glycoprotein 1 OS=Homo sapiens OX=9606 GN=ORM1 PE=1 SV=2	ORM1	B7ZKQ5; hsa:5004; P02763; Q5T539; Q5U067; Q8TC16	P02763	11	1	1.2223	1.06787
Alpha-1-antichymotrypsin OS=Homo sapiens OX=9606 GN=SERPINA3 PE=1 SV=2	SERPINA3	B3KVQ7; hsa:12; P01011; Q13703; Q2TU87; Q2TU88; Q59GP9; Q6LBY8; Q6LDT7; Q6NSC9; Q8N177; Q96DW8; Q9UC47; Q9UNU9	P01011	6	3	1.70305	1.39477
Alpha-1-antitrypsin OS=Homo sapiens OX=9606 GN=SERPINA1 PE=1 SV=3	SERPINA1	A6PX14; B2RDQ8; hsa:5265; P01009; Q0PVP5; Q13672; Q53XB8; Q5U0M1; Q7M4R2; Q86U18; Q86U19; Q96BF9; Q96ES1; Q9P1P0; Q9UCE6; Q9UCM3	P01009	11	4	1.56955	1.52148
Alpha-2-macroglobulin-like protein 1 OS=Homo sapiens OX=9606 GN=A2ML1 PE=1 SV=3	A2ML1	A8K2U0; B5MDD1; B7Z7V4; D3DUV3; F5H2Z2; hsa:144568; Q2M224; Q6ZW52; Q6ZW53; Q8N1M4; Q96LQ8	A8K2U0	22	30	0.820992	0.985243
Alpha-actinin-1 OS=Homo sapiens OX=9606 GN=ACTN1 PE=1 SV=2	ACTN1	B3V8S3; B4DHH3; B7TY16; hsa:87; P12814; Q1HE25; Q9BTN1	P12814	27	13	0.996446	0.869926
Alpha-actinin-4 OS=Homo sapiens OX=9606 GN=ACTN4 PE=1 SV=2	ACTN4	A4K467; D6PXK4; hsa:81; O43707; O76048	O43707	31	16	3.32395	0.448797
Alpha-aminoadipic semialdehyde dehydrogenase OS=Homo sapiens OX=9606 GN=ALDH7A1 PE=1 SV=5	ALDH7A1	B2R669; B4DIC7; B4DMA0; E7EPT3; hsa:501; O14619; P49419; Q6IPU8; Q9BUL4	P49419	20	10	0.587122	0.374699
Alpha-amylase 1 OS=Homo sapiens GN=AMY1A PE=1 SV=2	AMY1A	A6NJS5; A8K8H6; hsa:276; hsa:277; hsa:278; P04745; P0DUB6; Q13763; Q5T083	P04745	9	4	1.33557	2.18103
Alpha-crystallin B chain OS=Homo sapiens OX=9606 GN=CRYAB PE=1 SV=2	CRYAB	B0YIX0; hsa:1410; O43416; P02511; Q9UC37; Q9UC38; Q9UC39; Q9UC40; Q9UC41	P02511	22	4	0.985771	0.823723
Alpha-enolase OS=Homo sapiens OX=9606 GN=ENO1 PE=1 SV=2	ENO1	B2RD59; hsa:2023; P06733; P22712; Q16704; Q4TUS4; Q53FT9; Q53HR3; Q658M5; Q6GMP2; Q71V37; Q7Z3V6; Q8WU71; Q96GV1; Q9BT62; Q9UCH6; Q9UM55	P06733	46	17	2.05985	1.7988
Annexin A1 OS=Homo sapiens OX=9606 GN=ANXA1 PE=1 SV=2	ANXA1	B5BU38; hsa:301; P04083	P04083	40	13	1.16539	1.22105
Annexin A11 OS=Homo sapiens OX=9606 GN=ANXA11 PE=1 SV=1	ANXA11	B4DVE7; hsa:311; P50995	P50995	8	4	0.724406	1.19688
Annexin A2 OS=Homo sapiens OX=9606 GN=ANXA2 PE=1 SV=2	ANXA2	hsa:302; P07355; Q567R4; Q6N0B3; Q8TBV2; Q96DD5; Q9UDH8	P07355	63	28	1.69486	1.24948
Annexin A3 OS=Homo sapiens OX=9606 GN=ANXA3 PE=1 SV=3	ANXA3	B2R9W6; hsa:306; P12429; Q6LET2	P12429	41	13	1.0753	0.848908
Annexin A4 OS=Homo sapiens OX=9606 GN=ANXA4 PE=1 SV=4	ANXA4	B4DDF9; hsa:307; P09525; Q6LES2; Q96F33; Q9BWK1	P09525	22	7	1.11237	1.04368
Annexin A5 OS=Homo sapiens GN=ANXA5 PE=1 SV=2	ANXA5	D3DNW7; hsa:308; P08758; Q6FHB3; Q6FI16; Q8WV69; Q9UDH9	P08758	17	6	0.254394	0.580035
Annexin A6 OS=Homo sapiens OX=9606 GN=ANXA6 PE=1 SV=3	ANXA6	B7Z8A7; D3DQH4; E9PGK1; hsa:309; P08133; Q6ZT79	P08133	5	4	0.404921	0.567323
Annexin A7 OS=Homo sapiens OX=9606 GN=ANXA7 PE=1 SV=3	ANXA7	hsa:310; P20073; Q5F2H3; Q5T0M6; Q5T0M7	P20073	6	3	1.76787	1.42951
Annexin A8 OS=Homo sapiens OX=9606 GN=ANXA8 PE=1 SV=3	ANXA8	A6NDE6; A6NLM1; B4DKI1; B4DTC9; hsa:653145; hsa:728113; P13928; Q5T2P8; Q5VTM4; Q6GMY3; Q9BT34	P13928	21	7	0.856858	1.40043
Apolipoprotein A-I OS=Homo sapiens OX=9606 GN=APOA1 PE=1 SV=1	APOA1	A8K866; hsa:335; P02647; Q6LDN9; Q6Q785; Q9UCS8; Q9UCT8	P02647	12	3	1.03968	1.09646
Apolipoprotein A-II OS=Homo sapiens OX=9606 GN=APOA2 PE=1 SV=1	APOA2	B2R524; hsa:336; P02652	P02652	19	2	0.434506	0.535507
Apolipoprotein C-III OS=Homo sapiens OX=9606 GN=APOC3 PE=1 SV=1	APOC3	hsa:345; P02656; Q08E83; Q6Q786	P02656	16	1	1.74161	0.857637
Apolipoprotein D OS=Homo sapiens OX=9606 GN=APOD PE=1 SV=1	APOD	B2R579; D3DNW6; hsa:347; P05090; Q6IBG6	P05090	35	7	0.757572	0.742984
Arachidonate 12-lipoxygenase, 12R-type OS=Homo sapiens OX=9606 GN=ALOX12B PE=1 SV=1	ALOX12B	hsa:242; O75342	O75342	19	11	1.27112	1.22941
Arginase-1 OS=Homo sapiens OX=9606 GN=ARG1 PE=1 SV=2	ARG1	A6NEA0; hsa:383; P05089; Q5JWT5; Q5JWT6; Q8TE72; Q9BS50	P05089	61	18	1.31331	1.62715
Argininosuccinate lyase OS=Homo sapiens OX=9606 GN=ASL PE=1 SV=4	ASL	E7EMI0; E9PE48; hsa:435; P04424; Q6LDS5; Q96HS2	P04424	9	5	0.140284	0.189955
Arylsulfatase F OS=Homo sapiens OX=9606 GN=ARSF PE=1 SV=4	ARSF	hsa:416; P54793; Q8TCC5	P54793	4	3	11.6192	4.14745
Aspartate aminotransferase, cytoplasmic OS=Homo sapiens OX=9606 GN=GOT1 PE=1 SV=3	GOT1	B2R6R7; B7Z7E9; hsa:2805; P17174; Q5VW80	P17174	21	8	0.875984	0.985314
Aspartate aminotransferase, mitochondrial OS=Homo sapiens OX=9606 GN=GOT2 PE=1 SV=3	GOT2	B4DJA6; E7ERW2; hsa:2806; P00505; Q53FL3; Q9BWA3	P00505	12	5	0.689088	0.387387
ATP synthase F(0) complex subunit B1, mitochondrial OS=Homo sapiens OX=9606 GN=ATP5PB PE=1 SV=2	ATP5PB	hsa:515; P24539; Q9BQ68; Q9BRU8	P24539	19	5	1.10828	1.34298
ATP synthase membrane subunit K, mitochondrial OS=Homo sapiens OX=9606 GN=ATP5MK PE=1 SV=1	ATP5MK	B2R4N2; D3DR92; hsa:84833; Q96IX5	Q96IX5	17	1	1.76432	1.21644
ATP synthase subunit alpha, mitochondrial OS=Homo sapiens OX=9606 GN=ATP5F1A PE=1 SV=1	ATP5F1A	A8K092; B4DY56; hsa:498; K7ENP3; P25705; Q53XX6; Q8IXV2; Q96FB4; Q96HW2; Q96IR6; Q9BTV8	P25705	28	15	3.63665	1.13068
ATP synthase subunit beta, mitochondrial OS=Homo sapiens OX=9606 GN=ATP5F1B PE=1 SV=3	ATP5F1B	A8K4X0; hsa:506; P06576; Q14283	P06576	27	12	0.801572	0.88805
ATP synthase subunit delta, mitochondrial OS=Homo sapiens OX=9606 GN=ATP5F1D PE=1 SV=2	ATP5F1D	D6W5Y3; hsa:513; P30049; Q6FG90	P30049	5	1	1.39005	1.61347
ATP-binding cassette sub-family D member 3 OS=Homo sapiens OX=9606 GN=ABCD3 PE=1 SV=1	ABCD3	D3DT46; hsa:5825; P28288; Q15271; Q6NUN5; Q96DA3; Q9H529	P28288	10	5	25.8552	11.9568
ATP-dependent RNA helicase DDX3X OS=Homo sapiens OX=9606 GN=DDX3X PE=1 SV=3	DDX3X	A8K538; B4E3E8; hsa:1654; O00571; O15536	O00571	7	4	0.198158	0.484769
Azurocidin OS=Homo sapiens OX=9606 GN=AZU1 PE=1 SV=3	AZU1	hsa:566; P20160; P80014; Q52LG4; Q9UCM1; Q9UCT5	P20160	12	3	1.63622	1.38242
Beta-2-microglobulin OS=Homo sapiens GN=B2M PE=1 SV=1	B2M	hsa:567; P01884; P61769; Q540F8; Q6IAT8; Q9UCK0; Q9UD48; Q9UDF4	P61769	17	2	1.30213	1.68478
Beta-hexosaminidase subunit beta OS=Homo sapiens OX=9606 GN=HEXB PE=1 SV=4	HEXB	hsa:3074; P07686	P07686	15	6	0.869773	1.45899
Betaine--homocysteine S-methyltransferase 1 OS=Homo sapiens OX=9606 GN=BHMT PE=1 SV=2	BHMT	hsa:635; Q93088; Q9UNI9	Q93088	14	4	0.14664	0.0759888
Bifunctional glutamate/proline--tRNA ligase OS=Homo sapiens OX=9606 GN=EPRS1 PE=1 SV=5	EPRS1	A0AVA9; B9EGH3; hsa:2058; P07814; Q05BP6; Q05DF8; Q5DSM1; Q5H9S5; Q6PD57; Q86X73	P07814	1	2	1.55671	1.6518
Bleomycin hydrolase OS=Homo sapiens OX=9606 GN=BLMH PE=1 SV=1	BLMH	B2R796; hsa:642; Q13867; Q53F86; Q9UER9	Q13867	35	15	1.46765	1.95287
Butyrophilin subfamily 1 member A1 OS=Homo sapiens OX=9606 GN=BTN1A1 PE=1 SV=3	BTN1A1	hsa:696; Q13410; Q4VAN3; Q4VAN4; Q9H458	Q13410	4	2	0.177223	2.72407
Calcium/calmodulin-dependent protein kinase type II subunit delta OS=Homo sapiens OX=9606 GN=CAMK2D PE=1 SV=3	CAMK2D	A8MVS8; hsa:817; Q13557; Q52PK4; Q59G21; Q8N553; Q9UGH6; Q9UQE9	Q13557	2	1	2.23146	2.32951
Calmodulin-3 OS=Homo sapiens OX=9606 GN=CALM3 PE=1 SV=1	CALM3	hsa:801; hsa:805; hsa:808; P02593; P0DP25; P62158; P70667; P99014; Q13942; Q53S29; Q61379; Q61380; Q96HK3	P0DP25	36	3	2.25543	1.55129
Calmodulin-like protein 3 OS=Homo sapiens OX=9606 GN=CALML3 PE=1 SV=2	CALML3	B2R9V6; hsa:810; P27482; Q5SQI4	P27482	62	8	2.00929	1.66715
Calmodulin-like protein 5 OS=Homo sapiens OX=9606 GN=CALML5 PE=1 SV=2	CALML5	hsa:51806; Q5SQI3; Q8IXU8; Q9NZT1	Q9NZT1	53	8	2.71073	2.07508
Calnexin OS=Homo sapiens OX=9606 GN=CANX PE=1 SV=2	CANX	B2R5V8; B4DGP8; B4E2T8; D3DWQ3; D6R9K3; hsa:821; P27824	P27824	10	5	0.295379	0.346334
Calpain small subunit 2 OS=Homo sapiens OX=9606 GN=CAPNS2 PE=1 SV=2	CAPNS2	hsa:84290; Q96L46; Q9BPV4	Q96L46	18	3	1.05881	1.35846
Calpain-1 catalytic subunit OS=Homo sapiens OX=9606 GN=CAPN1 PE=1 SV=1	CAPN1	hsa:823; P07384; Q2TTR0; Q6DHV4	P07384	14	12	1.48868	1.53863
Calponin-2 OS=Homo sapiens OX=9606 GN=CNN2 PE=1 SV=4	CNN2	A5D8U8; A6NFI4; D6W5X9; hsa:1265; Q92578; Q99439	Q99439	7	2	1.06169	0.352198
Calreticulin OS=Homo sapiens OX=9606 GN=CALR PE=1 SV=1	CALR	hsa:811; P27797; Q6IAT4; Q9UDG2	P27797	15	7	0.394129	0.54926
Carbamoyl-phosphate synthase [ammonia], mitochondrial OS=Homo sapiens OX=9606 GN=CPS1 PE=1 SV=2	CPS1	B7Z818; hsa:1373; J3KQL0; O43774; P31327; Q53TL5; Q59HF8; Q7Z5I5	P31327	7	10	0.16268	0.152095
Carbonic anhydrase 6 OS=Homo sapiens OX=9606 GN=CA6 PE=1 SV=3	CA6	E7EMQ1; hsa:765; P23280; Q5FBW3; Q5FC00; Q96QX8; Q9UF03	P23280	6	2	1.30842	1.21092
Carboxypeptidase A4 OS=Homo sapiens OX=9606 GN=CPA4 PE=1 SV=2	CPA4	B7Z576; hsa:51200; Q86UY9; Q9UI42	Q9UI42	15	8	1.16464	1.44116
Carboxypeptidase B2 OS=Homo sapiens OX=9606 GN=CPB2 PE=1 SV=2	CPB2	A8K464; hsa:1361; Q15114; Q5T9K1; Q5T9K2; Q96IY4; Q9P2Y6	Q96IY4	9	4	0.0366998	0.148066
Caspase recruitment domain-containing protein 18 OS=Homo sapiens OX=9606 GN=CARD18 PE=1 SV=1	CARD18	A2RRF8; hsa:59082; P57730	P57730	10	1	1.08255	1.23192
Caspase-14 OS=Homo sapiens OX=9606 GN=CASP14 PE=1 SV=2	CASP14	hsa:23581; O95823; P31944; Q3SYC9	P31944	53	18	1.23517	1.39025
Catalase OS=Homo sapiens GN=CAT PE=1 SV=3	CAT	A8K6C0; B2RCZ9; D3DR07; hsa:847; P04040; Q2M1U4; Q4VXX5; Q9BWT9; Q9UC85	P04040	39	20	0.546336	0.64547
Cathelicidin antimicrobial peptide OS=Homo sapiens OX=9606 GN=CAMP PE=1 SV=1	CAMP	hsa:820; P49913; Q71SN9	P49913	5	1	1.74781	1.36419
Cathepsin B OS=Homo sapiens OX=9606 GN=CTSB PE=1 SV=3	CTSB	B3KQR5; B3KRR5; hsa:1508; P07858; Q503A6; Q96D87	P07858	18	5	1.33229	1.095
Cathepsin D OS=Homo sapiens GN=CTSD PE=1 SV=1	CTSD	hsa:1509; P07339; Q6IB57	P07339	21	10	1.12324	1.24669
Cathepsin G OS=Homo sapiens GN=CTSG PE=1 SV=2	CTSG	hsa:1511; P08311; Q6IBJ6; Q9UCA5; Q9UCU6	P08311	29	6	1.59222	1.98779
Cathepsin L2 OS=Homo sapiens OX=9606 GN=CTSV PE=1 SV=2	CTSV	hsa:1515; O60233; O60911; Q2TB86; Q5T1U0	O60911	34	8	0.439738	0.555948
Cellular retinoic acid-binding protein 2 OS=Homo sapiens OX=9606 GN=CRABP2 PE=1 SV=2	CRABP2	B2R4Z8; D3DVC5; F1T098; hsa:1382; P29373; Q6ICN6	P29373	40	6	0.822447	0.748866
Chloride intracellular channel protein 1 OS=Homo sapiens OX=9606 GN=CLIC1 PE=1 SV=4	CLIC1	hsa:1192; O00299; Q15089; Q502X1	O00299	21	4	0.837063	0.606925
Chloride intracellular channel protein 3 OS=Homo sapiens OX=9606 GN=CLIC3 PE=1 SV=2	CLIC3	hsa:9022; O95833; Q5SPZ7	O95833	14	3	1.02415	0.628965
Chloride intracellular channel protein 4 OS=Homo sapiens OX=9606 GN=CLIC4 PE=1 SV=4	CLIC4	hsa:25932; Q9UFW9; Q9UQJ6; Q9Y696	Q9Y696	5	1	1.67823	1.25643
Citrate synthase, mitochondrial OS=Homo sapiens OX=9606 GN=CS PE=1 SV=2	CS	hsa:1431; O75390; Q71UT9; Q7KZH0; Q96FZ8; Q9BWN8	O75390	6	3	1.16818	0.83988
Clathrin heavy chain 1 OS=Homo sapiens OX=9606 GN=CLTC PE=1 SV=5	CLTC	D3DU00; hsa:1213; Q00610; Q6N0A0; Q86TF2	Q00610	12	17	0.260764	0.326654
Clusterin OS=Homo sapiens OX=9606 GN=CLU PE=1 SV=1	CLU	B2R9Q1; B3KSE6; hsa:1191; P10909; P11380; P11381; Q2TU75; Q5HYC1; Q7Z5B9	P10909	18	7	0.431752	0.745589
Coatomer subunit beta' OS=Homo sapiens OX=9606 GN=COPB2 PE=1 SV=2	COPB2	B4DZI8; hsa:9276; P35606	P35606	7	5	0.885645	0.691155
Cofilin-1 OS=Homo sapiens OX=9606 GN=CFL1 PE=1 SV=3	CFL1	B3KUQ1; hsa:1072; P23528; Q53Y87; Q9UCA2	P23528	22	4	0.862865	0.844525
Collagen alpha-1(I) chain OS=Homo sapiens OX=9606 GN=COL1A1 PE=1 SV=6	COL1A1	hsa:1277; O76045; P02452; P78441; Q13896; Q13902; Q13903; Q14037; Q14992; Q15176; Q15201; Q16050; Q59F64; Q7KZ30; Q7KZ34; Q8IVI5; Q8N473; Q9UML6; Q9UMM7	P02452	6	6	0.0639656	0.961141
Collagen alpha-2(I) chain OS=Homo sapiens OX=9606 GN=COL1A2 PE=1 SV=7	COL1A2	hsa:1278; P02464; P08123; Q13897; Q13997; Q13998; Q14038; Q14057; Q15177; Q15947; Q16480; Q16511; Q7Z5S6; Q9UEB6; Q9UEF9; Q9UM83; Q9UMI1; Q9UML5; Q9UMM6; Q9UPH0	P08123	2	3	0.928145	1.79444
Complement C3 OS=Homo sapiens OX=9606 GN=C3 PE=1 SV=2	C3	A7E236; hsa:718; P01024	P01024	17	19	0.909592	0.876346
Complement C4-A OS=Homo sapiens OX=9606 GN=C4A PE=1 SV=2	C4A	A6H8M8; A6NHJ5; A7E2V2; B0QZR6; B0V2C8; B2RUT6; B7ZVZ6; hsa:720; hsa:721; P01028; P0C0L4; P78445; Q13160; Q13906; Q14033; Q14835; Q4LE82; Q5JNX2; Q5JQM8; Q6P4R1; Q6U2E5; Q6U2E8; Q6U2F0; Q6U2F3; Q6U2F4; Q6U2F6; Q6U2F8; Q6U2G0; Q96EG2; Q96SA8; Q9NPK5; Q9UIP5	P0C0L4	3	2	0.927704	0.878843
Complement factor B OS=Homo sapiens OX=9606 GN=CFB PE=1 SV=2	CFB	B0QZQ6; hsa:629; O15006; P00751; Q29944; Q53F89; Q5JP67; Q5ST50; Q96HX6; Q9BTF5; Q9BX92	P00751	20	16	0.0545934	0.113759
Complement factor I OS=Homo sapiens OX=9606 GN=CFI PE=1 SV=2	CFI	hsa:3426; O60442; P05156	P05156	16	7	0.0264996	0.265813
Copine-3 OS=Homo sapiens OX=9606 GN=CPNE3 PE=1 SV=1	CPNE3	A8KA47; hsa:8895; O75131; Q8IYA1	O75131	18	10	2.24679	1.8952
Corneodesmosin OS=Homo sapiens OX=9606 GN=CDSN PE=1 SV=3	CDSN		Q15517	8	6	1.50915	1.76271
Cornifin-B OS=Homo sapiens OX=9606 GN=SPRR1B PE=1 SV=2	SPRR1B	B2R5H7; hsa:6699; P22528; P22529; P22530; Q5T524	P22528	62	1	4.65478	1.52856
Cornulin OS=Homo sapiens OX=9606 GN=CRNN PE=1 SV=1	CRNN	B2RE60; hsa:49860; Q8N613; Q9UBG3	Q9UBG3	12	4	0.49561	0.862446
Coronin-1A OS=Homo sapiens OX=9606 GN=CORO1A PE=1 SV=4	CORO1A	B2RBL1; hsa:11151; P31146; Q2YD73	P31146	15	7	1.01968	1.16271
Coronin-1C OS=Homo sapiens OX=9606 GN=CORO1C PE=1 SV=1	CORO1C	A7MAP0; A7MAP1; B3KU12; hsa:23603; Q9NSK5; Q9ULV4	Q9ULV4	4	2	5.52077	2.57681
Creatine kinase U-type, mitochondrial OS=Homo sapiens OX=9606 GN=CKMT1B PE=1 SV=1	CKMT1A; CKMT1B	B4DIT8; B7ZA09; hsa:1159; hsa:548596; P12532; Q0VAM3; Q32NF6; Q53FC4	P12532	34	13	0.661848	0.62097
Cystatin-A OS=Homo sapiens OX=9606 GN=CSTA PE=1 SV=1	CSTA	hsa:1475; P01040; Q6IB90	P01040	62	6	1.09076	1.31034
Cystatin-B OS=Homo sapiens OX=9606 GN=CSTB PE=1 SV=2	CSTB	hsa:1476; P04080	P04080	46	3	3.54056	2.34679
Cystatin-M OS=Homo sapiens OX=9606 GN=CST6 PE=1 SV=1	CST6	hsa:1474; Q15828; Q540N7	Q15828	28	3	2.72869	1.29113
Cystatin-S OS=Homo sapiens OX=9606 GN=CST4 PE=1 SV=3	CST4	hsa:1472; P01036; Q9UBI5; Q9UCS9	P01036	18	3	0.790616	1.58085
Cytidine deaminase OS=Homo sapiens OX=9606 GN=CDA PE=1 SV=2	CDA	hsa:978; P32320	P32320	49	4	1.84921	0.920469
Cytochrome b-c1 complex subunit Rieske, mitochondrial OS=Homo sapiens OX=9606 GN=UQCRFS1 PE=1 SV=2	UQCRFS1	A8K519; hsa:7386; P47985; Q6NVX5; Q9UPH2	P47985	14	3	12.5607	1.62089
Cytochrome b5 OS=Homo sapiens GN=CYB5A PE=1 SV=2	CYB5A	A8MV91; F8WEU4; hsa:1528; P00167; Q6IB14	P00167	39	4	1.84843	1.49088
Cytochrome c OS=Homo sapiens GN=CYCS PE=1 SV=2	CYCS	A4D166; B2R4I1; hsa:54205; P00001; P99999; Q6NUR2; Q6NX69; Q96BV4	P99999	18	2	2.04991	1.89364
Cytochrome c oxidase subunit 2 OS=Homo sapiens OX=9606 GN=MT-CO2 PE=1 SV=1	MT-CO2	hsa:4513; P00403; Q37526	P00403	7	2	0.87283	0.708369
Cytochrome c oxidase subunit 4 isoform 1, mitochondrial OS=Homo sapiens OX=9606 GN=COX4I1 PE=1 SV=1	COX4I1	B2R4J2; D3DUM7; hsa:1327; P13073; Q6P666	P13073	12	2	11.2255	2.79514
Cytochrome c oxidase subunit 5A, mitochondrial OS=Homo sapiens OX=9606 GN=COX5A PE=1 SV=2	COX5A	hsa:9377; P20674; P30045; Q8TB65	P20674	6	1	14.2652	1.92886
Cytochrome c oxidase subunit 6C OS=Homo sapiens OX=9606 GN=COX6C PE=1 SV=2	COX6C	B2R4D7; hsa:1345; P09669	P09669	20	2	2.06576	0.303016
Cytoplasmic dynein 1 heavy chain 1 OS=Homo sapiens OX=9606 GN=DYNC1H1 PE=1 SV=5	DYNC1H1	B0I1R0; hsa:1778; Q14204; Q6DKQ7; Q8WU28; Q92814; Q9Y4G5	Q14204	3	15	5.04459	1.76462
Cytoskeleton-associated protein 4 OS=Homo sapiens OX=9606 GN=CKAP4 PE=1 SV=2	CKAP4	hsa:10970; Q07065; Q504S5; Q53ES6	Q07065	40	19	0.685917	0.721969
Cytosol aminopeptidase OS=Homo sapiens OX=9606 GN=LAP3 PE=1 SV=3	LAP3	B3KMQ3; hsa:51056; P28838; Q6IAM6; Q6P0L6; Q9UQE3	P28838	7	3	2.345	1.51118
Cytosolic 10-formyltetrahydrofolate dehydrogenase OS=Homo sapiens OX=9606 GN=ALDH1L1 PE=1 SV=2	ALDH1L1	B4DG36; E9PBX3; hsa:10840; O75891; Q68CS1; Q8TBP8	O75891	2	2	0.00477905	0.169215
Cytosolic 5'-nucleotidase 3A OS=Homo sapiens OX=9606 GN=NT5C3A PE=1 SV=3	NT5C3A	A8K253; B2RAA5; B8ZZC4; hsa:51251; Q6IPZ1; Q6NXS6; Q7L3G6; Q9H0P0; Q9P0P5; Q9UC42; Q9UC43; Q9UC44; Q9UC45	Q9H0P0	12	4	0.442663	0.391779
Cytosolic acyl coenzyme A thioester hydrolase OS=Homo sapiens OX=9606 GN=ACOT7 PE=1 SV=3	ACOT7	A8K0K7; A8K232; A8K6B8; A8K837; B3KQ12; hsa:11332; O00154; O43703; Q53Y78; Q5JYL2; Q5JYL3; Q5JYL4; Q5JYL5; Q5JYL6; Q5TGR4; Q9UJM9; Q9Y539; Q9Y540	O00154	4	1	1.76648	0.742854
Cytosolic phospholipase A2 delta OS=Homo sapiens OX=9606 GN=PLA2G4D PE=1 SV=2	PLA2G4D	hsa:283748; Q86XP0; Q8N176	Q86XP0	5	3	0.559984	0.45659
Cytosolic phospholipase A2 epsilon OS=Homo sapiens OX=9606 GN=PLA2G4E PE=1 SV=4	PLA2G4E	B7WPN2; hsa:123745; Q3MJ16; Q6ZSC0	Q3MJ16	4	3	0.245451	0.845383
D-aminoacyl-tRNA deacylase 1 OS=Homo sapiens OX=9606 GN=DTD1 PE=1 SV=2	DTD1	A8K5X5; D3DW37; hsa:92675; Q496D1; Q5W184; Q8TEA8; Q8WXU8; Q9BW67; Q9H464; Q9H474	Q8TEA8	7	1	2.20046	1.51405
Deleted in malignant brain tumors 1 protein OS=Homo sapiens OX=9606 GN=DMBT1 PE=1 SV=2	DMBT1	A6NDG4; A6NDJ5; A8E4R5; B1ARE7; B1ARE8; B1ARE9; B1ARF0; B7Z8Y2; F8WEF7; hsa:1755; Q59EX0; Q5JR26; Q6MZN4; Q96DU4; Q9UGM2; Q9UGM3; Q9UJ57; Q9UKJ4; Q9Y211; Q9Y4V9	Q9UGM3	9	2	1.42209	1.43039
Delta-aminolevulinic acid dehydratase OS=Homo sapiens OX=9606 GN=ALAD PE=1 SV=1	ALAD	A8K375; B2R6F2; hsa:210; P13716; Q16870; Q16871; Q9BVQ9	P13716	6	2	0.740141	1.09948
Dermcidin OS=Homo sapiens OX=9606 GN=DCD PE=1 SV=2	DCD	A5JHP2; A5JHP3; hsa:117159; P58461; P81605; Q53YJ2	P81605	47	6	1.6951	1.94973
Dermokine OS=Homo sapiens OX=9606 GN=DMKN PE=1 SV=3	DMKN	A3EZ79; A3EZ80; A3EZ81; A3EZ82; A3EZ83; C9J4P6; C9J5N8; C9JAL3; hsa:93099; Q32W58; Q32W62; Q32W63; Q32W64; Q32W65; Q32W66; Q32W67; Q6E0U4; Q6E0U5; Q6UXC7; Q96EW8; Q9BSY6	Q6E0U4	9	4	0.842283	0.589607
Desmocollin-1 OS=Homo sapiens OX=9606 GN=DSC1 PE=1 SV=2	DSC1	hsa:1823; Q08554; Q9HB01	Q08554	25	20	1.09111	1.77842
Desmocollin-2 OS=Homo sapiens OX=9606 GN=DSC2 PE=1 SV=1	DSC2	hsa:1824; Q02487	Q02487	5	3	0.847598	1.0935
Desmocollin-3 OS=Homo sapiens OX=9606 GN=DSC3 PE=1 SV=3	DSC3	A6NN35; hsa:1825; Q14200; Q14574; Q9HAZ9	Q14574	8	6	1.73296	2.11264
Desmoglein-1 OS=Homo sapiens OX=9606 GN=DSG1 PE=1 SV=2	DSG1	B7Z845; hsa:1828; Q02413	Q02413	40	36	1.26864	1.67531
Desmoplakin OS=Homo sapiens OX=9606 GN=DSP PE=1 SV=3	DSP	B2RTT2; D7RX09; hsa:1832; O75993; P15924; Q14189; Q9UHN4	P15924	47	168	1.38785	1.41059
Destrin OS=Homo sapiens OX=9606 GN=DSTN PE=1 SV=3	DSTN	B2R6N2; B4DYA6; hsa:11034; P18282; P60981; Q5W166; Q6IAW2	P60981	7	1	2.33715	0.0603547
Dihydrolipoyl dehydrogenase, mitochondrial OS=Homo sapiens OX=9606 GN=DLD PE=1 SV=2	DLD	B2R5X0; B4DHG0; B4DT69; hsa:1738; P09622; Q14131; Q14167; Q59EV8; Q8WTS4	P09622	15	7	0.995695	0.923936
Dihydrolipoyllysine-residue acetyltransferase component of pyruvate dehydrogenase complex, mitochondrial OS=Homo sapiens OX=9606 GN=DLAT PE=1 SV=3	DLAT	hsa:1737; P10515; Q16783; Q53EP3	P10515	2	2	1.29944	0.971692
Dihydropyrimidinase OS=Homo sapiens OX=9606 GN=DPYS PE=1 SV=1	DPYS	hsa:1807; Q14117	Q14117	7	3	0.119024	0.263053
Dihydropyrimidine dehydrogenase [NADP(+)] OS=Homo sapiens OX=9606 GN=DPYD PE=1 SV=2	DPYD	A2RRQ2; A2RRQ3; A8K5A2; A8MWG9; B1AN21; E9PFN1; hsa:1806; Q12882; Q16694; Q16761; Q32NB0; Q96HL6; Q96TH1	Q12882	2	1	0.217912	0.558514
Dipeptidyl peptidase 1 OS=Homo sapiens OX=9606 GN=CTSC PE=1 SV=2	CTSC	A8K7V2; B5MDD5; hsa:1075; P53634; Q2HIY8; Q53G93; Q71E75; Q71E76; Q7M4N9; Q7Z3G7; Q7Z5U7; Q8WY99; Q8WYA7; Q8WYA8	P53634	9	5	1.17912	1.21337
Dipeptidyl peptidase 2 OS=Homo sapiens OX=9606 GN=DPP7 PE=1 SV=3	DPP7	A8K7U7; hsa:29952; Q5VSF1; Q969X4; Q9UHL4	Q9UHL4	14	6	1.02122	1.54318
Dolichyl-diphosphooligosaccharide--protein glycosyltransferase 48 kDa subunit OS=Homo sapiens OX=9606 GN=DDOST PE=1 SV=4	DDOST	B2RDQ4; B4DJE3; B4DLI2; hsa:1650; O43244; P39656; Q5VWA5; Q8NI93; Q9BUI2	P39656	12	5	0.628719	0.860037
Dolichyl-diphosphooligosaccharide--protein glycosyltransferase subunit 1 OS=Homo sapiens OX=9606 GN=RPN1 PE=1 SV=1	RPN1	B2R5Z0; D3DNB6; hsa:6184; P04843; Q68DT1	P04843	6	3	0.754362	0.975658
Dynein light chain 1, cytoplasmic OS=Homo sapiens OX=9606 GN=DYNLL1 PE=1 SV=1	DYNLL1	hsa:8655; P63167; Q15701	P63167	25	2	4.49102	1.18357
E3 ubiquitin/ISG15 ligase TRIM25 OS=Homo sapiens OX=9606 GN=TRIM25 PE=1 SV=2	TRIM25	hsa:7706; Q14258	Q14258	7	4	0.00662045	0.658015
Early endosome antigen 1 OS=Homo sapiens OX=9606 GN=EEA1 PE=1 SV=2	EEA1	hsa:8411; Q14221; Q15075	Q15075	6	9	1.163	0.483804
EH domain-containing protein 1 OS=Homo sapiens OX=9606 GN=EHD1 PE=1 SV=2	EHD1	hsa:10938; O14611; Q2M3Q4; Q9H4M9; Q9UNR3	Q9H4M9	4	2	2.33046	0.441037
Elongation factor 1-alpha 1 OS=Homo sapiens OX=9606 GN=EEF1A1 PE=1 SV=1	EEF1A1	hsa:1915; P04719; P04720; P68104; Q6IQ15	P68104	24	12	0.563196	0.754567
Elongation factor 1-beta OS=Homo sapiens OX=9606 GN=EEF1B2 PE=1 SV=3	EEF1B2	A8K795; hsa:1933; P24534; Q6IBH9	P24534	10	2	1.0696	0.682904
Elongation factor 2 OS=Homo sapiens OX=9606 GN=EEF2 PE=1 SV=4	EEF2	A0A384N6H1; B2RMP5; D6W618; hsa:1938; P13639; Q58J86	P13639	14	13	1.58203	1.2638
Elongation factor Tu, mitochondrial OS=Homo sapiens OX=9606 GN=TUFM PE=1 SV=2			P49411	17	7	0.869813	0.953353
Emerin OS=Homo sapiens OX=9606 GN=EMD PE=1 SV=1	EMD	hsa:2010; P50402; Q6FI02	P50402	9	2	1.25175	0.929081
Endoplasmic reticulum chaperone BiP OS=Homo sapiens OX=9606 GN=HSPA5 PE=1 SV=2	HSPA5	B0QZ61; hsa:3309; P11021; Q2EF78; Q9NPF1; Q9UK02	P11021	29	16	0.927041	1.11059
Endoplasmin OS=Homo sapiens OX=9606 GN=HSP90B1 PE=1 SV=1	HSP90B1	hsa:7184; P14625; Q96A97	P14625	19	13	0.399889	0.500216
Enoyl-CoA hydratase, mitochondrial OS=Homo sapiens OX=9606 GN=ECHS1 PE=1 SV=4	ECHS1	hsa:1892; O00739; P30084; Q5VWY1; Q96H54	P30084	12	3	0.779137	0.119421
Envoplakin OS=Homo sapiens OX=9606 GN=EVPL PE=1 SV=3	EVPL	A0AUV5; hsa:2125; Q92817	Q92817	15	28	0.313767	0.507618
Epidermal retinol dehydrogenase 2 OS=Homo sapiens OX=9606 GN=SDR16C5 PE=1 SV=2	SDR16C5	B4DGK2; hsa:195814; Q330K3; Q8N3Y7; Q8TDV9; Q96LX1	Q8N3Y7	10	4	1.6254	0.771795
Epiplakin OS=Homo sapiens OX=9606 GN=EPPK1 PE=1 SV=3	EPPK1	A0A087X1U6; hsa:83481; P58107; Q76E58; Q9NSU9	P58107	18	25	0.659497	0.781345
ERO1-like protein alpha OS=Homo sapiens OX=9606 GN=ERO1A PE=1 SV=2	ERO1A	A8K9X4; A8MYW1; hsa:30001; Q7LD45; Q96HE7; Q9P1Q9; Q9UKV6	Q96HE7	13	6	2.85667	0.0360184
Eukaryotic initiation factor 4A-I OS=Homo sapiens OX=9606 GN=EIF4A1 PE=1 SV=1	EIF4A1	B2R6L8; D3DTP9; hsa:1973; J3QLC4; P04765; P60842; Q5U018; Q61516	P60842	24	8	0.360714	0.496693
Eukaryotic translation initiation factor 3 subunit B OS=Homo sapiens OX=9606 GN=EIF3B PE=1 SV=3	EIF3B	A4D208; hsa:8662; P55884; Q2NL77; Q9UMF9	P55884	2	2	0.389709	0.338801
Eukaryotic translation initiation factor 5A-1 OS=Homo sapiens OX=9606 GN=EIF5A PE=1 SV=2	EIF5A	A8K9A0; D3DTP2; hsa:1984; P10159; P63241; Q16182; Q7L7L3; Q7Z4L1; Q9D0G2	P63241	20	3	0.344888	0.484365
Eukaryotic translation initiation factor 6 OS=Homo sapiens OX=9606 GN=EIF6 PE=1 SV=1	EIF6	B7ZBG9; hsa:3692; P56537; Q6IBN8; Q96TD5	P56537	11	2	1.57621	3.02853
Extracellular glycoprotein lacritin OS=Homo sapiens OX=9606 GN=LACRT PE=1 SV=1	LACRT	hsa:90070; Q9GZZ8	Q9GZZ8	17	2	1.53296	2.03997
Extracellular matrix protein 1 OS=Homo sapiens OX=9606 GN=ECM1 PE=1 SV=2	ECM1	A8K8S0; B4DW49; B4DY60; hsa:1893; O43266; Q16610; Q5T5G4; Q5T5G5; Q5T5G6; Q8IZ60	Q16610	12	5	1.42979	1.63066
Ezrin OS=Homo sapiens OX=9606 GN=EZR PE=1 SV=4	EZR	E1P5A8; hsa:7430; P15311; P23714; Q4VX75; Q96CU8; Q9NSJ4	P15311	13	5	1.9727	1.1532
F-actin-capping protein subunit alpha-1 OS=Homo sapiens OX=9606 GN=CAPZA1 PE=1 SV=3	CAPZA1	hsa:829; P52907; Q53FQ6; Q6FHD5	P52907	17	4	1.23687	1.63339
F-actin-capping protein subunit beta OS=Homo sapiens OX=9606 GN=CAPZB PE=1 SV=4	CAPZB	A0A2J8KEQ9; A0A2J8T2J3; A0A6D2W7V0; A0A6D2XKL1; A0A8B6ZIG4; A0A9B0TL78; G3QN07; H2N8T0; H2R9E0	P47756	9	3	1.4928	1.09313
F-box only protein 50 OS=Homo sapiens OX=9606 GN=NCCRP1 PE=1 SV=1	NCCRP1	hsa:342897; Q6NVV5; Q6ZVX7	Q6ZVX7	26	6	1.45611	1.49169
Fascin OS=Homo sapiens OX=9606 GN=FSCN1 PE=1 SV=3	FSCN1	A6NI89; B2RE97; hsa:6624; Q16658; Q96IC5; Q96IH1; Q9BRF1	Q16658	13	6	0.462945	0.718196
Fatty acid synthase OS=Homo sapiens OX=9606 GN=FASN PE=1 SV=3	FASN	hsa:2194; P49327; Q13479; Q16702; Q4LE83; Q6P4U5; Q6SS02; Q969R1; Q96C68; Q96IT0	P49327	3	7	1.04758	0.818869
Fatty acid-binding protein 5 OS=Homo sapiens OX=9606 GN=FABP5 PE=1 SV=3	FABP5	B2R4K0; hsa:2171; Q01469	Q01469	65	11	1.50869	1.34909
Ferritin heavy chain OS=Homo sapiens OX=9606 GN=FTH1 PE=1 SV=2	FTH1	B3KNR5; hsa:2495; P02794; Q3KRA8; Q3SWW1	P02794	9	2	0.139859	0.269837
Fibrinogen alpha chain OS=Homo sapiens OX=9606 GN=FGA PE=1 SV=2	FGA	A8K3E4; D3DP14; D3DP15; hsa:2243; P02671; Q4QQH7; Q9BX62; Q9UCH2	P02671	4	4	2.90319	0.963181
Fibrinogen beta chain OS=Homo sapiens OX=9606 GN=FGB PE=1 SV=2	FGB	A0JLR9; B2R7G3; hsa:2244; P02675; Q32Q65; Q3KPF2	P02675	11	3	2.51902	1.08982
Fibrinogen gamma chain OS=Homo sapiens OX=9606 GN=FGG PE=1 SV=3	FGG	A8K057; hsa:2266; P02679; P04469; P04470; Q53Y18; Q96A14; Q96KJ3; Q9UC62; Q9UC63; Q9UCF3	P02679	18	7	2.38251	1.12839
Filaggrin OS=Homo sapiens GN=FLG PE=1 SV=3	FLG	hsa:2312; P20930; Q01720; Q5T583; Q9UC71	P20930	10	23	1.25794	1.80432
Filaggrin-2 OS=Homo sapiens GN=FLG2 PE=1 SV=1	FLG2	hsa:388698; Q5D862; Q9H4U1	Q5D862	24	28	1.22483	1.62411
Filamin-A OS=Homo sapiens OX=9606 GN=FLNA PE=1 SV=4	FLNA	E9KL45; hsa:2316; P21333; Q5HY53; Q5HY55; Q8NF52	P21333	11	20	1.64613	0.802839
Filamin-B OS=Homo sapiens OX=9606 GN=FLNB PE=1 SV=2	FLNB	B2ZZ83; B2ZZ84; B2ZZ85; C9JKE6; C9JMC4; hsa:2317; O75369; Q13706; Q59EC2; Q60FE7; Q6MZJ1; Q8WXS9; Q8WXT0; Q8WXT1; Q8WXT2; Q8WXT3; Q9NRB5; Q9NT26; Q9UEV9	O75369	6	12	1.97657	1.44041
Flavin reductase (NADPH) OS=Homo sapiens OX=9606 GN=BLVRB PE=1 SV=3	BLVRB	A6NKD8; B2R5C6; hsa:645; P30043; P32078; P53005; Q32LZ2	P30043	5	1	0.848869	1.01401
Forkhead-associated domain-containing protein 1 OS=Homo sapiens OX=9606 GN=FHAD1 PE=2 SV=2	FHAD1	B1AJZ9; hsa:114827; Q0P6F5; Q8N8D3; Q8N9T6; Q8NA05	B1AJZ9	1	1	1.79298	1.9404
Fructose-bisphosphate aldolase B OS=Homo sapiens OX=9606 GN=ALDOB PE=1 SV=2	ALDOB	hsa:229; P05062; Q13741; Q13742; Q5T7D6	P05062	4	1	0.00122417	0.119571
Fumarylacetoacetase OS=Homo sapiens OX=9606 GN=FAH PE=1 SV=2	FAH	B2R9X1; D3DW95; hsa:2184; P16930; Q53XA7	P16930	7	3	0.192866	0.2351
Galectin-1 OS=Homo sapiens OX=9606 GN=LGALS1 PE=1 SV=2	LGALS1	B2R5E8; hsa:3956; P09382; Q9UDK5	P09382	26	4	0.386894	0.371936
Galectin-3 OS=Homo sapiens OX=9606 GN=LGALS3 PE=1 SV=5	LGALS3	B2RC38; hsa:3958; P17931; Q16005; Q6IBA7; Q96J47	P17931	22	5	1.397	1.33975
Galectin-7 OS=Homo sapiens OX=9606 GN=LGALS7B PE=1 SV=2	LGALS7; LGALS7B	hsa:3963; hsa:653499; P47929; Q6IB87	P47929	74	8	1.32753	0.774281
Galectin-related protein OS=Homo sapiens OX=9606 GN=LGALSL PE=1 SV=2	LGALSL	B2RBG8; D6W5E8; hsa:29094; Q3ZCW2; Q6P5T6; Q9P005	Q3ZCW2	12	2	1.46768	1.68238
Gamma-glutamyl hydrolase OS=Homo sapiens OX=9606 GN=GGH PE=1 SV=2	GGH	hsa:8836; Q92820	Q92820	26	7	0.714413	1.00334
Gamma-glutamylcyclotransferase OS=Homo sapiens OX=9606 GN=GGCT PE=1 SV=1	GGCT	B2RDN0; B8ZZN4; B8ZZR8; hsa:79017; O75223; Q9BS37	O75223	42	8	1.66568	1.57708
Ganglioside GM2 activator OS=Homo sapiens OX=9606 GN=GM2A PE=1 SV=4	GM2A	B2R699; D3DQH6; hsa:2760; P17900; Q14426; Q14428; Q6LBL5	P17900	23	6	1.44437	1.29479
Gasdermin-A OS=Homo sapiens OX=9606 GN=GSDMA PE=1 SV=4	GSDMA	hsa:284110; Q32MC5; Q86VE7; Q8N1M6; Q96QA5	Q96QA5	27	13	0.946763	1.33698
Gelsolin OS=Homo sapiens GN=GSN PE=1 SV=1	GSN	A2A418; A8MUD1; A8MYN7; B7Z373; B7Z5V1; F5H1A8; hsa:2934; P06396; Q5T0I2; Q8WVV7	P06396	11	3	2.09211	1.53128
Glucose-6-phosphate 1-dehydrogenase OS=Homo sapiens OX=9606 GN=G6PD PE=1 SV=4	G6PD	D3DWX9; hsa:2539; P11413; Q16000; Q16765; Q8IU70; Q8IU88; Q8IUA6; Q96PQ2	P11413	4	2	2.52626	2.30291
Glucose-6-phosphate isomerase OS=Homo sapiens OX=9606 GN=GPI PE=1 SV=4	GPI	B4DG39; hsa:2821; P06744; Q9BRD3; Q9BSK5; Q9UHE6	P06744	13	6	1.94494	0.424124
Glucosidase 2 subunit beta OS=Homo sapiens OX=9606 GN=PRKCSH PE=1 SV=2	PRKCSH	A8K318; hsa:5589; P14314; Q96BU9; Q96D06; Q9P0W9	P14314	5	1	1.13092	1.3255
Glutamate dehydrogenase 1, mitochondrial OS=Homo sapiens OX=9606 GN=GLUD1 PE=1 SV=2	GLUD1	B3KV55; B4DGN5; hsa:2746; P00367; Q5TBU3	P00367	23	1	0.151889	0.25659
Glutamine synthetase OS=Homo sapiens OX=9606 GN=GLUL PE=1 SV=4	GLUL	hsa:2752; P15104; Q499Y9; Q5T9Z1; Q7Z3W4; Q8IZ17	P15104	10	6	0.501744	0.45102
Glutaredoxin-1 OS=Homo sapiens OX=9606 GN=GLRX PE=1 SV=2	GLRX	B2R4L2; hsa:2745; P35754; Q3KQS1; Q6ICT1	P35754	24	3	1.38153	1.45206
Glutathione S-transferase P OS=Homo sapiens GN=GSTP1 PE=1 SV=2	GSTP1	hsa:2950; O00460; P09211; Q15690; Q5TZY3	P09211	22	3	0.420519	0.772813
Glutathione synthetase OS=Homo sapiens OX=9606 GN=GSS PE=1 SV=1	GSS	B2R697; B6F210; E1P5P9; hsa:2937; P48637; Q4TTD9	P48637	15	7	1.00803	1.22083
Glyceraldehyde-3-phosphate dehydrogenase OS=Homo sapiens OX=9606 GN=GAPDH PE=1 SV=3	GAPDH	E7EUT4; hsa:2597; P00354; P04406; Q53X65	P04406	64	16	1.06094	1.21099
Glycerol kinase OS=Homo sapiens OX=9606 GN=GK PE=1 SV=3	GK	A6NJP5; B2R833; hsa:2710; P32189; Q6IQ27; Q8IVR5; Q9UMP0; Q9UMP1	P32189	4	2	0.225127	0.209568
Glycerol-3-phosphate dehydrogenase [NAD(+)], cytoplasmic OS=Homo sapiens OX=9606 GN=GPD1 PE=1 SV=4	GPD1	F8W1L5; hsa:2819; P21695; Q8N1B0	P21695	5	2	16.368	1.60155
Glycine--tRNA ligase OS=Homo sapiens OX=9606 GN=GARS1 PE=1 SV=3	GARS1	A0A090N8G0; B3KQA2; B4DIA0; hsa:2617; P41250; Q969Y1	P41250	2	2	10.5133	20.5292
Glycogen phosphorylase, liver form OS=Homo sapiens OX=9606 GN=PYGL PE=1 SV=4	PYGL	A6NDQ4; B4DUB7; F5H816; hsa:5836; O60567; O60752; O60913; P06737; Q501V9; Q641R5; Q96G82	P06737	18	12	0.162409	0.316476
GTP-binding nuclear protein Ran OS=Homo sapiens OX=9606 GN=RAN PE=1 SV=3	RAN	A8K3Z8; hsa:5901; P17080; P28746; P28747; P62826; Q6IPB2; Q86V08; Q8NI90; Q9CSP3; Q9CWI7; Q9CZA2; Q9UDJ5; Q9UEU9	P62826	27	5	1.10258	0.871283
Guanine deaminase OS=Homo sapiens OX=9606 GN=GDA PE=1 SV=1	GDA	B4DTY5; hsa:9615; Q5SZC7; Q9H335; Q9ULG2; Q9Y2T3	Q9Y2T3	5	2	1.09678	1.31066
Guanine nucleotide-binding protein G(i) subunit alpha-2 OS=Homo sapiens OX=9606 GN=GNAI2 PE=1 SV=3	GNAI2	B3KTZ0; B4DYA0; B4E2X5; hsa:2771; P04899; Q6B6N3; Q8IZ71	P04899	14	4	0.446029	0.632453
Guanine nucleotide-binding protein G(I)/G(S)/G(T) subunit beta-3 OS=Homo sapiens OX=9606 GN=GNB3 PE=1 SV=1	GNB3	hsa:2784; P16520; Q96B71; Q9BQC0	P16520	3	1	0.994382	0.862475
Haptoglobin OS=Homo sapiens OX=9606 GN=HP PE=1 SV=1	HP	B0AZL5; hsa:3240; P00737; P00738; Q0VAC4; Q0VAC5; Q2PP15; Q3B7J0; Q6LBY9; Q9UC67	P00738	14	7	0.7286	0.722198
Heat shock 70 kDa protein 1B OS=Homo sapiens OX=9606 GN=HSPA1B PE=1 SV=1	HSPA1B	B4E3B6; hsa:3303; hsa:3304; P08107; P0DMV9; P19790; Q5JQI4; Q5SP17; Q9UQL9; Q9UQM0	P0DMV9	24	11	2.71337	1.59763
Heat shock cognate 71 kDa protein OS=Homo sapiens OX=9606 GN=HSPA8 PE=1 SV=1	HSPA8	hsa:3312; P11142; Q9H3R6	P11142	34	14	1.19264	0.578058
Heat shock protein beta-1 OS=Homo sapiens OX=9606 GN=HSPB1 PE=1 SV=2	HSPB1	B2R4N8; hsa:3315; P04792; Q6FI47; Q96C20; Q96EI7; Q9UC31; Q9UC34; Q9UC35; Q9UC36	P04792	46	13	2.41917	2.15679
Heat shock protein HSP 90-alpha OS=Homo sapiens OX=9606 GN=HSP90AA1 PE=1 SV=5	HSP90AA1	A8K500; B3KPJ9; hsa:3320; P07900; Q2PP14; Q5CAQ6; Q5CAQ7; Q9BVQ5	P07900	23	9	3.86975	1.82364
Heat shock protein HSP 90-beta OS=Homo sapiens OX=9606 GN=HSP90AB1 PE=1 SV=4	HSP90AB1	B2R5P0; hsa:3326; P08238; Q5T9W7; Q9NQW0; Q9NTK6	P08238	26	9	3.28839	2.78974
Heme oxygenase 1 OS=Homo sapiens OX=9606 GN=HMOX1 PE=1 SV=1	HMOX1	hsa:3162; P09601	P09601	15	5	0.61386	0.502782
Heme-binding protein 2 OS=Homo sapiens OX=9606 GN=HEBP2 PE=1 SV=1	HEBP2	hsa:23593; Q96P57; Q9Y5Z4	Q9Y5Z4	9	2	3.67476	3.89071
Hemoglobin subunit alpha OS=Homo sapiens GN=HBA1 PE=1 SV=2	HBA1; HBA2	hsa:3039; hsa:3040; P01922; P69905; Q1HDT5; Q3MIF5; Q53F97; Q96KF1; Q9NYR7; Q9UCM0	P69905	43	2	1.0671	0.881433
Hemoglobin subunit beta OS=Homo sapiens GN=HBB PE=1 SV=2	HBB	A4GX73; B2ZUE0; hsa:3043; P02023; P68871; Q13852; Q14481; Q14510; Q45KT0; Q549N7; Q6FI08; Q6R7N2; Q8IZI1; Q9BX96; Q9UCD6; Q9UCP8; Q9UCP9	P68871	78	6	1.29197	1.18994
Hemoglobin subunit delta OS=Homo sapiens OX=9606 GN=HBD PE=1 SV=2	HBD	hsa:3045; P02042; Q3Y5H3; Q8WXT7	P02042	36	1	2.78992	3.34778
Hemopexin OS=Homo sapiens OX=9606 GN=HPX PE=1 SV=2	HPX	B2R957; hsa:3263; P02790	P02790	63	28	0.0668671	0.356756
Heterogeneous nuclear ribonucleoprotein A0 OS=Homo sapiens OX=9606 GN=HNRNPA0 PE=1 SV=1	HNRNPA0	hsa:10949; Q13151; Q6IB18	Q13151	7	1	1.36713	1.078
Heterogeneous nuclear ribonucleoprotein D-like OS=Homo sapiens OX=9606 GN=HNRNPDL PE=1 SV=3	HNRNPDL	hsa:9987; O14979; Q6SPF2; Q7KZ74; Q7KZ75; Q96IM0; Q96S43	O14979	6	3	3.51216	2.29089
Heterogeneous nuclear ribonucleoprotein K OS=Homo sapiens OX=9606 GN=HNRNPK PE=1 SV=1	HNRNPK	hsa:3190; P61978; Q07244; Q15671; Q59F98; Q5T6W4; Q60577; Q6IBN1; Q922Y7; Q96J62	P61978	9	3	0.00296544	0.278733
Heterogeneous nuclear ribonucleoprotein M OS=Homo sapiens OX=9606 GN=HNRNPM PE=1 SV=3	HNRNPM	hsa:4670; P52272; Q15584; Q8WZ44; Q96H56; Q9BWL9; Q9Y492	P52272	9	5	0.230346	0.334069
Heterogeneous nuclear ribonucleoprotein U OS=Homo sapiens OX=9606 GN=HNRNPU PE=1 SV=6	HNRNPU	hsa:3192; O75507; Q00839; Q8N174; Q96HY9; Q9BQ09	Q00839	5	4	1.25065	0.836394
Heterogeneous nuclear ribonucleoproteins A2/B1 OS=Homo sapiens OX=9606 GN=HNRNPA2B1 PE=1 SV=2	HNRNPA2B1	A0A024RA27; A0A024RA61; A8K064; hsa:3181; P22626; P22627; Q9UC98; Q9UDJ2	P22626	27	7	0.713683	0.70806
Heterogeneous nuclear ribonucleoproteins C1/C2 OS=Homo sapiens OX=9606 GN=HNRNPC PE=1 SV=4	HNRNPC	D3DS19; D3DS22; hsa:3183; P07910; P22628; Q53EX2; Q59FD3; Q5FWE8; Q86SF8; Q86U45; Q96HK7; Q96HM4; Q96IY5; Q9BTS3	P07910	7	3	1.04031	0.879238
Hexokinase-1 OS=Homo sapiens OX=9606 GN=HK1 PE=1 SV=3	HK1	E9PCK0; hsa:3098; O43443; O43444; O75574; P19367; Q5VTC3; Q96HC8; Q9NNZ4; Q9NNZ5	P19367	5	5	1.26731	1.58892
Histidine ammonia-lyase OS=Homo sapiens OX=9606 GN=HAL PE=1 SV=1	HAL	B4DQC1; B4E0V8; F5GXF2; F5H1U5; hsa:3034; P42357; Q4VB92; Q4VB93	P42357	16	9	1.28586	1.65173
Histidine--tRNA ligase, cytoplasmic OS=Homo sapiens GN=HARS PE=1 SV=2	HARS1	B4DHQ1; B4DY73; D6REN6; hsa:3035; J3KNE5; P12081	P12081	6	4	1.49611	1.51507
Histone H1.3 OS=Homo sapiens OX=9606 GN=H1-3 PE=1 SV=2	H1-3	B2R751; hsa:3007; P16402; Q2M2I2	P16402	14	3	1.58098	1.42406
Histone H1.5 OS=Homo sapiens OX=9606 GN=H1-5 PE=1 SV=3	H1-5	hsa:3009; P16401; Q14529; Q3MJ42	P16401	10	2	1.20784	2.13153
Histone H2A type 1 OS=Homo sapiens OX=9606 GN=H2AC17 PE=1 SV=2	H2AC11; H2AC13; H2AC15; H2AC16; H2AC17	hsa:8329; hsa:8330; hsa:8332; hsa:8336; hsa:8969; P02261; P0C0S8; Q2M1R2; Q76PA6	P0C0S8	35	1	0.792257	1.41484
Histone H2B type 1-J OS=Homo sapiens OX=9606 GN=H2BC11 PE=1 SV=3	H2BC11	B2R4J4; hsa:8970; O60816; P06899	P06899	35	1	1.40766	1.5194
Histone H2B type 1-K OS=Homo sapiens OX=9606 GN=H2BC12 PE=1 SV=3	H2BC12	A8K7P7; hsa:85236; O60814; Q2VPI7	O60814	35	1	1.12929	1.51043
Histone H3-7 OS=Homo sapiens OX=9606 GN=H3-7 PE=1 SV=1	H3-7	Q5TEC6	Q5TEC6	13	1	1.63562	1.38532
Histone H3.1 OS=Homo sapiens OX=9606 GN=H3C12 PE=1 SV=2	H3C1; H3C10; H3C11; H3C12; H3C2; H3C3; H3C4; H3C6; H3C7; H3C8	A0PJT7; A5PLR1; hsa:8350; hsa:8351; hsa:8352; hsa:8353; hsa:8354; hsa:8355; hsa:8356; hsa:8357; hsa:8358; hsa:8968; P02295; P02296; P16106; P68431; Q6ISV8; Q6NWP8; Q6NWP9; Q6NXU4; Q71DJ3; Q93081	P68431	13	2	1.66479	1.51894
Histone H4 OS=Homo sapiens OX=9606 GN=H4-16 PE=1 SV=2	H4C1; H4C11; H4C12; H4C13; H4C14; H4C15; H4C16; H4C2; H4C3; H4C4; H4C5; H4C6; H4C8; H4C9	A2VCL0; hsa:121504; hsa:554313; hsa:8294; hsa:8359; hsa:8360; hsa:8361; hsa:8362; hsa:8363; hsa:8364; hsa:8365; hsa:8366; hsa:8367; hsa:8368; hsa:8370; P02304; P02305; P62805; Q6DRA9; Q6FGB8; Q6NWP7	P62805	52	7	1.54299	1.78772
Hornerin OS=Homo sapiens GN=HRNR PE=1 SV=2	HRNR	hsa:388697; Q5DT20; Q5U1F4; Q86YZ3	Q86YZ3	34	35	1.28169	2.25208
Hydroperoxide isomerase ALOXE3 OS=Homo sapiens OX=9606 GN=ALOXE3 PE=1 SV=1	ALOXE3	B2R981; B7Z3W0; hsa:59344; Q3ZB74; Q9BYJ1; Q9H4F2; Q9HC22	Q9BYJ1	9	5	1.26446	1.34458
Hydroxyacyl-coenzyme A dehydrogenase, mitochondrial OS=Homo sapiens OX=9606 GN=HADH PE=1 SV=3	HADH	hsa:3033; J3KQ17; O00324; O00397; O00753; Q16836; Q4W5B4	Q16836	5	2	3.59443	0.0154409
Hydroxymethylglutaryl-CoA synthase, mitochondrial OS=Homo sapiens OX=9606 GN=HMGCS2 PE=1 SV=1	HMGCS2	B7Z8R3; D3Y5K6; hsa:3158; P54868; Q5SZU2; Q6IBF4	P54868	4	1	0.0961655	0.144033
IgGFc-binding protein OS=Homo sapiens OX=9606 GN=FCGBP PE=1 SV=3	FCGBP	hsa:8857; O95784; Q9Y6R7	Q9Y6R7	3	9	0.240414	0.362392
Immunoglobulin delta heavy chain OS=Homo sapiens OX=9606 PE=1 SV=1			P0DOX3	3	1	0.00424591	0.215852
Immunoglobulin gamma-1 heavy chain OS=Homo sapiens OX=9606 PE=1 SV=2			P0DOX5	35	5	0.377292	0.396059
Immunoglobulin heavy constant alpha 1 OS=Homo sapiens OX=9606 GN=IGHA1 PE=1 SV=2			P01876	30	9	0.809931	1.04526
Immunoglobulin heavy constant gamma 2 OS=Homo sapiens OX=9606 GN=IGHG2 PE=1 SV=2			P01859	25	3	0.391537	0.379895
Immunoglobulin heavy constant gamma 3 OS=Homo sapiens OX=9606 GN=IGHG3 PE=1 SV=2			P01860	28	2	0.566829	0.0142961
Immunoglobulin heavy constant gamma 4 OS=Homo sapiens OX=9606 GN=IGHG4 PE=1 SV=1			P01861	38	3	0.171522	0.28158
Immunoglobulin heavy variable 3-7 OS=Homo sapiens OX=9606 GN=IGHV3-7 PE=1 SV=2	IGHV3-7	A0A0B4J1U8; P01780; P01781; P80419	P01780	26	2	0.388674	0.23601
Immunoglobulin heavy variable 3-74 OS=Homo sapiens OX=9606 GN=IGHV3-74 PE=3 SV=1	IGHV3-74	A0A0B4J1X5	A0A0B4J1X5	15	1	0.208079	0.181453
Immunoglobulin heavy variable 4-39 OS=Homo sapiens OX=9606 GN=IGHV4-39 PE=1 SV=2	IGHV4-39	A0A0A0MS13; P01824	P01824	7	1	0.552385	0.466691
Immunoglobulin J chain OS=Homo sapiens OX=9606 GN=JCHAIN PE=1 SV=4	JCHAIN	hsa:3512; P01591	P01591	23	4	1.34692	1.63613
Immunoglobulin kappa constant OS=Homo sapiens OX=9606 GN=IGKC PE=1 SV=2	IGKC	A0A075B6H6; A0A087X130; P01834	P01834	64	1	0.462122	0.555886
Immunoglobulin kappa light chain OS=Homo sapiens OX=9606 PE=1 SV=1			P0DOX7	29	1	0.501407	0.371483
Immunoglobulin kappa variable 2-40 OS=Homo sapiens OX=9606 GN=IGKV2-40 PE=3 SV=2	IGKV2-40	A0A087WW87	A0A087WW87	17	2	0.466843	0.460354
Immunoglobulin kappa variable 3-15 OS=Homo sapiens OX=9606 GN=IGKV3-15 PE=1 SV=2	IGKV3-15	A0A0B4J1T9; P01624; P04207	P01624	26	2	0.485528	0.257015
Immunoglobulin kappa variable 3-20 OS=Homo sapiens OX=9606 GN=IGKV3-20 PE=1 SV=2	IGKV3-20	A0A0B4J1Z6; P01619; P01620; P01621; P01622; P01623; P04206; P06311; P18135; P18136	P01619	22	1	0.452583	0.482801
Immunoglobulin kappa variable 3D-11 OS=Homo sapiens OX=9606 GN=IGKV3D-11 PE=3 SV=6	IGKV3D-11	A0A0A0MRZ8	A0A0A0MRZ8	8	1	1.09559	0.434552
Immunoglobulin kappa variable 3D-20 OS=Homo sapiens OX=9606 GN=IGKV3D-20 PE=3 SV=1	IGKV3D-20	A0A0C4DH25	A0A0C4DH25	22	1	0.701108	0.172669
Immunoglobulin kappa variable 4-1 OS=Homo sapiens OX=9606 GN=IGKV4-1 PE=1 SV=1	IGKV4-1	P01625; P06312; P06313; P06314; P83593	P06312	30	3	0.534077	0.281763
Immunoglobulin lambda constant 2 OS=Homo sapiens OX=9606 GN=IGLC2 PE=1 SV=1	IGLC2	A0A075B6K9; A0M8Q4; P0CG05; P0CG06; P0DOY2; P80423	P0DOY2	56	2	0.622964	0.450707
Immunoglobulin lambda variable 1-47 OS=Homo sapiens OX=9606 GN=IGLV1-47 PE=1 SV=2	IGLV1-47	A0A075B6I8; P01700; P04208	P01700	25	2	0.800986	0.633254
Immunoglobulin lambda variable 1-51 OS=Homo sapiens OX=9606 GN=IGLV1-51 PE=1 SV=2	IGLV1-51	A0A075B6I5; P01701; P01702; P06316; P06888	P01701	7	1	0.665436	0.369437
Immunoglobulin lambda variable 3-21 OS=Homo sapiens OX=9606 GN=IGLV3-21 PE=1 SV=2	IGLV3-21	A0A075B6J7; P01719; P01720; P80748	P80748	14	1	0.641934	0.454211
Immunoglobulin lambda-1 light chain OS=Homo sapiens OX=9606 PE=1 SV=1			P0DOX8	18	1	0.689194	0.440437
Importin subunit beta-1 OS=Homo sapiens OX=9606 GN=KPNB1 PE=1 SV=2	KPNB1	B7ZAV6; D3DTT3; hsa:3837; Q14637; Q14974; Q53XN2; Q96J27	Q14974	2	2	1.01817	1.00284
Inositol monophosphatase 2 OS=Homo sapiens OX=9606 GN=IMPA2 PE=1 SV=1	IMPA2	B0YJ29; hsa:3613; O14732; Q9UJT3	O14732	16	4	2.41883	1.62011
Insulin-degrading enzyme OS=Homo sapiens OX=9606 GN=IDE PE=1 SV=4	IDE	B2R721; B7ZAU2; D3DR35; hsa:3416; P14735; Q5T5N2	P14735	16	17	2.02963	1.50371
Inter-alpha-trypsin inhibitor heavy chain H2 OS=Homo sapiens OX=9606 GN=ITIH2 PE=1 SV=2	ITIH2	hsa:3698; P19823; Q14659; Q15484; Q5T986	P19823	4	3	0.0420568	0.0797009
Inter-alpha-trypsin inhibitor heavy chain H4 OS=Homo sapiens OX=9606 GN=ITIH4 PE=1 SV=4	ITIH4	B7Z545; E9PGN5; hsa:3700; Q14624; Q15135; Q9P190; Q9UQ54	Q14624	12	7	0.0361383	0.225042
Interleukin-1 receptor antagonist protein OS=Homo sapiens OX=9606 GN=IL1RN PE=1 SV=1	IL1RN	A8K4G1; hsa:3557; P18510; Q14628; Q53SC2; Q7RTZ4; Q96GD6; Q9UPC0	P18510	9	2	1.36262	1.11109
Interleukin-34 OS=Homo sapiens OX=9606 GN=IL34 PE=1 SV=1	IL34	B2RC28; B2Z4A8; B2ZC70; hsa:146433; Q6ZMJ4; Q8N6L2	Q6ZMJ4	17	4	0.290789	0.560334
Interleukin-36 gamma OS=Homo sapiens OX=9606 GN=IL36G PE=1 SV=1	IL36G	hsa:56300; Q56B91; Q6UVX7; Q7RTZ9; Q9NZH8	Q9NZH8	28	5	1.54999	1.35573
Involucrin OS=Homo sapiens OX=9606 GN=IVL PE=1 SV=2	IVL	hsa:3713; P07476; Q5T7P4	P07476	35	17	0.600457	0.569424
Isocitrate dehydrogenase [NADP] cytoplasmic OS=Homo sapiens OX=9606 GN=IDH1 PE=1 SV=2	IDH1	hsa:3417; O75874; Q567U4; Q6FHQ6; Q7Z3V0; Q93090; Q9NTJ9; Q9UKW8	O75874	16	5	0.363753	0.428913
Junction plakoglobin OS=Homo sapiens OX=9606 GN=JUP PE=1 SV=3	JUP	hsa:3728; P14923; Q15093; Q15151; Q7L3S5; Q86W21; Q9BWC4; Q9HCX9	P14923	49	28	1.39812	1.66159
Kallikrein-10 OS=Homo sapiens OX=9606 GN=KLK10 PE=1 SV=3	KLK10	A6NC12; hsa:5655; O43240; Q53YL3; Q99920; Q9GZW9	O43240	18	4	1.19893	0.859274
Kallikrein-7 OS=Homo sapiens OX=9606 GN=KLK7 PE=1 SV=1	KLK7	A8K0U5; hsa:5650; P49862; Q8N5N9; Q8NFV7	P49862	17	5	1.18372	1.4649
Keratinocyte proline-rich protein OS=Homo sapiens OX=9606 GN=KPRP PE=1 SV=1	KPRP	hsa:448834; Q5T749	Q5T749	47	20	1.25006	1.55505
L-lactate dehydrogenase A chain OS=Homo sapiens OX=9606 GN=LDHA PE=1 SV=2	LDHA	B4DKQ2; B7Z5E3; D3DQY3; F8W819; hsa:3939; P00338; Q53G53; Q6IBM7; Q6ZNV1; Q9UDE8; Q9UDE9	P00338	23	6	1.19022	1.06137
L-lactate dehydrogenase B chain OS=Homo sapiens OX=9606 GN=LDHB PE=1 SV=2	LDHB	hsa:3945; P07195	P07195	15	3	0.430941	0.484089
L-xylulose reductase OS=Homo sapiens OX=9606 GN=DCXR PE=1 SV=2	DCXR	hsa:51181; Q7Z4W1; Q9BTZ3; Q9UHY9	Q7Z4W1	14	3	0.74711	0.966656
Lactotransferrin OS=Homo sapiens GN=LTF PE=1 SV=6	LTF	A8K9U8; B2MV13; B7Z4X2; E7EQH5; hsa:4057; O00756; P02788; Q16780; Q16785; Q16786; Q16789; Q5DSM0; Q8IU92; Q8IZH6; Q8TCD2; Q96KZ4; Q96KZ5; Q9H1Z3; Q9UCY5	P02788	44	27	1.65479	1.99627
Lamin-B1 OS=Homo sapiens OX=9606 GN=LMNB1 PE=1 SV=2	LMNB1	B2R6J6; hsa:4001; P20700; Q3SYN7; Q96EI6	P20700	12	5	0.683488	0.997034
Latexin OS=Homo sapiens OX=9606 GN=LXN PE=1 SV=2	LXN	hsa:56925; Q96PN2; Q9BS40; Q9NQS6	Q9BS40	12	2	5.54047	5.3735
Leucine-rich alpha-2-glycoprotein OS=Homo sapiens OX=9606 GN=LRG1 PE=1 SV=2	LRG1	hsa:116844; P02750; Q8N4F5; Q96QZ4	P02750	3	1	1.54051	1.22988
Leukocyte elastase inhibitor OS=Homo sapiens OX=9606 GN=SERPINB1 PE=1 SV=1	SERPINB1	A8K5L2; B4DNT0; hsa:1992; P30740; Q53FB9; Q5W0E1; Q9UDF8	P30740	13	5	1.36608	1.86566
Lipocalin-1 OS=Homo sapiens OX=9606 GN=LCN1 PE=1 SV=1	LCN1	hsa:3933; P31025; Q5T8A1	P31025	40	7	1.40862	1.63091
Long-chain-fatty-acid--CoA ligase 1 OS=Homo sapiens OX=9606 GN=ACSL1 PE=1 SV=1	ACSL1	B7Z452; D3DP57; hsa:2180; P33121; P41215; Q8N8V7; Q8TA99	P33121	9	6	0.190489	0.372612
Loricrin OS=Homo sapiens OX=9606 GN=LORICRIN PE=1 SV=2	LORICRIN	hsa:4014; P23490; Q5T869; Q5XKF8	P23490	6	2	0.919263	1.05106
Low molecular weight phosphotyrosine protein phosphatase OS=Homo sapiens OX=9606 GN=ACP1 PE=1 SV=3	ACP1	A8K1L9; B5MCC7; hsa:52; P24666; P24667; Q16035; Q16036; Q16725; Q3KQX8; Q53RU0	P24666	6	1	0.687925	0.653965
Lysophospholipase D GDPD3 OS=Homo sapiens OX=9606 GN=GDPD3 PE=1 SV=3	GDPD3	hsa:79153; Q7L5L3; Q9H652	Q7L5L3	19	7	3.78095	1.91575
Lysosomal acid glucosylceramidase OS=Homo sapiens OX=9606 GN=GBA PE=1 SV=3	GBA1	A8K796; B7Z5G2; B7Z6S1; hsa:2629; J3KQG4; J3KQK9; P04062; Q16545; Q4VX22; Q6I9R6; Q9UMJ8	P04062	5	3	1.54203	1.26613
Lysosomal protective protein OS=Homo sapiens OX=9606 GN=CTSA PE=1 SV=2	CTSA	B2R798; hsa:5476; P10619; Q561W6; Q5JZH1; Q96KJ2; Q9BR08; Q9BW68	P10619	10	5	2.06913	1.39462
Lysosome-associated membrane glycoprotein 1 OS=Homo sapiens OX=9606 GN=LAMP1 PE=1 SV=3	LAMP1	B4DWL3; hsa:3916; P11279; Q8WU33; Q96I40; Q9BRD2; Q9NP13	P11279	8	4	1.60367	1.32425
Lysosome-associated membrane glycoprotein 2 OS=Homo sapiens OX=9606 GN=LAMP2 PE=1 SV=2	LAMP2	A8K4X5; D3DTF0; hsa:3920; P13473; Q16641; Q6Q3G8; Q96J30; Q99534; Q9UD93	P13473	2	1	0.529027	0.714836
Lysozyme C OS=Homo sapiens GN=LYZ PE=1 SV=1	LYZ	hsa:4069; P00695; P61626; Q13170; Q9UCF8	P61626	63	9	1.24585	2.89914
Macrophage migration inhibitory factor OS=Homo sapiens OX=9606 GN=MIF PE=1 SV=4	MIF	A5Z1R8; B2R4S3; hsa:4282; P14174; Q2V4Y5; Q6FHV0	P14174	8	1	1.40604	1.12989
Macrophage-capping protein OS=Homo sapiens OX=9606 GN=CAPG PE=1 SV=2	CAPG	B8ZZS7; D6W5K8; hsa:822; P40121; Q53SA7	P40121	7	2	1.37717	1.22537
Malate dehydrogenase, cytoplasmic OS=Homo sapiens OX=9606 GN=MDH1 PE=1 SV=4	MDH1	B2R5V5; B4DUN2; B7Z3I7; F5H098; hsa:4190; P40925; Q6I9V0	P40925	12	4	1.22732	0.71781
Malate dehydrogenase, mitochondrial OS=Homo sapiens OX=9606 GN=MDH2 PE=1 SV=3	MDH2	A8K414; B2RE78; B4DE44; E9PDB2; hsa:4191; O43682; P40926	P40926	34	9	1.17166	1.22293
Mammaglobin-A OS=Homo sapiens OX=9606 GN=SCGB2A2 PE=1 SV=1	SCGB2A2	A1A522; hsa:4250; Q13296; Q86WH8	Q13296	9	1	1.10995	1.76145
Mammaglobin-B OS=Homo sapiens OX=9606 GN=SCGB2A1 PE=1 SV=1	SCGB2A1	hsa:4246; O75556	O75556	22	2	2.51443	3.21167
Methylcytosine dioxygenase TET3 OS=Homo sapiens OX=9606 GN=TET3 PE=1 SV=4	TET3	A6NEI3; hsa:200424; J3KNF3; K9JJH7; O43151; Q86Z24; Q8TBM9	O43151	2	1	1.04618	1.14387
Microsomal glutathione S-transferase 2 OS=Homo sapiens OX=9606 GN=MGST2 PE=1 SV=1	MGST2	D6RBB5; hsa:4258; Q7Z5B8; Q99735	Q99735	10	1	1.74247	1.56732
Mitogen-activated protein kinase 3 OS=Homo sapiens OX=9606 GN=MAPK3 PE=1 SV=4	MAPK3	A8CZ58; B0LPG3; hsa:5595; P27361; Q8NHX1	P27361	5	2	0.951813	1.08278
Moesin OS=Homo sapiens OX=9606 GN=MSN PE=1 SV=3	MSN	hsa:4478; P26038	P26038	11	3	3.51465	3.67328
Mucin-7 OS=Homo sapiens OX=9606 GN=MUC7 PE=1 SV=2	MUC7	hsa:4589; Q8TAX7; Q9UCD7; Q9UCD8	Q8TAX7	8	2	3.51485	2.42378
Mucin-like protein 1 OS=Homo sapiens OX=9606 GN=MUCL1 PE=1 SV=1	MUCL1	hsa:118430; Q0VG95; Q32ZB5; Q96DR8	Q96DR8	10	1	1.28562	1.30779
Myeloblastin OS=Homo sapiens OX=9606 GN=PRTN3 PE=1 SV=3	PRTN3	hsa:5657; P15637; P18078; P24158; Q4VB08; Q4VB09; Q6LBM7; Q6LBN2; Q9UD25; Q9UQD8	P24158	5	1	1.79842	1.38307
Myeloid cell nuclear differentiation antigen OS=Homo sapiens OX=9606 GN=MNDA PE=1 SV=1	MNDA	hsa:4332; P41218	P41218	8	3	1.89002	2.19362
Myeloperoxidase OS=Homo sapiens OX=9606 GN=MPO PE=1 SV=1	MPO	A1L4B8; hsa:4353; P05164; Q14862; Q4PJH5; Q9UCL7	P05164	15	13	2.09191	1.76109
Myosin light chain 1/3, skeletal muscle isoform OS=Homo sapiens OX=9606 GN=MYL1 PE=1 SV=3	MYL1	B2R4N6; B2R4T6; hsa:4632; P05976; P06741; Q6IBD5	P05976	10	2	5.75893	1.85697
Myosin light polypeptide 6 OS=Homo sapiens OX=9606 GN=MYL6 PE=1 SV=2	MYL6	hsa:4637; P16475; P24572; P24573; P60660; Q12790; Q561V9; Q6IAZ0; Q6IPY5	P60660	30	5	0.966465	0.993107
Myosin regulatory light chain 12B OS=Homo sapiens OX=9606 GN=MYL12B PE=1 SV=2	MYL12B	D3DUH6; hsa:103910; O14950; Q13182; Q7Z5Z4	O14950	13	2	1.03593	0.772052
Myosin-14 OS=Homo sapiens OX=9606 GN=MYH14 PE=1 SV=2	MYH14	B0I1S2; C3TTN4; hsa:79784; Q5CZ75; Q6XYE4; Q76B62; Q7Z406; Q8WV23; Q96I22; Q9BT27; Q9BW35; Q9H882	Q7Z406	15	22	0.491545	0.734406
Myosin-9 OS=Homo sapiens OX=9606 GN=MYH9 PE=1 SV=4	MYH9	A8K6E4; hsa:4627; O60805; P35579; Q60FE2; Q86T83	P35579	28	50	1.12681	0.373459
N-acetyl-D-glucosamine kinase OS=Homo sapiens OX=9606 GN=NAGK PE=1 SV=4	NAGK	B4DLZ5; hsa:55577; Q53HD5; Q6IA84; Q9BS29; Q9BVP0; Q9NV37; Q9UJ70	Q9UJ70	16	5	1.54593	1.26785
NADH dehydrogenase [ubiquinone] 1 alpha subcomplex subunit 13 OS=Homo sapiens OX=9606 GN=NDUFA13 PE=1 SV=3	NDUFA13	B4DF76; hsa:51079; K7EK58; Q6PKI0; Q9H2L3; Q9P0J0; Q9Y327	Q9P0J0	13	2	1.37613	1.11643
NADP-dependent malic enzyme OS=Homo sapiens OX=9606 GN=ME1 PE=1 SV=1	ME1	B4DZ70; hsa:4199; P48163; Q16797; Q16855; Q53F72; Q5VWA2; Q9BWX8; Q9H1W3; Q9UIY4	P48163	9	6	0.72815	0.961215
Nascent polypeptide-associated complex subunit alpha, muscle-specific form OS=Homo sapiens OX=9606 GN=NACA PE=1 SV=1	NACA	E9PAV3	E9PAV3	1	2	0.667529	0.817344
Neuroblast differentiation-associated protein AHNAK OS=Homo sapiens OX=9606 GN=AHNAK PE=1 SV=2	AHNAK	A1A586; hsa:79026; Q09666	Q09666	22	53	0.614493	0.896728
Neutral alpha-glucosidase AB OS=Homo sapiens OX=9606 GN=GANAB PE=1 SV=3	GANAB	A6NC20; hsa:23193; Q14697; Q8WTS9; Q9P0X0	Q14697	5	5	1.59808	0.73786
Neutrophil defensin 1 OS=Homo sapiens OX=9606 GN=DEFA1B PE=1 SV=1	DEFA1; DEFA1B	hsa:1667; hsa:728358; P11479; P59665; Q14125; Q6EZF6	P59665	20	3	1.73645	1.64969
Neutrophil elastase OS=Homo sapiens OX=9606 GN=ELANE PE=1 SV=1	ELANE	hsa:1991; P08246; P09649; Q6B0D9; Q6LDP5	P08246	9	3	2.49218	1.96646
Neutrophil gelatinase-associated lipocalin OS=Homo sapiens OX=9606 GN=LCN2 PE=1 SV=2	LCN2	A6NII8; B4DWV4; B7ZAA2; hsa:3934; P30150; P80188; Q5SYV9; Q5SYW0; Q6FGL5; Q92683	P80188	40	8	0.670739	0.666704
Nicastrin OS=Homo sapiens OX=9606 GN=NCSTN PE=1 SV=2	NCSTN	hsa:23385; Q5T207; Q5T208; Q86VV5; Q92542	Q92542	2	1	1.58917	1.37283
Nicotinamide phosphoribosyltransferase OS=Homo sapiens OX=9606 GN=NAMPT PE=1 SV=1	NAMPT	A4D0Q9; A4D0R0; hsa:10135; P43490; Q3KQV0; Q8WW95	P43490	16	7	0.597403	0.775484
NPC intracellular cholesterol transporter 2 OS=Homo sapiens OX=9606 GN=NPC2 PE=1 SV=1	NPC2	B4DQV7; hsa:10577; P61916; Q15668; Q29413	P61916	17	4	1.63403	1.49289
Nuclear transport factor 2 OS=Homo sapiens OX=9606 GN=NUTF2 PE=1 SV=1	NUTF2	B2R4G7; hsa:10204; P13662; P61970; Q6IB67	P61970	6	1	1.37689	1.19259
Nucleophosmin OS=Homo sapiens OX=9606 GN=NPM1 PE=1 SV=2	NPM1	A8K3N7; B5BU00; D3DQL6; hsa:4869; P06748; P08693; Q12826; Q13440; Q13441; Q14115; Q5EU94; Q5EU95; Q5EU96; Q5EU97; Q5EU98; Q5EU99; Q6V962; Q8WTW5; Q96AT6; Q96DC4; Q96EA5; Q9BYG9; Q9UDJ7	P06748	7	1	1.1178	0.81918
Nucleoside diphosphate kinase A OS=Homo sapiens OX=9606 GN=NME1 PE=1 SV=1	NME1	hsa:4830; P15531; Q6FGK3; Q86XQ2; Q9UDJ6	P15531	28	1	1.59603	1.2916
Nucleoside diphosphate kinase B OS=Homo sapiens OX=9606 GN=NME2 PE=1 SV=1	NME2	A8MWA3; hsa:4831; hsa:654364; P22392; Q1WM23; Q6LCT6	P22392	26	1	1.6027	1.56925
NudC domain-containing protein 2 OS=Homo sapiens OX=9606 GN=NUDCD2 PE=1 SV=1	NUDCD2	B2R4V0; hsa:134492; Q8WVJ2	Q8WVJ2	13	1	1.52248	1.48963
Ornithine transcarbamylase, mitochondrial OS=Homo sapiens OX=9606 GN=OTC PE=1 SV=3	OTC	A8K9P2; D3DWB0; hsa:5009; P00480; Q3KNR1; Q6B0I1; Q9NYJ5	P00480	7	2	0.0480249	0.168029
Osteopontin OS=Homo sapiens OX=9606 GN=SPP1 PE=1 SV=1	SPP1	B2RDA1; hsa:6696; P10451; Q15681; Q15682; Q15683; Q4W597; Q567T5; Q8NBK2; Q96IZ1	P10451	3	1	0.139468	0.990582
Parkinson disease protein 7 OS=Homo sapiens OX=9606 GN=PARK7 PE=1 SV=2	PARK7	B2R4Z1; hsa:11315; O14805; Q6DR95; Q7LFU2; Q99497	Q99497	18	4	1.4941	1.62041
PDZ and LIM domain protein 5 OS=Homo sapiens OX=9606 GN=PDLIM5 PE=1 SV=5	PDLIM5	A8K6F9; D6RB78; E9PBF5; hsa:10611; O60705; Q56VN4; Q5UW38; Q8WVK0; Q96HC4	Q96HC4	3	2	1.61157	0.327253
Peptidyl-prolyl cis-trans isomerase A OS=Homo sapiens GN=PPIA PE=1 SV=2	PPIA	A8K220; hsa:5478; P05092; P62937; Q3KQW3; Q567Q0; Q6IBU5; Q96IX3; Q9BRU4; Q9BTY9; Q9UC61	P62937	33	5	0.587029	0.440951
Peptidyl-prolyl cis-trans isomerase B OS=Homo sapiens OX=9606 GN=PPIB PE=1 SV=2	PPIB	A8K534; hsa:5479; P23284; Q6IBH5; Q9BVK5	P23284	19	4	3.00546	0.325233
Periplakin OS=Homo sapiens OX=9606 GN=PPL PE=1 SV=4	PPL	hsa:5493; O60314; O60437; O60454; Q14C98	O60437	12	20	0.95228	1.16076
Peroxiredoxin-1 OS=Homo sapiens GN=PRDX1 PE=1 SV=1	PRDX1	B5BU26; D3DPZ8; hsa:5052; P35703; Q06830; Q2V576; Q5T154; Q5T155	Q06830	39	6	1.36622	1.44373
Peroxiredoxin-2 OS=Homo sapiens OX=9606 GN=PRDX2 PE=1 SV=5	PRDX2	A8K0C0; hsa:7001; P31945; P32118; P32119; P35701; Q6FHG4; Q92763; Q9UC23	P32119	38	9	1.49548	1.56304
Peroxiredoxin-5, mitochondrial OS=Homo sapiens OX=9606 GN=PRDX5 PE=1 SV=4	PRDX5	A6NC19; A6NG06; B7ZLJ4; B7ZVW3; hsa:25824; P30044; Q14CK0; Q6IAF2; Q9UBU5; Q9UJU4; Q9UKX4	P30044	12	2	1.08439	0.808322
Peroxiredoxin-6 OS=Homo sapiens OX=9606 GN=PRDX6 PE=1 SV=3	PRDX6	A8JZY7; hsa:9588; P30041; P32077; Q5TAH4; Q5ZEZ8	P30041	14	4	1.16484	0.993345
Peroxisomal acyl-coenzyme A oxidase 1 OS=Homo sapiens OX=9606 GN=ACOX1 PE=1 SV=3	ACOX1	A8K6X8; A8KAA0; B4DK61; F5GYQ8; hsa:51; Q12863; Q15067; Q15068; Q15101; Q16131; Q7Z3W5; Q9UD31	Q15067	6	3	0.714143	0.429481
Peroxisomal multifunctional enzyme type 2 OS=Homo sapiens OX=9606 GN=HSD17B4 PE=1 SV=3	HSD17B4	B4DNV1; B4DVS5; E9PB82; F5HE57; hsa:3295; P51659	P51659	19	12	0.880377	1.12048
Phosphatidylethanolamine-binding protein 1 OS=Homo sapiens OX=9606 GN=PEBP1 PE=1 SV=3	PEBP1	B2R4S1; hsa:5037; P30086	P30086	19	3	1.36481	1.56351
Phosphoglucomutase-1 OS=Homo sapiens OX=9606 GN=PGM1 PE=1 SV=3	PGM1	B2R5N9; B4DPV0; hsa:5236; P36871; Q16105; Q16106; Q5BKZ9; Q6NW22; Q86U74; Q96J40; Q9NTY4	P36871	6	3	2.21761	0.188175
Phosphoglycerate kinase 1 OS=Homo sapiens OX=9606 GN=PGK1 PE=1 SV=3	PGK1	A8K4W6; B7Z7A9; hsa:5230; P00558; Q5J7W1; Q6IBT6; Q8NI87	P00558	28	10	1.05357	1.29472
Phosphoglycerate mutase 1 OS=Homo sapiens OX=9606 GN=PGAM1 PE=1 SV=2	PGAM1	hsa:5223; P18669; Q9BWC0	P18669	34	7	1.10285	0.675221
Phospholipase B-like 1 OS=Homo sapiens OX=9606 GN=PLBD1 PE=1 SV=2	PLBD1	A8K4E9; hsa:79887; Q6P4A8; Q9BVV3; Q9H625	Q6P4A8	5	3	1.35048	1.59917
Plakophilin-1 OS=Homo sapiens OX=9606 GN=PKP1 PE=1 SV=2	PKP1	hsa:5317; O00645; Q13835; Q14CA0; Q15152	Q13835	27	17	1.37073	1.40573
Plakophilin-3 OS=Homo sapiens OX=9606 GN=PKP3 PE=1 SV=1	PKP3	F8J390; hsa:11187; Q53EX8; Q9Y446	Q9Y446	9	7	0.491493	0.185033
Plasminogen activator inhibitor 2 OS=Homo sapiens OX=9606 GN=SERPINB2 PE=1 SV=2	SERPINB2	hsa:5055; P05120; Q96E96	P05120	9	4	1.1339	1.24476
Plastin-2 OS=Homo sapiens OX=9606 GN=LCP1 PE=1 SV=6	LCP1	B2R613; B4DUA0; hsa:3936; P13796; Q5TBN4	P13796	11	4	1.75022	1.86945
Plastin-3 OS=Homo sapiens OX=9606 GN=PLS3 PE=1 SV=4	PLS3	A8K579; B1AQ09; B4DGB4; B7Z6M1; hsa:5358; P13797; Q86YI6	P13797	10	4	1.24973	1.08127
Plectin OS=Homo sapiens OX=9606 GN=PLEC PE=1 SV=3	PLEC	hsa:5339; Q15148; Q15149; Q16640; Q6S376; Q6S377; Q6S378; Q6S379; Q6S380; Q6S381; Q6S382; Q6S383	Q15149	19	81	0.967765	0.737513
Poly(rC)-binding protein 1 OS=Homo sapiens OX=9606 GN=PCBP1 PE=1 SV=2	PCBP1	hsa:5093; Q13157; Q14975; Q15365	Q15365	11	4	1.39963	1.0612
Polymeric immunoglobulin receptor OS=Homo sapiens OX=9606 GN=PIGR PE=1 SV=4	PIGR	hsa:5284; P01833; Q68D81; Q8IZY7	P01833	16	12	1.46097	1.92992
Polypyrimidine tract-binding protein 1 OS=Homo sapiens OX=9606 GN=PTBP1 PE=1 SV=1	PTBP1	A0A2J8IKP3; A0A2J8RA51; A0A6D2WFY9; A0A8I5YPF9; K7AXA8	P26599	5	3	0.802736	1.00422
Prelamin-A/C OS=Homo sapiens OX=9606 GN=LMNA PE=1 SV=1	LMNA	B4DI32; D3DVB0; D6RAQ3; E7EUI9; hsa:4000; P02545; P02546; Q5I6Y4; Q5I6Y6; Q5TCJ2; Q5TCJ3; Q6UYC3; Q969I8; Q96JA2	P02545	34	27	1.0609	1.32899
Prenylcysteine oxidase 1 OS=Homo sapiens OX=9606 GN=PCYOX1 PE=1 SV=3	PCYOX1	B2RB14; B7Z9P8; hsa:51449; O94982; Q8N4N5; Q96QM8; Q9UHG3	Q9UHG3	12	7	1.01485	1.39093
Pro-cathepsin H OS=Homo sapiens OX=9606 GN=CTSH PE=1 SV=4	CTSH	B2RBK0; hsa:1512; P09668; Q96NY6; Q9BUM7	P09668	11	3	1.16464	0.835607
Probable non-functional immunoglobulin kappa variable 2D-24 OS=Homo sapiens OX=9606 GN=IGKV2D-24 PE=1 SV=1	IGKV2D-24	A0A075B6R9	A0A075B6R9	11	1	0.474938	0.141297
Profilin-1 OS=Homo sapiens OX=9606 GN=PFN1 PE=1 SV=2	PFN1	hsa:5216; P07737; Q53Y44	P07737	42	6	2.7335	1.6503
Programmed cell death 6-interacting protein OS=Homo sapiens OX=9606 GN=PDCD6IP PE=1 SV=1	PDCD6IP	C5MQH7; E9PFU1; hsa:10015; Q6NUS1; Q8WUM4; Q9BX86; Q9NUN0; Q9P2H2; Q9UKL5	Q8WUM4	13	11	0.538564	0.26923
Programmed cell death protein 6 OS=Homo sapiens OX=9606 GN=PDCD6 PE=1 SV=1	PDCD6	B2RD16; E7ESR3; hsa:10016; O75340; Q2YDC2; Q5TZS0	O75340	6	1	1.39608	0.946608
Prohibitin 1 OS=Homo sapiens OX=9606 GN=PHB1 PE=1 SV=1	PHB1	B4DY47; hsa:5245; P35232; Q4VBQ0	P35232	39	10	0.541392	0.270748
Prolactin-inducible protein OS=Homo sapiens OX=9606 GN=PIP PE=1 SV=1	PIP	A0A963; A0A9C3; A0A9F3; A4D2I1; hsa:5304; P12273	P12273	59	8	1.09476	1.75872
Proline-rich protein 4 OS=Homo sapiens OX=9606 GN=PRR4 PE=1 SV=3	PRR4	A8KA69; F5H0D7; hsa:11272; Q16378; Q8NFB3	Q16378	11	1	0.834908	2.38249
Propionyl-CoA carboxylase alpha chain, mitochondrial OS=Homo sapiens OX=9606 GN=PCCA PE=1 SV=4	PCCA	B4DKY8; B4DPF9; C9JPQ8; hsa:5095; P05165; Q15979; Q8WXQ7	P05165	4	3	0.00143015	0.180224
Propionyl-CoA carboxylase beta chain, mitochondrial OS=Homo sapiens OX=9606 GN=PCCB PE=1 SV=3	PCCB	B7Z2Z4; hsa:5096; P05166; Q16813; Q96CX0	P05166	8	4	0.336809	0.141002
Prosaposin OS=Homo sapiens OX=9606 GN=PSAP PE=1 SV=2	PSAP	hsa:5660; P07292; P07602; P15793; P78538; P78541; P78546; P78547; P78558; Q53Y86; Q6IBQ6; Q92739; Q92740; Q92741; Q92742	P07602	2	1	1.68226	1.51111
Prostatic acid phosphatase OS=Homo sapiens OX=9606 GN=ACP3 PE=1 SV=3	ACP3	D3DNC6; hsa:55; P15309; Q5FBY0; Q96KY0; Q96QK9; Q96QM0	P15309	11	5	1.19551	0.783704
Proteasome activator complex subunit 1 OS=Homo sapiens OX=9606 GN=PSME1 PE=1 SV=1	PSME1	A6NJG9; H0YNE3; hsa:5720; Q06323; Q6IBM2; Q9UEF4	Q06323	8	2	0.68039	1.11342
Proteasome subunit alpha type-1 OS=Homo sapiens OX=9606 GN=PSMA1 PE=1 SV=1	PSMA1	A8K400; hsa:5682; P25786; Q53YE8; Q9BRV9	P25786	31	8	1.36255	1.11953
Proteasome subunit alpha type-2 OS=Homo sapiens OX=9606 GN=PSMA2 PE=1 SV=2	PSMA2	hsa:5683; P25787; Q6ICS6; Q9BU45	P25787	28	6	1.70832	1.57742
Proteasome subunit alpha type-3 OS=Homo sapiens OX=9606 GN=PSMA3 PE=1 SV=2	PSMA3	B2RCK6; hsa:5684; P25788; Q86U83; Q8N1D8; Q9BS70	P25788	30	9	1.26786	1.14888
Proteasome subunit alpha type-4 OS=Homo sapiens OX=9606 GN=PSMA4 PE=1 SV=1	PSMA4	D3DW86; hsa:5685; P25789; Q53XP2; Q567Q5; Q8TBD1	P25789	16	5	1.92866	1.30999
Proteasome subunit alpha type-5 OS=Homo sapiens OX=9606 GN=PSMA5 PE=1 SV=3	PSMA5	B2R8F6; B4E2V4; hsa:5686; P28066; Q3T1C1; Q6IBF7	P28066	21	4	1.80134	1.15383
Proteasome subunit alpha type-6 OS=Homo sapiens OX=9606 GN=PSMA6 PE=1 SV=1	PSMA6	B2R7J9; B4DQR4; B4DXJ9; hsa:5687; P34062; P60900; Q6IB60	P60900	34	8	1.8744	1.07951
Proteasome subunit alpha type-7 OS=Homo sapiens OX=9606 GN=PSMA7 PE=1 SV=1	PSMA7	B2R515; hsa:5688; O14818; Q5JXJ2; Q9BR53; Q9H4K5; Q9UEU8	O14818	44	9	1.87867	1.12562
Proteasome subunit beta type-1 OS=Homo sapiens OX=9606 GN=PSMB1 PE=1 SV=2	PSMB1	B5BU76; hsa:5689; P20618; Q9BWA8	P20618	29	6	1.63922	1.07696
Proteasome subunit beta type-2 OS=Homo sapiens OX=9606 GN=PSMB2 PE=1 SV=1	PSMB2	D3DPS0; hsa:5690; P31145; P49721; Q9BWZ9	P49721	21	4	1.66092	1.3763
Proteasome subunit beta type-3 OS=Homo sapiens OX=9606 GN=PSMB3 PE=1 SV=2	PSMB3	hsa:5691; P31147; P49720; Q0P6J7; Q96E27	P49720	11	2	1.61811	1.15244
Proteasome subunit beta type-4 OS=Homo sapiens OX=9606 GN=PSMB4 PE=1 SV=4	PSMB4	B2R9L3; hsa:5692; P28070; P31148; Q5SZS5; Q6IBI4; Q969L6	P28070	7	2	1.65441	1.13587
Proteasome subunit beta type-5 OS=Homo sapiens OX=9606 GN=PSMB5 PE=1 SV=3	PSMB5	B2R4N9; B4DUM9; D3DS43; E9PAV2; hsa:5693; P28074; Q16242; Q6PEW2; Q7Z3B5; Q86T01; Q9TNN9	P28074	30	9	1.69576	1.33584
Proteasome subunit beta type-6 OS=Homo sapiens OX=9606 GN=PSMB6 PE=1 SV=4	PSMB6	hsa:5694; P28072; Q96J55	P28072	18	4	1.60988	1.40002
Proteasome subunit beta type-7 OS=Homo sapiens OX=9606 GN=PSMB7 PE=1 SV=1	PSMB7	B4E0P1; hsa:5695; Q5TBG6; Q96AG8; Q99436; Q9BWA7	Q99436	11	3	1.38012	1.21756
Proteasome subunit beta type-8 OS=Homo sapiens OX=9606 GN=PSMB8 PE=1 SV=3	PSMB8	B0UZC0; hsa:5696; P28062; Q29824; Q5JNW6; Q5QNR8; Q96J48	P28062	8	2	1.97387	1.50001
Protein ABHD12B OS=Homo sapiens OX=9606 GN=ABHD12B PE=1 SV=1	ABHD12B	hsa:145447; Q3KNR9; Q3KNS0; Q7Z5M6; Q7Z5M7; Q7Z5M8; Q8N4D2	Q7Z5M8	2	1	0.368883	0.340379
Protein CREG1 OS=Homo sapiens OX=9606 GN=CREG1 PE=1 SV=1	CREG1	B2RDD4; hsa:8804; O75629; Q8N9A3	O75629	20	4	4.57245	2.13162
Protein disulfide-isomerase A3 OS=Homo sapiens OX=9606 GN=PDIA3 PE=1 SV=4	PDIA3	hsa:2923; P30101; Q13453; Q14255; Q8IYF8; Q9UMU7	P30101	16	8	1.93653	0.819287
Protein disulfide-isomerase OS=Homo sapiens OX=9606 GN=P4HB PE=1 SV=3	P4HB	B2RDQ2; hsa:5034; P07237; P30037; P32079; Q15205; Q6LDE5	P07237	32	17	1.30371	0.913575
Protein FAM25G OS=Homo sapiens OX=9606 GN=FAM25G PE=3 SV=1	FAM25G	B2RV02; B3EWG6; hsa:100133093; hsa:643161; hsa:644054; Q5VTM1	B3EWG6	16	1	2.03996	1.53606
Protein MAL2 OS=Homo sapiens OX=9606 GN=MAL2 PE=1 SV=1	MAL2	B2R520; hsa:114569; Q6ZMD9; Q969L2	Q969L2	6	1	1.33584	1.38198
Protein Niban 2 OS=Homo sapiens OX=9606 GN=NIBAN2 PE=1 SV=3	NIBAN2	hsa:64855; Q4LE55; Q5VVW6; Q5VVW7; Q96TA1; Q9BUS2; Q9NT35	Q96TA1	4	3	0.334828	0.373965
Protein NipSnap homolog 2 OS=Homo sapiens OX=9606 GN=NIPSNAP2 PE=1 SV=1	NIPSNAP2	C9IYJ3; hsa:2631; O43801; O75323; Q53X96	O75323	3	1	1.9006	0.946328
Protein POF1B OS=Homo sapiens OX=9606 GN=POF1B PE=1 SV=3	POF1B	A8K2U5; hsa:79983; Q5H9E9; Q5H9F0; Q8NG12; Q8WVV4; Q9H5Y2; Q9H738; Q9H744	Q8WVV4	34	18	1.83045	1.36761
Protein S100-A10 OS=Homo sapiens OX=9606 GN=S100A10 PE=1 SV=2	S100A10	A8K4V8; hsa:6281; P08206; P60903; Q5T1C5	P60903	10	1	1.03602	0.691486
Protein S100-A11 OS=Homo sapiens OX=9606 GN=S100A11 PE=1 SV=2	S100A11	hsa:6282; P31949; Q5VTK0	P31949	41	6	2.02024	0.739899
Protein S100-A12 OS=Homo sapiens OX=9606 GN=S100A12 PE=1 SV=2	S100A12	hsa:6283; P80511; P83219; Q5SY66; Q7M4R1	P80511	16	2	1.65477	1.87143
Protein S100-A14 OS=Homo sapiens OX=9606 GN=S100A14 PE=1 SV=1	S100A14	hsa:57402; Q5RHT0; Q9HCY8	Q9HCY8	63	8	1.84898	1.59757
Protein S100-A16 OS=Homo sapiens OX=9606 GN=S100A16 PE=1 SV=1	S100A16	A8K439; D3DV52; hsa:140576; Q5RHS6; Q96FQ6	Q96FQ6	22	2	1.67303	1.0107
Protein S100-A2 OS=Homo sapiens OX=9606 GN=S100A2 PE=1 SV=3	S100A2	hsa:6273; O00266; P29034; Q3KRB9; Q5RHS8; Q9BU83	P29034	28	4	0.553316	0.448943
Protein S100-A3 OS=Homo sapiens OX=9606 GN=S100A3 PE=1 SV=1	S100A3	D3DV51; hsa:6274; P33764; Q6FGE4	P33764	16	2	0.496511	0.721043
Protein S100-A6 OS=Homo sapiens OX=9606 GN=S100A6 PE=1 SV=1	S100A6	D3DV39; hsa:6277; P06703; Q5RHS4	P06703	24	3	1.85466	0.952888
Protein S100-A7 OS=Homo sapiens OX=9606 GN=S100A7 PE=1 SV=4	S100A7	hsa:6278; P31151; Q5SY67; Q6FGE3; Q9H1E2	P31151	36	4	1.26589	1.2619
Protein S100-A7A OS=Homo sapiens OX=9606 GN=S100A7A PE=1 SV=3	S100A7A	D3DV38; hsa:338324; Q5SY69; Q86SG5	Q86SG5	35	1	1.01925	0.959649
Protein S100-A8 OS=Homo sapiens OX=9606 GN=S100A8 PE=1 SV=1	S100A8	A8K5L3; D3DV37; hsa:6279; P05109; Q5SY70; Q9UC84; Q9UC92; Q9UCJ0; Q9UCM6	P05109	60	12	1.7585	1.12335
Protein S100-A9 OS=Homo sapiens OX=9606 GN=S100A9 PE=1 SV=1	S100A9	D3DV36; hsa:6280; P06702; Q6FGA1; Q9NYM0; Q9UCJ1	P06702	86	12	1.78475	1.23691
Protein S100-P OS=Homo sapiens OX=9606 GN=S100P PE=1 SV=2	S100P	hsa:6286; P25815; Q5J7W2	P25815	24	2	1.58567	1.15183
Protein SET OS=Homo sapiens OX=9606 GN=SET PE=1 SV=3	SET	A5A5H4; A6NGV1; B4DUE2; hsa:6418; Q01105; Q15541; Q5VXV1; Q5VXV2; Q6FHZ5	Q01105	7	2	1.21802	1.16887
Protein-glutamine gamma-glutamyltransferase 5 OS=Homo sapiens OX=9606 GN=TGM5 PE=1 SV=4	TGM5	hsa:9333; O43548; O43549; Q0VF40; Q9UEZ4	O43548	3	2	1.25761	1.69772
Protein-glutamine gamma-glutamyltransferase E OS=Homo sapiens OX=9606 GN=TGM3 PE=1 SV=4	TGM3	A8K5N6; B2RCR6; D3DVX1; hsa:7053; O95933; Q08188; Q32ML9; Q32MM0	Q08188	39	24	1.32267	1.51645
Protein-glutamine gamma-glutamyltransferase K OS=Homo sapiens OX=9606 GN=TGM1 PE=1 SV=4	TGM1	B4DWR7; hsa:7051; P22735; Q197M4	P22735	28	22	1.40468	1.29032
Purine nucleoside phosphorylase OS=Homo sapiens OX=9606 GN=PNP PE=1 SV=2	PNP	B2R8S5; D3DS00; hsa:4860; P00491; Q15160; Q5PZ03	P00491	7	2	1.10326	1.11909
Puromycin-sensitive aminopeptidase OS=Homo sapiens OX=9606 GN=NPEPPS PE=1 SV=2	NPEPPS	B7Z463; hsa:9520; P55786; Q6P145; Q9NP16; Q9UEM2	P55786	7	7	1.13537	1.41709
Pyruvate dehydrogenase E1 component subunit alpha, somatic form, mitochondrial OS=Homo sapiens OX=9606 GN=PDHA1 PE=1 SV=3	PDHA1	A5YVE9; B2R5P7; B7Z3T7; B7Z3X5; hsa:5160; P08559; Q53H41; Q5JPT8; Q9NP12; Q9UBJ8; Q9UBU0; Q9UNG4; Q9UNG5	P08559	6	2	3.53376	2.33349
Pyruvate kinase PKLR OS=Homo sapiens OX=9606 GN=PKLR PE=1 SV=2	PKLR	hsa:5313; O75758; P11973; P30613	P30613	6	2	0.00213442	0.109604
Pyruvate kinase PKM OS=Homo sapiens OX=9606 GN=PKM PE=1 SV=4	PKM	A6NFK3; B2R5N8; B3KRY0; B4DFX8; B4DUU6; hsa:5315; P14618; P14786; Q53GK4; Q96E76; Q9BWB5; Q9UCV6; Q9UPF2	P14618	31	14	1.48152	1.17479
Rab GDP dissociation inhibitor beta OS=Homo sapiens OX=9606 GN=GDI2 PE=1 SV=2	GDI2	hsa:2665; O43928; P50395; Q5SX88; Q9UQM6	P50395	4	2	1.39281	1.5195
Rap1 GTPase-activating protein 1 OS=Homo sapiens OX=9606 GN=RAP1GAP PE=1 SV=2	RAP1GAP	hsa:5909; J3QSS6; O75062; P47736; Q5T3S9; Q5T3T4; Q7Z5S8; Q9UQ51	P47736	2	1	1.27957	1.29209
Ras GTPase-activating-like protein IQGAP1 OS=Homo sapiens OX=9606 GN=IQGAP1 PE=1 SV=1	IQGAP1	A7MBM3; hsa:8826; P46940	P46940	11	16	0.845711	1.30171
Ras-related C3 botulinum toxin substrate 2 OS=Homo sapiens OX=9606 GN=RAC2 PE=1 SV=1	RAC2	hsa:5880; P15153; Q9UDJ4	P15153	16	3	1.12408	1.17341
Ras-related protein Rab-10 OS=Homo sapiens OX=9606 GN=RAB10 PE=1 SV=1	RAB10	D6W538; hsa:10890; O88386; P61026; Q6IA52; Q9D7X6; Q9H0T3	P61026	21	2	1.49164	5.30454
Ras-related protein Rab-11B OS=Homo sapiens OX=9606 GN=RAB11B PE=1 SV=4	RAB11B	A5YM50; B2R7I4; B4DMK0; D6W671; hsa:9230; Q15907; Q2YDT2; Q5U0I1; Q6FHR0; Q6FI42; Q8NI07	Q15907	28	5	0.667256	0.631882
Ras-related protein Rab-14 OS=Homo sapiens OX=9606 GN=RAB14 PE=1 SV=4	RAB14	B3KR31; hsa:51552; P35287; P61106; Q5JVD4; Q6Q7K5; Q969L0; Q9UI11	P61106	13	2	1.24763	1.34203
Ras-related protein Rab-1A OS=Homo sapiens OX=9606 GN=RAB1A PE=1 SV=3	RAB1A	hsa:5861; P11476; P62820; Q6FIE7; Q96N61; Q9Y3T2	P62820	22	3	0.796706	0.924107
Ras-related protein Rab-25 OS=Homo sapiens OX=9606 GN=RAB25 PE=1 SV=2	RAB25	hsa:57111; P57735; Q5VYA2; Q8NG24; Q96GB1; Q9BT12	P57735	23	4	0.445157	0.784418
Ras-related protein Rab-7a OS=Homo sapiens OX=9606 GN=RAB7A PE=1 SV=1	RAB7A	A8K3V6; hsa:7879; P51149; Q9NWJ0; Q9UPB0	P51149	15	3	1.34593	0.986012
Ras-related protein Rap-1b OS=Homo sapiens OX=9606 GN=RAP1B PE=1 SV=1	RAP1B	B2R5Z2; B4DQI8; B4DW74; B4DW94; hsa:5908; P09526; P61224; Q502X3; Q5TZR4; Q6DCA1; Q6LES0	P61224	12	3	0.569339	0.489839
Receptor of activated protein C kinase 1 OS=Homo sapiens OX=9606 GN=RACK1 PE=1 SV=3	RACK1	B3KTJ0; D3DWS0; hsa:10399; P25388; P63244; P99049; Q53HU2; Q5J8M6; Q5VLR4; Q6FH47	P63244	23	8	0.49189	0.710963
RelA-associated inhibitor OS=Homo sapiens OX=9606 GN=PPP1R13L PE=1 SV=4	PPP1R13L	hsa:10848; Q2PNZ9; Q5DU71; Q5I1X4; Q6P1R7; Q6PKF8; Q8WUF5; Q9Y290	Q8WUF5	1	1	1.17831	1.25729
Reticulon-4 OS=Homo sapiens OX=9606 GN=RTN4 PE=1 SV=2	RTN4	hsa:57142; O94962; Q7L7Q5; Q7L7Q6; Q7L7Q8; Q8IUA4; Q96B16; Q9BXG5; Q9H212; Q9H3I3; Q9NQC3; Q9UQ42; Q9Y293; Q9Y2Y7; Q9Y5U6	Q9NQC3	2	2	1.83938	1.37095
Retinoid-inducible serine carboxypeptidase OS=Homo sapiens OX=9606 GN=SCPEP1 PE=1 SV=1	SCPEP1	hsa:59342; Q96A94; Q9H3F0; Q9HB40	Q9HB40	4	2	1.90478	1.47718
Retroviral-like aspartic protease 1 OS=Homo sapiens OX=9606 GN=ASPRV1 PE=1 SV=1	ASPRV1	hsa:151516; Q53RT3; Q8N5P2; Q96LT3; Q96N43	Q53RT3	12	4	0.00490795	0.481841
Rho GDP-dissociation inhibitor 2 OS=Homo sapiens OX=9606 GN=ARHGDIB PE=1 SV=3	ARHGDIB	B5BU79; hsa:397; P52566	P52566	10	2	0.913468	0.897247
Rho-related GTP-binding protein RhoC OS=Homo sapiens OX=9606 GN=RHOC PE=1 SV=1	RHOC	B3KSW1; hsa:389; P08134; Q6ICN3	P08134	6	1	2.92148	13.5993
Ribonuclease 7 OS=Homo sapiens OX=9606 GN=RNASE7 PE=1 SV=2	RNASE7	hsa:84659; P80927; P83685; Q546N3; Q9H1E1	Q9H1E1	16	2	0.938232	1.05952
Ribonuclease inhibitor OS=Homo sapiens OX=9606 GN=RNH1 PE=1 SV=2	RNH1	hsa:6050; P13489; Q8IZK8; Q96FD7; Q9BQ80; Q9UDK6	P13489	14	5	0.867993	0.974022
Ribose-5-phosphate isomerase OS=Homo sapiens OX=9606 GN=RPIA PE=1 SV=3	RPIA	hsa:22934; P49247; Q541P9; Q96BJ6	P49247	9	2	0.238137	0.0914064
Ribosome-binding protein 1 OS=Homo sapiens OX=9606 GN=RRBP1 PE=1 SV=5	RRBP1	A0A0A0MRV0; A2A2S6; A6NCN6; hsa:6238; O75300; O75301; Q5W165; Q96SB2; Q9BWP1; Q9H476; Q9P2E9	Q9P2E9	1	1	1.36052	1.16706
RNA-binding protein RO60 OS=Homo sapiens OX=9606 GN=RO60 PE=1 SV=2	RO60	B2RBB9; hsa:6738; P10155; Q5LJ98; Q5LJ99; Q5LJA0; Q86WL3; Q86WL4; Q92787; Q9H1W6	P10155	6	3	1.66654	1.45374
Secretoglobin family 1D member 1 OS=Homo sapiens OX=9606 GN=SCGB1D1 PE=1 SV=1	SCGB1D1	hsa:10648; O95968	O95968	12	2	1.68345	2.83885
Secretoglobin family 1D member 2 OS=Homo sapiens OX=9606 GN=SCGB1D2 PE=2 SV=1	SCGB1D2	hsa:10647; O95969; Q2M3N9	O95969	10	1	0.939029	1.7606
Semenogelin-1 OS=Homo sapiens OX=9606 GN=SEMG1 PE=1 SV=2	SEMG1	hsa:6406; P04279; Q53ZV0; Q53ZV1; Q53ZV2; Q6X4I9; Q6Y809; Q6Y822; Q6Y823; Q86U64; Q96QM3	P04279	7	2	1.37766	1.70979
Serine/threonine-protein phosphatase 2A 65 kDa regulatory subunit A alpha isoform OS=Homo sapiens OX=9606 GN=PPP2R1A PE=1 SV=4	PPP2R1A	hsa:5518; P30153; Q13773; Q6ICQ3; Q96DH3	P30153	5	3	32.3461	9.67848
Serine/threonine-protein phosphatase PP1-alpha catalytic subunit OS=Homo sapiens OX=9606 GN=PPP1CA PE=1 SV=1	PPP1CA	A6NNR3; B2R908; hsa:5499; P08129; P20653; P22802; P62136; Q07161	P62136	7	2	0.717764	0.664089
Serotransferrin OS=Homo sapiens GN=TF PE=1 SV=3	TF		P02787	54	43	0.121223	0.293991
Serpin A12 OS=Homo sapiens OX=9606 GN=SERPINA12 PE=1 SV=1	SERPINA12	hsa:145264; Q8IW75	Q8IW75	15	7	1.62057	1.56285
Serpin A9 OS=Homo sapiens OX=9606 GN=SERPINA9 PE=1 SV=3	SERPINA9	B4DVH4; B9ZVX3; hsa:327657; Q2T9J2; Q6UWP9; Q86WD4; Q86WD5; Q86WD6; Q86WD7; Q86YP6; Q86YP7	Q86WD7	5	2	2.22183	1.13249
Serpin B12 OS=Homo sapiens OX=9606 GN=SERPINB12 PE=1 SV=1	SERPINB12	hsa:89777; Q3SYB4; Q96P63	Q96P63	34	12	1.26604	1.71004
Serpin B13 OS=Homo sapiens OX=9606 GN=SERPINB13 PE=1 SV=2	SERPINB13	A8K2Q8; hsa:5275; Q3MII2; Q9HCX1; Q9UBW1; Q9UIV8; Q9UKG0	Q9UIV8	18	6	1.69657	2.766
Serpin B3 OS=Homo sapiens OX=9606 GN=SERPINB3 PE=1 SV=2	SERPINB3	A6NDM2; B2RBT5; B3W5Y6; hsa:6317; P29508; Q53H28; Q53YB5; Q86VF3; Q86W04; Q8IWL4; Q8IXI3; Q96J21; Q9BYF8	P29508	54	13	1.18025	0.754277
Serpin B4 OS=Homo sapiens OX=9606 GN=SERPINB4 PE=1 SV=2	SERPINB4	A8K847; hsa:6318; P48594	P48594	41	6	1.84427	1.3476
Serpin B5 OS=Homo sapiens OX=9606 GN=SERPINB5 PE=1 SV=2	SERPINB5	B2R6Y4; hsa:5268; P36952; Q6N0B4; Q8WW89	P36952	30	10	1.39359	1.27678
Serpin B7 OS=Homo sapiens OX=9606 GN=SERPINB7 PE=1 SV=1	SERPINB7	B4DUW8; F5GZC0; hsa:8710; O75635; Q1ED45; Q3KPG4	O75635	22	8	1.36883	1.2821
Serpin B8 OS=Homo sapiens OX=9606 GN=SERPINB8 PE=1 SV=2	SERPINB8	B4DTW2; hsa:5271; P50452; Q7Z2V6; Q8N178	P50452	6	2	1.93984	4.07879
Serum amyloid A-4 protein OS=Homo sapiens OX=9606 GN=SAA4 PE=1 SV=2	SAA4	hsa:6291; P35542; Q6FHJ4	P35542	15	2	0.0727555	0.346836
Serum amyloid P-component OS=Homo sapiens OX=9606 GN=APCS PE=1 SV=2	APCS	hsa:325; P02743	P02743	6	2	0.136684	0.309464
Short-chain dehydrogenase/reductase family 9C member 7 OS=Homo sapiens OX=9606 GN=SDR9C7 PE=1 SV=1	SDR9C7	B3KVB4; hsa:121214; Q8NEX9	Q8NEX9	24	9	1.39073	1.4143
Sialidase-2 OS=Homo sapiens OX=9606 GN=NEU2 PE=1 SV=2	NEU2	hsa:4759; Q3KNW4; Q6NTB4; Q9Y3R4	Q9Y3R4	14	5	0.802083	1.20004
Sigma non-opioid intracellular receptor 1 OS=Homo sapiens OX=9606 GN=SIGMAR1 PE=1 SV=1	SIGMAR1	D3DRM7; hsa:10280; O00673; O00725; Q0Z9W6; Q153Z1; Q2TSD1; Q53GN2; Q7Z653; Q8N7H3; Q99720; Q9NYX0	Q99720	9	2	5.56136	2.6063
Skin-specific protein 32 OS=Homo sapiens OX=9606 GN=XP32 PE=1 SV=1	KPLCE	hsa:100129271; O14634; Q5T750	Q5T750	43	8	1.09348	1.19778
Small nuclear ribonucleoprotein Sm D1 OS=Homo sapiens OX=9606 GN=SNRPD1 PE=1 SV=1	SNRPD1	B5BTZ1; hsa:6632; P13641; P62314	P62314	20	2	1.92255	1.26975
Small nuclear ribonucleoprotein Sm D2 OS=Homo sapiens OX=9606 GN=SNRPD2 PE=1 SV=1	SNRPD2	A8K797; hsa:6633; J3KPM5; P43330; P62316	P62316	16	2	1.149	1.18298
Small nuclear ribonucleoprotein Sm D3 OS=Homo sapiens OX=9606 GN=SNRPD3 PE=1 SV=1	SNRPD3	B4DJP7; B5BU13; hsa:6634; P43331; P62318	P62318	25	2	1.21825	0.971548
Small nuclear ribonucleoprotein-associated proteins B and B' OS=Homo sapiens OX=9606 GN=SNRPB PE=1 SV=2	SNRPB	hsa:6628; P14678; Q15490; Q6IB35; Q9UIS5	P14678	6	2	1.06195	0.721236
Small proline-rich protein 2D OS=Homo sapiens OX=9606 GN=SPRR2D PE=2 SV=2	SPRR2D	A4QN03; A8K5K2; D3DV33; hsa:6703; P22532; Q5T523; Q96RM3	P22532	79	2	1.77257	1.04454
Small proline-rich protein 2F OS=Homo sapiens OX=9606 GN=SPRR2F PE=3 SV=1	SPRR2F	hsa:6705; Q5T9T3; Q96RM1	Q96RM1	49	2	2.45654	1.97666
Small proline-rich protein 3 OS=Homo sapiens OX=9606 GN=SPRR3 PE=1 SV=2	SPRR3	A5YKK8; B2R4G8; D3DV32; hsa:6707; O75597; Q4ZGI7; Q5T525; Q8NET7; Q9UBC9; Q9UDG3	Q9UBC9	47	6	0.418022	0.895486
Small proline-rich protein 4 OS=Homo sapiens OX=9606 GN=SPRR4 PE=2 SV=1	SPRR4	hsa:163778; Q2M1Y7; Q5T522; Q96PI1	Q96PI1	35	3	0.550664	0.649119
Somatotropin OS=Homo sapiens OX=9606 GN=GH1 PE=1 SV=2	GH1	A6NEF6; hsa:2688; P01241; Q14405; Q16631; Q5EB53; Q9HBZ1; Q9UMJ7; Q9UNL5	P01241	13	3	0.167729	0.178385
Spectrin alpha chain, non-erythrocytic 1 OS=Homo sapiens OX=9606 GN=SPTAN1 PE=1 SV=3	SPTAN1	hsa:6709; Q13186; Q13813; Q15324; Q16606; Q59EF1; Q5VXV5; Q5VXV6; Q7Z6M5; Q9P0V0	Q13813	1	3	15.7367	9.99151
Splicing factor, proline- and glutamine-rich OS=Homo sapiens OX=9606 GN=SFPQ PE=1 SV=2	SFPQ	hsa:6421; P23246; P30808; Q5SZ71	P23246	5	3	0.621477	0.566267
Src substrate cortactin OS=Homo sapiens OX=9606 GN=CTTN PE=1 SV=2	CTTN	hsa:2017; Q14247; Q8N707; Q96H99	Q14247	8	3	8.18904	5.07066
Staphylococcal nuclease domain-containing protein 1 OS=Homo sapiens OX=9606 GN=SND1 PE=1 SV=1	SND1	hsa:27044; Q13122; Q7KZF4; Q96AG0	Q7KZF4	4	3	0.49252	0.257424
Steryl-sulfatase OS=Homo sapiens OX=9606 GN=STS PE=1 SV=2	STS	B2RA47; hsa:412; P08842	P08842	3	2	1.22429	1.19189
Sulfhydryl oxidase 1 OS=Homo sapiens OX=9606 GN=QSOX1 PE=1 SV=3	QSOX1	hsa:5768; O00391; Q59G29; Q5T2X0; Q8TDL6; Q8WVP4	O00391	3	2	42.9363	9.95197
Sulfide:quinone oxidoreductase, mitochondrial OS=Homo sapiens OX=9606 GN=SQOR PE=1 SV=1	SQOR	hsa:58472; Q9UQM8; Q9Y6N5	Q9Y6N5	10	4	1.22156	1.03555
Sulfotransferase 2B1 OS=Homo sapiens OX=9606 GN=SULT2B1 PE=1 SV=2	SULT2B1	hsa:6820; O00204; O00205; O75814	O00204	14	5	1.92135	1.00103
Superoxide dismutase [Cu-Zn] OS=Homo sapiens GN=SOD1 PE=1 SV=2	SOD1	A6NHJ0; D3DSE4; hsa:6647; P00441; Q16669; Q16711; Q16838; Q16839; Q16840; Q6NR85	P00441	8	1	1.02477	1.42993
Superoxide dismutase [Mn], mitochondrial OS=Homo sapiens OX=9606 GN=SOD2 PE=1 SV=3	SOD2	B2R7R1; B3KUK2; B4DL20; B4E3K9; E1P5A9; hsa:6648; P04179; P78434; Q16792; Q5TCM1; Q96EE6; Q9P2Z3	P04179	36	6	0.737657	0.71995
Suprabasin OS=Homo sapiens OX=9606 GN=SBSN PE=1 SV=2	SBSN	A8K5J0; E9PBV3; hsa:374897; Q6UWP8	Q6UWP8	38	11	1.42115	1.75175
Synaptogyrin-2 OS=Homo sapiens OX=9606 GN=SYNGR2 PE=1 SV=1	SYNGR2	hsa:9144; O43760; O43762; Q3KQZ2; Q658S7	O43760	9	2	1.36198	1.57254
Synaptophysin-like protein 1 OS=Homo sapiens OX=9606 GN=SYPL1 PE=1 SV=1	SYPL1	A4D0R2; hsa:6856; Q16563; Q96AR8	Q16563	4	1	1.37409	1.19086
Syntenin-2 OS=Homo sapiens OX=9606 GN=SDCBP2 PE=1 SV=2	SDCBP2	hsa:27111; O95892; Q5W0X1; Q9BZ42; Q9H190; Q9H567; Q9NRY8	Q9H190	7	2	1.7726	0.989987
Thioredoxin OS=Homo sapiens GN=TXN PE=1 SV=3	TXN	B1ALW1; hsa:7295; O60744; P10599; Q53X69; Q96KI3; Q9UDG5	P10599	43	5	1.13975	1.44652
Thiosulfate sulfurtransferase OS=Homo sapiens OX=9606 GN=TST PE=1 SV=4	TST	B3KRM1; hsa:7263; Q16762; Q6IB06	Q16762	29	7	0.35545	0.18431
Three prime repair exonuclease 2 OS=Homo sapiens OX=9606 GN=TREX2 PE=1 SV=2	TREX2	hsa:11219; Q45F08; Q9BQ50; Q9UN77	Q9BQ50	22	4	4.50425	2.57516
Thymidine phosphorylase OS=Homo sapiens OX=9606 GN=TYMP PE=1 SV=2	TYMP	A8MW15; H9KVA0; hsa:1890; P19971; Q13390; Q8WVB7	P19971	26	11	2.0816	1.37832
Toll-interacting protein OS=Homo sapiens OX=9606 GN=TOLLIP PE=1 SV=1	TOLLIP	B3KXC6; hsa:54472; Q9H0E2; Q9H9E6; Q9UJ69	Q9H0E2	18	4	3.24275	2.30554
Transaldolase OS=Homo sapiens OX=9606 GN=TALDO1 PE=1 SV=2	TALDO1	B2R8M2; hsa:6888; O00751; P37837; Q8WV32; Q8WZ45	P37837	22	7	1.63046	1.43302
Transcobalamin-1 OS=Homo sapiens OX=9606 GN=TCN1 PE=1 SV=2	TCN1	A8KAC5; hsa:6947; P20061; Q8WV77	P20061	2	1	0.972463	0.986407
Transcriptional activator protein Pur-alpha OS=Homo sapiens OX=9606 GN=PURA PE=1 SV=2	PURA	hsa:5813; Q00577	Q00577	3	1	2.27363	1.46136
Transcriptional adapter 2-beta OS=Homo sapiens OX=9606 GN=TADA2B PE=1 SV=2	TADA2B	A0AUJ8; A4QMR7; B3KSN0; B3KU86; hsa:93624; Q6MZG9; Q86TJ2	Q86TJ2	2	1	1.08246	1.49416
Transforming growth factor beta-1 proprotein OS=Homo sapiens OX=9606 GN=TGFB1 PE=1 SV=2			P01137	4	2	0.194346	0.354075
Transgelin-2 OS=Homo sapiens OX=9606 GN=TAGLN2 PE=1 SV=3	TAGLN2	E9KL39; hsa:8407; P37802; Q5JRQ6; Q5JRQ7; Q6FGI1; Q9BUH5; Q9H4P0	P37802	10	2	0.656374	0.766587
Transitional endoplasmic reticulum ATPase OS=Homo sapiens OX=9606 GN=VCP PE=1 SV=4	VCP	B2R5T8; hsa:7415; P55072; Q0V924; Q2TAI5; Q969G7; Q9UCD5; V9HW80	P55072	10	7	2.73175	1.63838
Transketolase OS=Homo sapiens OX=9606 GN=TKT PE=1 SV=3	TKT	A8K089; B4DE31; E7EPA7; hsa:7086; P29401; Q8TBA3; Q96HH3	P29401	17	8	1.47851	1.56163
Translationally-controlled tumor protein OS=Homo sapiens OX=9606 GN=TPT1 PE=1 SV=1	TPT1	B2R7E5; hsa:7178; P13693; Q6YLS2; Q7Z4J4; Q8TBK7; Q96EE2; Q9UC70	P13693	12	2	0.521685	0.0515484
Translocator protein OS=Homo sapiens OX=9606 GN=TSPO PE=1 SV=3	TSPO	hsa:706; P30536; Q53Y59; Q6ICF9; Q96TF6	P30536	5	1	1.30884	0.775797
Translocon-associated protein subunit alpha OS=Homo sapiens OX=9606 GN=SSR1 PE=1 SV=3	SSR1	A8K685; hsa:6745; P43307; Q53GX2; Q53H19; Q5TAM3; Q6IB43; Q8NBH9; Q96IA2; Q9TNQ8; Q9UN49	P43307	7	2	1.16627	0.897374
Translocon-associated protein subunit delta OS=Homo sapiens OX=9606 GN=SSR4 PE=1 SV=1	SSR4	A8K378; hsa:6748; P51571; Q53XY1	P51571	6	1	1.27186	1.34731
Transmembrane 9 superfamily member 3 OS=Homo sapiens OX=9606 GN=TM9SF3 PE=1 SV=2	TM9SF3	hsa:56889; Q5TB57; Q6UWE7; Q9HD45; Q9NWL8; Q9P0G9; Q9UHW8	Q9HD45	2	1	0.478859	0.714689
Transmembrane emp24 domain-containing protein 10 OS=Homo sapiens OX=9606 GN=TMED10 PE=1 SV=2	TMED10	B2R605; hsa:10972; P49755; Q15602; Q16536; Q86TC2; Q86TS5	P49755	13	3	1.641	1.02967
Transmembrane emp24 domain-containing protein 7 OS=Homo sapiens OX=9606 GN=TMED7 PE=1 SV=2	TMED7	hsa:100302736; hsa:51014; Q8NBU8; Q8WUU6; Q96K51; Q9Y3B3	Q9Y3B3	9	2	1.34298	0.720527
Transmembrane emp24 domain-containing protein 9 OS=Homo sapiens OX=9606 GN=TMED9 PE=1 SV=2	TMED9	hsa:54732; Q14437; Q8WZ61; Q9BVK6	Q9BVK6	9	2	1.21788	0.964712
Transmembrane glycoprotein NMB OS=Homo sapiens OX=9606 GN=GPNMB PE=1 SV=2	GPNMB	A4D155; hsa:10457; Q14956; Q6UVX1; Q8N1A1	Q14956	2	1	1.19673	1.46891
Transmembrane protein 43 OS=Homo sapiens OX=9606 GN=TMEM43 PE=1 SV=1	TMEM43	hsa:79188; Q7L4N5; Q8NC30; Q96A63; Q96F19; Q96JX0; Q9BTV4; Q9H076	Q9BTV4	3	1	1.41462	0.829518
Transthyretin OS=Homo sapiens OX=9606 GN=TTR PE=1 SV=1	TTR	hsa:7276; P02766; Q549C7; Q6IB96; Q9UBZ6; Q9UCM9	P02766	9	1	1.1244	1.39855
Trifunctional enzyme subunit alpha, mitochondrial OS=Homo sapiens OX=9606 GN=HADHA PE=1 SV=2	HADHA	B2R7L4; B4DYP2; hsa:3030; P40939; Q16679; Q53T69; Q53TA2; Q96GT7; Q9UQC5	P40939	10	7	4.48287	0.0956177
Trifunctional enzyme subunit beta, mitochondrial OS=Homo sapiens OX=9606 GN=HADHB PE=1 SV=3	HADHB	B2RB16; B4E2W0; hsa:3032; O14969; P55084; Q53TA6; Q96C77; Q9H3F5; Q9T2V8	P55084	13	6	1.16278	0.272897
Triosephosphate isomerase OS=Homo sapiens OX=9606 GN=TPI1 PE=1 SV=4	TPI1	B7Z5D8; D3DUS9; hsa:7167; P00938; P60174; Q6FHP9; Q6IS07; Q8WWD0; Q96AG5	P60174	39	9	1.36163	1.05
Tripartite motif-containing protein 29 OS=Homo sapiens OX=9606 GN=TRIM29 PE=1 SV=2	TRIM29	hsa:23650; Q14134; Q96AA9; Q9BZY7	Q14134	16	10	0.804006	0.822243
Tripeptidyl-peptidase 1 OS=Homo sapiens OX=9606 GN=TPP1 PE=1 SV=2	TPP1	hsa:1200; O14773; Q53HT1; Q5JAK6; Q6UX56; Q71JP6; Q96C37	O14773	7	3	2.19969	1.4729
Tropomyosin alpha-1 chain OS=Homo sapiens OX=9606 GN=TPM1 PE=1 SV=2	TPM1	B7Z5T7; D9YZV2; D9YZV3; D9YZV8; hsa:7168; P09493; P09494; P10469; Q6DV89; Q6DV90; Q7Z6L8; Q86W64; Q96IK2; Q9UCI1; Q9UCI2; Q9UCY9; Q9Y427	P09493	25	5	0.57856	0.371957
Tropomyosin alpha-3 chain OS=Homo sapiens OX=9606 GN=TPM3 PE=1 SV=2	TPM3	D3DV71; hsa:7170; P06753; P12324; Q2QD06; Q5VU58; Q5VU63; Q5VU66; Q5VU71; Q5VU72; Q8TCG3; Q969Q2; Q9NQH8	P06753	31	5	1.97842	1.28384
Tropomyosin alpha-4 chain OS=Homo sapiens OX=9606 GN=TPM4 PE=1 SV=3	TPM4	hsa:7171; P07226; P67936; Q15659; Q5U0D9; Q9BU85; Q9H8Q3; Q9UCS1; Q9UCS2; Q9UCS3; Q9UCS4	P67936	56	13	0.745933	0.286686
Trypsin-3 OS=Homo sapiens OX=9606 GN=PRSS3 PE=1 SV=2	PRSS3	A8CED1; A8CED3; A9Z1Y4; E7ES07; F8W7P3; hsa:5646; P15951; P35030; Q15665; Q5VXV0; Q6ISJ4; Q9UQV3	P35030	4	1	1.20747	1.42378
Tubulin alpha-1B chain OS=Homo sapiens OX=9606 GN=TUBA1B PE=1 SV=1	TUBA1B	hsa:10376; P04687; P05209; P68363; Q27I68; Q8WU19	P68363	28	3	1.801	0.907519
Tubulin alpha-4A chain OS=Homo sapiens OX=9606 GN=TUBA4A PE=1 SV=1	TUBA4A	A8MUB1; B3KNQ6; hsa:7277; P05215; P68366	P68366	27	3	1.8065	1.04275
Tubulin beta chain OS=Homo sapiens OX=9606 GN=TUBB PE=1 SV=2	TUBB	hsa:203068; P05218; P07437; Q8WUC1; Q9CY33	P07437	25	2	1.58899	0.590547
Tubulin beta-4B chain OS=Homo sapiens OX=9606 GN=TUBB4B PE=1 SV=1	TUBB4B	A2BFA2; hsa:10383; P05217; P68371	P68371	21	1	0.790038	0.748495
Ubiquitin thioesterase OTU1 OS=Homo sapiens OX=9606 GN=YOD1 PE=1 SV=1	YOD1	B2RNX3; hsa:55432; Q5VVQ5; Q5VVQ6; Q6ZRS6; Q86T63; Q9P1L8	Q5VVQ6	9	5	1.79922	1.64538
Ubiquitin thioesterase OTUB1 OS=Homo sapiens OX=9606 GN=OTUB1 PE=1 SV=2	OTUB1	hsa:55611; Q32Q78; Q96FW1; Q96II3; Q9NXQ4; Q9P0B8	Q96FW1	14	4	0.775058	0.564206
Ubiquitin-40S ribosomal protein S27a OS=Homo sapiens GN=RPS27A PE=1 SV=2	RPS27A	hsa:6233; P02248; P02249; P02250; P14798; P62979; P62988; Q29120; Q6LBL4; Q6LDU5; Q8WYN8; Q91887; Q91888; Q9BQ77; Q9BWD6; Q9BX98; Q9UEF2; Q9UEG1; Q9UEK8; Q9UPK7	P62979	39	8	1.30965	1.32854
UDP-glucose 6-dehydrogenase OS=Homo sapiens OX=9606 GN=UGDH PE=1 SV=1	UGDH	B3KUU2; B4DN25; hsa:7358; O60589; O60701	O60701	16	7	0.100173	0.204385
Unconventional myosin-XVIIIa OS=Homo sapiens OX=9606 GN=MYO18A PE=1 SV=3	MYO18A	hsa:399687; Q5H9U3; Q5QD01; Q5W9F9; Q5W9G1; Q8IXP8; Q92614	Q92614	2	3	0.804885	0.33795
V-type proton ATPase catalytic subunit A OS=Homo sapiens OX=9606 GN=ATP6V1A PE=1 SV=2	ATP6V1A	B2RBR8; B7Z1R5; D3DN75; hsa:523; P38606; Q53YD9; Q96DY6; Q9UHY3	P38606	11	5	0.61524	0.584476
V-type proton ATPase subunit B, brain isoform OS=Homo sapiens OX=9606 GN=ATP6V1B2 PE=1 SV=3	ATP6V1B2	B2R5Z3; D3DSQ5; hsa:526; P21281; Q14544; Q15859; Q96IR0	P21281	14	6	0.138853	0.109877
Vacuolar protein sorting-associated protein 35 OS=Homo sapiens OX=9606 GN=VPS35 PE=1 SV=2	VPS35	hsa:55737; Q561W2; Q96QK1; Q9H016; Q9H096; Q9H4P3; Q9H8J0; Q9NRS7; Q9NVG2; Q9NX80; Q9NZK2	Q96QK1	4	3	8.23102	2.74909
Vacuolar protein sorting-associated protein 52 homolog OS=Homo sapiens OX=9606 GN=VPS52 PE=1 SV=1	VPS52	A2BF38; B0UZZ4; B4DNI9; hsa:6293; Q53GR4; Q5JPA0; Q5SQW1; Q8IUN6; Q8N1B4; Q9NPT5	Q8N1B4	2	2	0.00336763	5.10041
Very long-chain specific acyl-CoA dehydrogenase, mitochondrial OS=Homo sapiens OX=9606 GN=ACADVL PE=1 SV=1	ACADVL	B4DEB6; F5H2A9; hsa:37; O76056; P49748; Q8WUL0	P49748	27	18	0.257984	0.647987
Very-long-chain enoyl-CoA reductase OS=Homo sapiens OX=9606 GN=TECR PE=1 SV=1	TECR	B2RD55; hsa:9524; O75350; Q6IBB2; Q9BWK3; Q9NZ01; Q9Y6P0	Q9NZ01	6	2	1.56245	1.3152
Vimentin OS=Homo sapiens OX=9606 GN=VIM PE=1 SV=4	VIM	B0YJC2; D3DRU4; hsa:7431; P08670; Q15867; Q15868; Q15869; Q548L2; Q6LER9; Q8N850; Q96ML2; Q9NTM3	P08670	36	15	2.12891	1.77861
Vinculin OS=Homo sapiens OX=9606 GN=VCL PE=1 SV=4	VCL	hsa:7414; P18206; Q16450; Q5SWX2; Q7Z3B8; Q8IXU7	P18206	17	17	1.53527	1.35589
Voltage-dependent anion-selective channel protein 1 OS=Homo sapiens OX=9606 GN=VDAC1 PE=1 SV=2	VDAC1	B3KVK4; D3DQ93; hsa:7416; P21796; Q5FVE7; Q9UIQ5; Q9UPL0	P21796	58	11	0.845629	0.517711
Voltage-dependent anion-selective channel protein 2 OS=Homo sapiens OX=9606 GN=VDAC2 PE=1 SV=2	VDAC2	hsa:7417; P45880; Q5VWK1; Q5VWK3; Q6IB40; Q7L3J5; Q9BWK8; Q9Y5I6	P45880	45	11	0.529675	0.629868
Voltage-dependent anion-selective channel protein 3 OS=Homo sapiens OX=9606 GN=VDAC3 PE=1 SV=1	VDAC3	hsa:7419; Q9UIS0; Q9Y277	Q9Y277	23	5	1.39738	1.10356
WD repeat-containing protein 1 OS=Homo sapiens OX=9606 GN=WDR1 PE=1 SV=4	WDR1	A8K6E9; A8MPU4; hsa:9948; O75083; O75313; Q8N6E5; Q9UG05; Q9UG78; Q9UQE0	O75083	17	7	2.80197	1.02221
X-ray repair cross-complementing protein 5 OS=Homo sapiens OX=9606 GN=XRCC5 PE=1 SV=3	XRCC5	A8K3X5; hsa:7520; P13010; Q0Z7V0; Q4VBQ5; Q53HH7; Q7M4N0; Q9UCQ0; Q9UCQ1	P13010	7	5	0.459971	0.423182
X-ray repair cross-complementing protein 6 OS=Homo sapiens OX=9606 GN=XRCC6 PE=1 SV=2	XRCC6	B1AHC8; hsa:2547; P12956; Q6FG89; Q9UCQ2; Q9UCQ3	P12956	4	2	1.53519	0.920512
Zinc-alpha-2-glycoprotein OS=Homo sapiens OX=9606 GN=AZGP1 PE=1 SV=2	AZGP1	D6W5T8; hsa:563; O60386; P25311; Q5XKQ4; Q8N4N0	P25311	42	14	1.34501	1.59598
Zymogen granule protein 16 homolog B OS=Homo sapiens OX=9606 GN=ZG16B PE=1 SV=3	EECP	G8H6I3; hsa:124220	Q96DA0	35	7	1.10759	1.76073
